# Supplementary material for: Triangular prism-shaped β-peptoid helices as unique biomimetic scaffolds
Source: Nat Commun. 2015 May 6;6:7013. doi: 10.1038/ncomms8013 (PMC4432622; doi:10.1038/ncomms8013)
Supplement: Supplementary Data 1 — Crystallographic data for compound 10c [file ncomms8013-s3.cif]

data_js_381_t
_audit_creation_date              2015-03-14
_audit_creation_method
;
Olex2 1.2
(compiled 2014.11.25 svn.r3098 for OlexSys, GUI svn.r4951)
;
_shelxl_version_number            2013-2
_publ_contact_author_address      ?
_publ_contact_author_email        ?
_publ_contact_author_name         'Pernille Harris'
_publ_contact_author_phone        ?
_publ_requested_journal           J.Am.Chem.Soc.
_publ_section_references
;
Dolomanov, O.V., Bourhis, L.J., Gildea, R.J, Howard, J.A.K. & Puschmann, H.
 (2009), J. Appl. Cryst. 42, 339-341.

Sheldrick, G.M. (2008). Acta Cryst. A64, 112-122.
;
_chemical_name_common             ?
_chemical_name_systematic
;
 ?
;
_chemical_formula_moiety          'C94 H100 N6 O7, 1.5(O)'
_chemical_formula_sum             'C94 H100 N6 O8.50'
_chemical_formula_weight          1449.79
_chemical_absolute_configuration  ad
_chemical_melting_point           ?
loop_
  _atom_type_symbol
  _atom_type_description
  _atom_type_scat_dispersion_real
  _atom_type_scat_dispersion_imag
  _atom_type_scat_source
 'C' 'C' 0.0181 0.0091 'International Tables Vol C Tables 4.2.6.8 and 6.1.1.4'
 'H' 'H' 0.0000 0.0000 'International Tables Vol C Tables 4.2.6.8 and 6.1.1.4'
 'N' 'N' 0.0311 0.0180 'International Tables Vol C Tables 4.2.6.8 and 6.1.1.4'
 'O' 'O' 0.0492 0.0322 'International Tables Vol C Tables 4.2.6.8 and 6.1.1.4'

_shelx_space_group_comment
;
The symmetry employed for this shelxl refinement is uniquely defined
by the following loop, which should always be used as a source of
symmetry information in preference to the above space-group names.
They are only intended as comments.
;
_space_group_crystal_system       'triclinic'
_space_group_IT_number            1
_space_group_name_H-M_alt         'P 1'
_space_group_name_Hall            'P 1'
loop_
  _space_group_symop_operation_xyz
 'x, y, z'

_cell_length_a                    11.2173(7)
_cell_length_b                    11.4462(6)
_cell_length_c                    19.7464(11)
_cell_angle_alpha                 92.033(5)
_cell_angle_beta                  103.910(5)
_cell_angle_gamma                 113.449(6)
_cell_volume                      2233.1(2)
_cell_formula_units_Z             1
_cell_measurement_reflns_used     ?
_cell_measurement_temperature     300
_cell_measurement_theta_max       ?
_cell_measurement_theta_min       ?
_shelx_estimated_absorpt_T_max    ?
_shelx_estimated_absorpt_T_min    ?
_exptl_absorpt_coefficient_mu     0.544
_exptl_absorpt_correction_T_max   1
_exptl_absorpt_correction_T_min   0.78123
_exptl_absorpt_correction_type    multi-scan
_exptl_absorpt_process_details
;
CrysAlisPro, Agilent Technologies,
Version 1.171.36.28 (release 01-02-2013 CrysAlis171 .NET)
(compiled Feb  1 2013,16:14:44)
Empirical absorption correction using spherical harmonics,
 implemented in SCALE3 ABSPACK scaling algorithm.
;
_exptl_crystal_colour             colourless
_exptl_crystal_colour_lustre      ?
_exptl_crystal_colour_modifier    ?
_exptl_crystal_colour_primary     colourless
_exptl_crystal_density_diffrn     1.078
_exptl_crystal_density_meas       ?
_exptl_crystal_density_method     ?
_exptl_crystal_description        plate
_exptl_crystal_F_000              774
_exptl_crystal_size_max           0.317
_exptl_crystal_size_mid           0.166
_exptl_crystal_size_min           0.073
_exptl_special_details
;
 ?
;
_exptl_transmission_factor_max    ?
_exptl_transmission_factor_min    ?
_diffrn_reflns_av_R_equivalents   0.0682
_diffrn_reflns_av_unetI/netI      0.0633
_diffrn_reflns_Laue_measured_fraction_full 0.499
_diffrn_reflns_Laue_measured_fraction_max 0.999
_diffrn_reflns_limit_h_max        10
_diffrn_reflns_limit_h_min        -10
_diffrn_reflns_limit_k_max        10
_diffrn_reflns_limit_k_min        -10
_diffrn_reflns_limit_l_max        18
_diffrn_reflns_limit_l_min        -18
_diffrn_reflns_number             18375
_diffrn_reflns_point_group_measured_fraction_full 0.484
_diffrn_reflns_point_group_measured_fraction_max 0.969
_diffrn_reflns_theta_full         67.684
_diffrn_reflns_theta_max          47.237
_diffrn_reflns_theta_min          2.331
_diffrn_ambient_temperature       300
_diffrn_detector_area_resol_mean  ?
_diffrn_measured_fraction_theta_full 0.499
_diffrn_measured_fraction_theta_max 0.999
_diffrn_measurement_device_type   'SuperNova, Dual, Cu at zero, Atlas'
_diffrn_measurement_method        ?
_diffrn_radiation_type            CuK\a
_diffrn_radiation_wavelength      1.54184
_diffrn_source                    ?
_diffrn_special_details           Multiscan
_reflns_Friedel_coverage          0.940
_reflns_Friedel_fraction_full     0.469
_reflns_Friedel_fraction_max      0.939
_reflns_number_gt                 4804
_reflns_number_total              7437
_reflns_special_details
;
 Reflections were merged by SHELXL according to the crystal
 class for the calculation of statistics and refinement.
 
 _reflns_Friedel_fraction is defined as the number of unique
 Friedel pairs measured divided by the number that would be
 possible theoretically, ignoring centric projections and
 systematic absences.
;
_reflns_threshold_expression      'I > 2\s(I)'
_computing_cell_refinement        ?
_computing_data_collection        ?
_computing_data_reduction         ?
_computing_molecular_graphics     'Olex2 (Dolomanov et al., 2009)'
_computing_publication_material   'Olex2 (Dolomanov et al., 2009)'
_computing_structure_refinement   'ShelXL (Sheldrick, 2008)'
_computing_structure_solution     'ShelXS (Sheldrick, 2008)'
_refine_diff_density_max          0.587
_refine_diff_density_min          -0.348
_refine_diff_density_rms          0.094
_refine_ls_abs_structure_details
;
 Flack x determined using 1708 quotients [(I+)-(I-)]/[(I+)+(I-)]
 (Parsons and Flack (2004), Acta Cryst. A60, s61).
;
_refine_ls_abs_structure_Flack    -0.2(4)
_refine_ls_extinction_coef        .
_refine_ls_extinction_method      none
_refine_ls_goodness_of_fit_ref    1.354
_refine_ls_hydrogen_treatment     constr
_refine_ls_matrix_type            full
_refine_ls_number_parameters      832
_refine_ls_number_reflns          7437
_refine_ls_number_restraints      932
_refine_ls_R_factor_all           0.1757
_refine_ls_R_factor_gt            0.1316
_refine_ls_restrained_S_all       1.292
_refine_ls_shift/su_max           0.000
_refine_ls_shift/su_mean          0.000
_refine_ls_structure_factor_coef  Fsqd
_refine_ls_weighting_details
;
 w=1/[\s^2^(Fo^2^)+(0.2000P)^2^]
 where P=(Fo^2^+2Fc^2^)/3
;
_refine_ls_weighting_scheme       calc
_refine_ls_wR_factor_gt           0.3355
_refine_ls_wR_factor_ref          0.3702
_refine_special_details
;
 ?
;
_olex2_refinement_description
;
1. Fixed Uiso
 At 1.2 times of:
  All C(H) groups, All C(H,H) groups, All N(H) groups
 At 1.5 times of:
  All C(H,H,H) groups
2. Restrained distances
 C61-C41
 1.52 with sigma of 0.02
3. Restrained planarity
 C111, C61, C71, C81, C91, C101, C151, C141, C131, C121
 with sigma of 0.1
 C71, C81, C91, C101, C111, C61, C151, C141, C131, C121
 with sigma of 0.1
 C72, C82, C92, C102, C112, C62, C152, C142, C132, C122
 with sigma of 0.1
 C73, C83, C93, C103, C113, C63, C123, C133, C143, C153
 with sigma of 0.1
 C74, C84, C94, C104, C114, C64, C124, C154, C144, C134
 with sigma of 0.1
 C95, C105, C115, C65, C85, C75, C125, C135, C145, C155
 with sigma of 0.1
 C66, C116, C106, C96, C86, C76, C126, C136, C146, C156
 with sigma of 0.1
4. Rigid bond restraints
 C122, C132, C142, C152, C102, C92, C82, C72, C62, C112
 with sigma for 1-2 distances of 0.01 and sigma for 1-3 distances of 0.01
 C73, C83, C93, C103, C113, C63, C153, C143, C133, C123
 with sigma for 1-2 distances of 0.01 and sigma for 1-3 distances of 0.01
 C74, C84, C94, C104, C114, C124, C134, C144, C154
 with sigma for 1-2 distances of 0.01 and sigma for 1-3 distances of 0.01
 C65, C75, C85, C95, C105, C115, C125, C135, C145, C155
 with sigma for 1-2 distances of 0.01 and sigma for 1-3 distances of 0.01
 C126, C136, C146, C156, C106, C116, C66, C76, C86, C96
 with sigma for 1-2 distances of 0.01 and sigma for 1-3 distances of 0.01
 C131, C121, C111, C141, C151, C101, C61, C71, C81, C91
 with sigma for 1-2 distances of 0.01 and sigma for 1-3 distances of 0.01
 C17, C27, C37, C47
 with sigma for 1-2 distances of 0.01 and sigma for 1-3 distances of 0.01
5. Uiso/Uaniso restraints and constraints
Uanis(C131) \\sim Ueq, Uanis(C121) \\sim Ueq, Uanis(C111) \\sim Ueq,
Uanis(C141) \\sim Ueq, Uanis(C151) \\sim Ueq, Uanis(C101) \\sim Ueq, Uanis(C61)
\\sim Ueq, Uanis(C71) \\sim Ueq, Uanis(C81) \\sim Ueq, Uanis(C91) \\sim Ueq,
Uanis(C41) \\sim Ueq, Uanis(C51) \\sim Ueq, Uanis(N11) \\sim Ueq, Uanis(C11)
\\sim Ueq: with sigma of 0.05 and sigma for terminal atoms of 0.1
6. Rigid body (RIGU) restrains
 C131, C121, C111, C141, C151, C101, C61, C71, C81, C91, C41, C51, N11, C11
 with sigma for 1-2 distances of 0.002 and sigma for 1-3 distances of 0.002
7. Same fragment restrains
{O11, C11, C21, C31, C41, C51, C61, C71, C81, C91, C101, C111, C121, C131,
C141, C151} sigma for 1-2: 0.02, 1-3: 0.04
as
{O12, C12, C22, C32, C42, C52, C62, C72, C82, C92, C102, C112, C122, C132,
C142, C152}
{O11, C11, C21, C31, C41, C51, C61, C71, C81, C91, C101, C111, C121, C131,
C141, C151} sigma for 1-2: 0.02, 1-3: 0.04
as
{O13, C13, C23, C33, C43, C53, C63, C73, C83, C93, C103, C113, C123, C133,
C143, C153}
{O11, C11, C21, C31, C41, C51, C61, C71, C81, C91, C101, C111, C121, C131,
C141, C151} sigma for 1-2: 0.02, 1-3: 0.04
as
{O14, C14, C24, C34, C44, C54, C64, C74, C84, C94, C104, C114, C124, C134,
C144, C154}
{O11, C11, C21, C31, C41, C51, C61, C71, C81, C91, C101, C111, C121, C131,
C141, C151} sigma for 1-2: 0.02, 1-3: 0.04
as
{O15, C15, C25, C35, C45, C55, C65, C75, C85, C95, C105, C115, C125, C135,
C145, C155}
{O11, C11, C21, C31, C41, C51, C61, C71, C81, C91, C101, C111, C121, C131,
C141, C151} sigma for 1-2: 0.02, 1-3: 0.04
as
{O16, C16, C26, C36, C46, C56, C66, C76, C86, C96, C106, C116, C126, C136,
C146, C156}
8. Others
 Fixed Sof: O1(0.5) O2(0.5) O3(0.5)
9.a Ternary CH refined with riding coordinates:
 C41(H41), C42(H42), C43(H43), C44(H44), C45(H45), C46(H46)
9.b Secondary CH2 refined with riding coordinates:
 C11(H11A,H11B), C21(H21A,H21B), C12(H12A,H12B), C22(H22A,H22B), C13(H13A,
 H13B), C23(H23A,H23B), C14(H14A,H14B), C24(H24A,H24B), C15(H15A,H15B),
 C25(H25A,H25B), C16(H16A,H16B), C26(H26A,H26B)
9.c Me refined with riding coordinates:
 C51(H51A,H51B,H51C), C52(H52A,H52B,H52C), C53(H53A,H53B,H53C), C54(H54A,H54B,
 H54C), C55(H55A,H55B,H55C), C56(H56A,H56B,H56C), C47(H47A,H47B,H47C), C27(H27A,
 H27B,H27C), C37(H37A,H37B,H37C)
9.d Aromatic/amide H refined with riding coordinates:
 N11(H11), C71(H71), C81(H81), C91(H91), C121(H121), C131(H131), C141(H141),
 C151(H151), C72(H72), C82(H82), C92(H92), C122(H122), C132(H132), C142(H142),
 C152(H152), C73(H73), C83(H83), C93(H93), C123(H123), C133(H133), C143(H143),
 C153(H153), C74(H74), C84(H84), C94(H94), C124(H124), C134(H134), C144(H144),
 C154(H154), C75(H75), C85(H85), C95(H95), C125(H125), C135(H135), C145(H145),
 C155(H155), C76(H76), C86(H86), C96(H96), C126(H126), C136(H136), C146(H146),
 C156(H156)
9.e Naphthalene refined as free rotating group:
 C61(C71,C81,C91,C101,C111,C121,C131,C141,C151), C62(C72,C82,C92,C102,C112,
 C122,C132,C142,C152), C63(C73,C83,C93,C103,C113,C123,C133,C143,C153), C64(C74,
 C84,C94,C104,C114,C124,C134,C144,C154), C65(C75,C85,C95,C105,C115,C125,C135,
 C145,C155), C66(C76,C86,C96,C106,C116,C126,C136,C146,C156)
;
_atom_sites_solution_hydrogens    geom
_atom_sites_solution_primary      direct
_atom_sites_solution_secondary    ?
loop_
  _atom_site_label
  _atom_site_type_symbol
  _atom_site_fract_x
  _atom_site_fract_y
  _atom_site_fract_z
  _atom_site_U_iso_or_equiv
  _atom_site_adp_type
  _atom_site_occupancy
  _atom_site_site_symmetry_order
  _atom_site_calc_flag
  _atom_site_refinement_flags_posn
  _atom_site_refinement_flags_adp
  _atom_site_refinement_flags_occupancy
  _atom_site_disorder_assembly
  _atom_site_disorder_group
 N11 N 0.200(2) -0.3499(17) 1.0548(11) 0.138(5) Uani 1 1 d . U . . .
 H11 H 0.1681 -0.3194 1.0192 0.166 Uiso 1 1 calc R . . . .
 O11 O -0.1301(16) -0.4548(16) 1.0561(8) 0.128(5) Uani 1 1 d D . . . .
 C11 C 0.159(2) -0.360(2) 1.1177(13) 0.138(7) Uani 1 1 d D U . . .
 H11A H 0.2385 -0.3252 1.1579 0.166 Uiso 1 1 calc R . . . .
 H11B H 0.1088 -0.4500 1.1205 0.166 Uiso 1 1 calc R . . . .
 C21 C 0.069(2) -0.287(2) 1.1216(11) 0.131(8) Uani 1 1 d D . . . .
 H21A H 0.0465 -0.2941 1.1661 0.158 Uiso 1 1 calc R . . . .
 H21B H 0.1196 -0.1965 1.1198 0.158 Uiso 1 1 calc R . . . .
 C31 C -0.0595(18) -0.340(2) 1.0618(10) 0.103(6) Uani 1 1 d D . . . .
 C41 C 0.311(2) -0.402(3) 1.0590(12) 0.171(6) Uani 1 1 d D U . . .
 H41 H 0.2852 -0.4852 1.0765 0.206 Uiso 1 1 calc R . . . .
 C51 C 0.307(3) -0.419(3) 0.9797(12) 0.186(10) Uani 1 1 d D U . . .
 H51A H 0.2833 -0.3551 0.9572 0.280 Uiso 1 1 calc R . . . .
 H51B H 0.2399 -0.5033 0.9573 0.280 Uiso 1 1 calc R . . . .
 H51C H 0.3937 -0.4093 0.9758 0.280 Uiso 1 1 calc R . . . .
 C61 C 0.4545(15) -0.3033(19) 1.1046(8) 0.177(7) Uani 1 1 d D U . . .
 C71 C 0.489(2) -0.176(2) 1.0928(9) 0.189(9) Uani 1 1 d DG U . . .
 H71 H 0.4246 -0.1534 1.0651 0.226 Uiso 1 1 calc R . . . .
 C81 C 0.621(2) -0.0839(18) 1.1223(11) 0.207(10) Uani 1 1 d DG U . . .
 H81 H 0.6438 0.0009 1.1144 0.249 Uiso 1 1 calc R . . . .
 C91 C 0.7171(17) -0.1183(18) 1.1636(11) 0.214(10) Uani 1 1 d DG U . . .
 H91 H 0.8050 -0.0565 1.1833 0.257 Uiso 1 1 calc R . . . .
 C101 C 0.6824(15) -0.2452(19) 1.1754(8) 0.201(9) Uani 1 1 d DG U . . .
 C111 C 0.5511(16) -0.3377(17) 1.1459(7) 0.199(9) Uani 1 1 d DG U . . .
 C121 C 0.516(2) -0.4645(18) 1.1577(11) 0.215(10) Uani 1 1 d DG U . . .
 H121 H 0.4285 -0.5264 1.1380 0.258 Uiso 1 1 calc R . . . .
 C131 C 0.613(3) -0.499(2) 1.1990(13) 0.33(2) Uani 1 1 d DG U . . .
 H131 H 0.5898 -0.5838 1.2069 0.400 Uiso 1 1 calc R . . . .
 C141 C 0.744(3) -0.406(3) 1.2285(12) 0.33(2) Uani 1 1 d DG U . . .
 H141 H 0.8090 -0.4295 1.2561 0.399 Uiso 1 1 calc R . . . .
 C151 C 0.7790(19) -0.280(3) 1.2167(11) 0.268(16) Uani 1 1 d DG U . . .
 H151 H 0.8669 -0.2178 1.2364 0.321 Uiso 1 1 calc R . . . .
 N12 N -0.0884(15) -0.2647(16) 1.0190(9) 0.092(4) Uani 1 1 d . . . . .
 O12 O 0.1704(15) 0.1207(14) 1.0403(9) 0.131(5) Uani 1 1 d D . . . .
 C12 C -0.0066(19) -0.1232(19) 1.0274(11) 0.108(6) Uani 1 1 d D . . . .
 H12A H 0.0249 -0.0877 1.0771 0.130 Uiso 1 1 calc R . . . .
 H12B H -0.0627 -0.0830 1.0030 0.130 Uiso 1 1 calc R . . . .
 C22 C 0.1164(19) -0.0927(16) 0.9975(12) 0.114(6) Uani 1 1 d D . . . .
 H22A H 0.1704 -0.1358 1.0208 0.136 Uiso 1 1 calc R . . . .
 H22B H 0.0844 -0.1262 0.9476 0.136 Uiso 1 1 calc R . . . .
 C32 C 0.204(2) 0.0498(16) 1.0075(11) 0.105(6) Uani 1 1 d D . . . .
 C42 C -0.2141(18) -0.3184(19) 0.9624(9) 0.106(6) Uani 1 1 d D . . . .
 H42 H -0.2503 -0.4123 0.9597 0.127 Uiso 1 1 calc R . . . .
 C52 C -0.320(2) -0.276(3) 0.9813(12) 0.154(10) Uani 1 1 d D . . . .
 H52A H -0.3409 -0.3106 1.0226 0.230 Uiso 1 1 calc R . . . .
 H52B H -0.4005 -0.3079 0.9426 0.230 Uiso 1 1 calc R . . . .
 H52C H -0.2827 -0.1838 0.9901 0.230 Uiso 1 1 calc R . . . .
 C62 C -0.1895(10) -0.2864(10) 0.8911(5) 0.094(5) Uani 1 1 d D U . . .
 C72 C -0.2241(11) -0.1915(11) 0.8620(7) 0.124(7) Uani 1 1 d DG U . . .
 H72 H -0.2599 -0.1485 0.8862 0.149 Uiso 1 1 calc R . . . .
 C82 C -0.2054(13) -0.1611(10) 0.7967(7) 0.135(8) Uani 1 1 d DG U . . .
 H82 H -0.2286 -0.0976 0.7773 0.162 Uiso 1 1 calc R . . . .
 C92 C -0.1520(12) -0.2254(10) 0.7605(5) 0.122(6) Uani 1 1 d DG U . . .
 H92 H -0.1395 -0.2050 0.7168 0.147 Uiso 1 1 calc R . . . .
 C102 C -0.1173(9) -0.3202(8) 0.7896(5) 0.093(5) Uani 1 1 d DG U . . .
 C112 C -0.1361(8) -0.3507(8) 0.8549(4) 0.085(4) Uani 1 1 d DG U . . .
 C122 C -0.1014(11) -0.4456(9) 0.8840(6) 0.107(5) Uani 1 1 d DG U . . .
 H122 H -0.1139 -0.4659 0.9277 0.128 Uiso 1 1 calc R . . . .
 C132 C -0.0480(12) -0.5099(10) 0.8478(7) 0.125(7) Uani 1 1 d DG U . . .
 H132 H -0.0248 -0.5734 0.8673 0.150 Uiso 1 1 calc R . . . .
 C142 C -0.0293(12) -0.4794(11) 0.7825(7) 0.131(7) Uani 1 1 d DG U . . .
 H142 H 0.0065 -0.5225 0.7583 0.157 Uiso 1 1 calc R . . . .
 C152 C -0.0639(11) -0.3846(11) 0.7534(6) 0.116(6) Uani 1 1 d DG U . . .
 H152 H -0.0514 -0.3642 0.7097 0.139 Uiso 1 1 calc R . . . .
 N13 N 0.2991(18) 0.0923(14) 0.9771(8) 0.098(5) Uani 1 1 d . . . . .
 O13 O 0.4938(14) -0.0790(13) 0.8867(8) 0.118(4) Uani 1 1 d D . . . .
 C13 C 0.3597(19) 0.0140(17) 0.9502(9) 0.098(6) Uani 1 1 d D . . . .
 H13A H 0.3475 -0.0586 0.9760 0.118 Uiso 1 1 calc R . . . .
 H13B H 0.4562 0.0655 0.9597 0.118 Uiso 1 1 calc R . . . .
 C23 C 0.3006(18) -0.0365(18) 0.8716(10) 0.103(6) Uani 1 1 d D . . . .
 H23A H 0.2933 0.0323 0.8461 0.124 Uiso 1 1 calc R . . . .
 H23B H 0.2104 -0.1047 0.8631 0.124 Uiso 1 1 calc R . . . .
 C33 C 0.3898(18) -0.0880(16) 0.8447(11) 0.080(5) Uani 1 1 d D . . . .
 C43 C 0.387(2) 0.2382(16) 0.9863(9) 0.123(7) Uani 1 1 d D . . . .
 H43 H 0.3405 0.2814 1.0059 0.147 Uiso 1 1 calc R . . . .
 C53 C 0.526(2) 0.276(2) 1.0404(12) 0.165(11) Uani 1 1 d D . . . .
 H53A H 0.5145 0.2691 1.0869 0.247 Uiso 1 1 calc R . . . .
 H53B H 0.5846 0.3636 1.0386 0.247 Uiso 1 1 calc R . . . .
 H53C H 0.5656 0.2201 1.0295 0.247 Uiso 1 1 calc R . . . .
 C63 C 0.3928(10) 0.2795(9) 0.9139(5) 0.100(5) Uani 1 1 d D U . . .
 C73 C 0.5186(8) 0.3266(10) 0.9007(7) 0.119(6) Uani 1 1 d DG U . . .
 H73 H 0.5943 0.3321 0.9351 0.142 Uiso 1 1 calc R . . . .
 C83 C 0.5312(9) 0.3656(10) 0.8359(7) 0.123(7) Uani 1 1 d DG U . . .
 H83 H 0.6153 0.3972 0.8270 0.148 Uiso 1 1 calc R . . . .
 C93 C 0.4180(11) 0.3574(10) 0.7844(6) 0.116(6) Uani 1 1 d DG U . . .
 H93 H 0.4264 0.3835 0.7411 0.139 Uiso 1 1 calc R . . . .
 C103 C 0.2922(10) 0.3103(8) 0.7977(5) 0.100(5) Uani 1 1 d DG U . . .
 C113 C 0.2796(8) 0.2713(7) 0.8624(5) 0.094(5) Uani 1 1 d DG U . . .
 C123 C 0.1539(9) 0.2242(10) 0.8757(6) 0.113(5) Uani 1 1 d DG U . . .
 H123 H 0.1454 0.1981 0.9191 0.135 Uiso 1 1 calc R . . . .
 C133 C 0.0407(8) 0.2160(11) 0.8242(8) 0.139(8) Uani 1 1 d DG U . . .
 H133 H -0.0434 0.1845 0.8331 0.167 Uiso 1 1 calc R . . . .
 C143 C 0.0533(10) 0.2550(12) 0.7595(7) 0.141(8) Uani 1 1 d DG U . . .
 H143 H -0.0224 0.2495 0.7250 0.170 Uiso 1 1 calc R . . . .
 C153 C 0.1791(12) 0.3021(11) 0.7462(5) 0.118(6) Uani 1 1 d DG U . . .
 H153 H 0.1875 0.3282 0.7028 0.142 Uiso 1 1 calc R . . . .
 N14 N 0.3554(15) -0.1359(12) 0.7775(9) 0.083(4) Uani 1 1 d . . . . .
 O14 O 0.0127(13) -0.2133(13) 0.6127(7) 0.113(4) Uani 1 1 d D . . . .
 C14 C 0.2244(17) -0.1613(15) 0.7275(9) 0.086(5) Uani 1 1 d D . . . .
 H14A H 0.1577 -0.1782 0.7537 0.103 Uiso 1 1 calc R . . . .
 H14B H 0.1970 -0.2388 0.6950 0.103 Uiso 1 1 calc R . . . .
 C24 C 0.2220(16) -0.0529(14) 0.6845(8) 0.087(5) Uani 1 1 d D . . . .
 H24A H 0.2283 0.0191 0.7148 0.104 Uiso 1 1 calc R . . . .
 H24B H 0.2991 -0.0231 0.6652 0.104 Uiso 1 1 calc R . . . .
 C34 C 0.0929(15) -0.1013(19) 0.6254(9) 0.080(5) Uani 1 1 d D . . . .
 C44 C 0.4394(19) -0.1921(15) 0.7552(10) 0.102(6) Uani 1 1 d D . . . .
 H44 H 0.5284 -0.1538 0.7900 0.123 Uiso 1 1 calc R . . . .
 C54 C 0.381(2) -0.3362(16) 0.7578(15) 0.153(10) Uani 1 1 d D . . . .
 H54A H 0.3552 -0.3523 0.8007 0.229 Uiso 1 1 calc R . . . .
 H54B H 0.4479 -0.3678 0.7563 0.229 Uiso 1 1 calc R . . . .
 H54C H 0.3031 -0.3793 0.7181 0.229 Uiso 1 1 calc R . . . .
 C64 C 0.4604(10) -0.1506(9) 0.6841(6) 0.114(7) Uani 1 1 d D . . . .
 C74 C 0.3965(10) -0.2423(8) 0.6239(8) 0.110(6) Uani 1 1 d DG U . . .
 H74 H 0.3408 -0.3264 0.6268 0.132 Uiso 1 1 calc R . . . .
 C84 C 0.4161(11) -0.2081(11) 0.5593(7) 0.137(7) Uani 1 1 d DG U . . .
 H84 H 0.3734 -0.2694 0.5189 0.165 Uiso 1 1 calc R . . . .
 C94 C 0.4994(12) -0.0823(12) 0.5548(5) 0.116(6) Uani 1 1 d DG U . . .
 H94 H 0.5125 -0.0594 0.5116 0.139 Uiso 1 1 calc R . . . .
 C104 C 0.5633(8) 0.0093(9) 0.6151(5) 0.105(5) Uani 1 1 d DG U . . .
 C114 C 0.5437(8) -0.0248(8) 0.6797(5) 0.093(5) Uani 1 1 d DG U . . .
 C124 C 0.6076(11) 0.0668(10) 0.7400(5) 0.109(5) Uani 1 1 d DG U . . .
 H124 H 0.5945 0.0440 0.7832 0.131 Uiso 1 1 calc R . . . .
 C134 C 0.6909(10) 0.1926(9) 0.7356(7) 0.124(7) Uani 1 1 d DG U . . .
 H134 H 0.7336 0.2540 0.7759 0.149 Uiso 1 1 calc R . . . .
 C144 C 0.7105(10) 0.2268(8) 0.6709(9) 0.135(8) Uani 1 1 d DG U . . .
 H144 H 0.7662 0.3110 0.6680 0.162 Uiso 1 1 calc R . . . .
 C154 C 0.6466(10) 0.1352(10) 0.6107(7) 0.124(6) Uani 1 1 d DG U . . .
 H154 H 0.6597 0.1580 0.5674 0.148 Uiso 1 1 calc R . . . .
 N15 N 0.0763(12) -0.0163(14) 0.5811(8) 0.081(4) Uani 1 1 d . . . . .
 O15 O 0.2965(16) 0.3730(12) 0.5962(8) 0.125(5) Uani 1 1 d D . . . .
 C15 C 0.1606(16) 0.1210(15) 0.5968(10) 0.088(5) Uani 1 1 d D . . . .
 H15A H 0.1989 0.1448 0.6475 0.106 Uiso 1 1 calc R . . . .
 H15B H 0.1046 0.1666 0.5814 0.106 Uiso 1 1 calc R . . . .
 C25 C 0.2762(17) 0.1640(15) 0.5615(10) 0.098(6) Uani 1 1 d D . . . .
 H25A H 0.3454 0.1372 0.5852 0.118 Uiso 1 1 calc R . . . .
 H25B H 0.2419 0.1236 0.5126 0.118 Uiso 1 1 calc R . . . .
 C35 C 0.337(2) 0.3095(15) 0.5650(10) 0.092(6) Uani 1 1 d D . . . .
 C45 C -0.0539(15) -0.0610(17) 0.5242(9) 0.098(6) Uani 1 1 d D . . . .
 H45 H -0.0906 -0.1552 0.5159 0.117 Uiso 1 1 calc R . . . .
 C55 C -0.156(2) -0.027(2) 0.5525(13) 0.149(9) Uani 1 1 d D . . . .
 H55A H -0.1596 -0.0572 0.5971 0.223 Uiso 1 1 calc R . . . .
 H55B H -0.2442 -0.0681 0.5195 0.223 Uiso 1 1 calc R . . . .
 H55C H -0.1274 0.0643 0.5584 0.223 Uiso 1 1 calc R . . . .
 C65 C -0.0303(11) -0.0152(11) 0.4549(6) 0.100(5) Uani 1 1 d D U . . .
 C75 C -0.0645(12) 0.0842(11) 0.4329(7) 0.129(7) Uani 1 1 d DG U . . .
 H75 H -0.1046 0.1187 0.4591 0.155 Uiso 1 1 calc R . . . .
 C85 C -0.0387(15) 0.1320(11) 0.3717(8) 0.156(9) Uani 1 1 d DG U . . .
 H85 H -0.0615 0.1985 0.3570 0.187 Uiso 1 1 calc R . . . .
 C95 C 0.0213(15) 0.0804(13) 0.3326(7) 0.158(9) Uani 1 1 d DG U . . .
 H95 H 0.0386 0.1124 0.2916 0.190 Uiso 1 1 calc R . . . .
 C105 C 0.0555(11) -0.0190(12) 0.3546(5) 0.137(7) Uani 1 1 d DG U . . .
 C115 C 0.0296(9) -0.0668(9) 0.4158(5) 0.107(5) Uani 1 1 d DG U . . .
 C125 C 0.0638(13) -0.1662(11) 0.4379(7) 0.117(6) Uani 1 1 d DG U . . .
 H125 H 0.0465 -0.1981 0.4788 0.141 Uiso 1 1 calc R . . . .
 C135 C 0.1238(15) -0.2177(14) 0.3987(9) 0.151(8) Uani 1 1 d DG U . . .
 H135 H 0.1466 -0.2842 0.4135 0.181 Uiso 1 1 calc R . . . .
 C145 C 0.1496(16) -0.1699(17) 0.3375(8) 0.191(12) Uani 1 1 d DG U . . .
 H145 H 0.1897 -0.2044 0.3113 0.229 Uiso 1 1 calc R . . . .
 C155 C 0.1154(15) -0.0705(17) 0.3155(7) 0.177(10) Uani 1 1 d DG U . . .
 H155 H 0.1327 -0.0386 0.2745 0.212 Uiso 1 1 calc R . . . .
 N16 N 0.4307(18) 0.3671(14) 0.5320(8) 0.098(5) Uani 1 1 d . . . . .
 O16 O 0.603(2) 0.180(2) 0.4262(9) 0.161(7) Uani 1 1 d D . . . .
 C16 C 0.4945(18) 0.2981(18) 0.4988(10) 0.102(6) Uani 1 1 d D . . . .
 H16A H 0.4955 0.2277 0.5245 0.122 Uiso 1 1 calc R . . . .
 H16B H 0.5877 0.3568 0.5039 0.122 Uiso 1 1 calc R . . . .
 C26 C 0.425(2) 0.2437(19) 0.4204(10) 0.105(6) Uani 1 1 d D . . . .
 H26A H 0.3339 0.1803 0.4151 0.126 Uiso 1 1 calc R . . . .
 H26B H 0.4199 0.3126 0.3945 0.126 Uiso 1 1 calc R . . . .
 C36 C 0.500(2) 0.182(2) 0.3895(13) 0.111(7) Uani 1 1 d D . . . .
 C46 C 0.4944(18) 0.5073(15) 0.5410(8) 0.099(6) Uani 1 1 d D . . . .
 H46 H 0.4322 0.5381 0.5545 0.119 Uiso 1 1 calc R . . . .
 C56 C 0.626(2) 0.558(2) 0.6028(10) 0.159(11) Uani 1 1 d D . . . .
 H56A H 0.6035 0.5386 0.6462 0.239 Uiso 1 1 calc R . . . .
 H56B H 0.6728 0.6500 0.6055 0.239 Uiso 1 1 calc R . . . .
 H56C H 0.6829 0.5182 0.5949 0.239 Uiso 1 1 calc R . . . .
 C66 C 0.5163(12) 0.5566(11) 0.4719(6) 0.118(6) Uani 1 1 d D U . . .
 C76 C 0.6475(12) 0.6136(13) 0.4658(8) 0.145(8) Uani 1 1 d DG U . . .
 H76 H 0.7199 0.6210 0.5033 0.174 Uiso 1 1 calc R . . . .
 C86 C 0.6706(13) 0.6594(15) 0.4038(9) 0.188(13) Uani 1 1 d DG U . . .
 H86 H 0.7584 0.6975 0.3998 0.226 Uiso 1 1 calc R . . . .
 C96 C 0.5625(16) 0.6482(15) 0.3478(7) 0.182(11) Uani 1 1 d DG U . . .
 H96 H 0.5779 0.6789 0.3063 0.218 Uiso 1 1 calc R . . . .
 C106 C 0.4313(14) 0.5913(11) 0.3538(5) 0.137(7) Uani 1 1 d DG U . . .
 C116 C 0.4082(12) 0.5455(8) 0.4159(5) 0.120(6) Uani 1 1 d DG U . . .
 C126 C 0.2769(12) 0.4885(12) 0.4219(7) 0.127(6) Uani 1 1 d DG U . . .
 H126 H 0.2615 0.4579 0.4634 0.152 Uiso 1 1 calc R . . . .
 C136 C 0.1688(12) 0.4774(15) 0.3659(9) 0.179(10) Uani 1 1 d DG U . . .
 H136 H 0.0810 0.4393 0.3699 0.214 Uiso 1 1 calc R . . . .
 C146 C 0.1919(16) 0.5232(16) 0.3039(8) 0.189(12) Uani 1 1 d DG U . . .
 H146 H 0.1196 0.5158 0.2664 0.227 Uiso 1 1 calc R . . . .
 C156 C 0.3231(17) 0.5802(16) 0.2978(6) 0.178(10) Uani 1 1 d DG U . . .
 H156 H 0.3386 0.6108 0.2563 0.214 Uiso 1 1 calc R . . . .
 O26 O 0.4451(16) 0.1430(15) 0.3233(9) 0.130(5) Uani 1 1 d . . . . .
 C17 C 0.513(3) 0.092(3) 0.2795(13) 0.138(7) Uani 1 1 d . U . . .
 C47 C 0.642(3) 0.195(3) 0.2745(17) 0.178(10) Uani 1 1 d . U . . .
 H47A H 0.6258 0.2685 0.2603 0.267 Uiso 1 1 calc R . . . .
 H47B H 0.6740 0.1642 0.2402 0.267 Uiso 1 1 calc R . . . .
 H47C H 0.7077 0.2199 0.3196 0.267 Uiso 1 1 calc R . . . .
 C27 C 0.410(4) 0.059(4) 0.2058(15) 0.216(13) Uani 1 1 d . U . . .
 H27A H 0.3218 0.0007 0.2086 0.325 Uiso 1 1 calc R . . . .
 H27B H 0.4371 0.0186 0.1726 0.325 Uiso 1 1 calc R . . . .
 H27C H 0.4059 0.1362 0.1905 0.325 Uiso 1 1 calc R . . . .
 C37 C 0.508(4) -0.034(3) 0.2980(19) 0.211(14) Uani 1 1 d . U . . .
 H37A H 0.4182 -0.0877 0.3001 0.317 Uiso 1 1 calc R . . . .
 H37B H 0.5711 -0.0208 0.3431 0.317 Uiso 1 1 calc R . . . .
 H37C H 0.5306 -0.0743 0.2628 0.317 Uiso 1 1 calc R . . . .
 O1 O -0.108(3) 0.459(3) 0.4460(18) 0.157(11) Uiso 0.5 1 d . . P . .
 O2 O 0.022(5) 0.416(5) 0.585(3) 0.224(19) Uiso 0.5 1 d . . P . .
 O3 O 0.753(5) 0.104(5) 0.978(2) 0.201(16) Uiso 0.5 1 d . . P . .

loop_
  _atom_site_aniso_label
  _atom_site_aniso_U_11
  _atom_site_aniso_U_22
  _atom_site_aniso_U_33
  _atom_site_aniso_U_23
  _atom_site_aniso_U_13
  _atom_site_aniso_U_12
 N11 0.159(11) 0.115(11) 0.150(12) 0.046(10) 0.065(9) 0.052(9)
 O11 0.110(11) 0.113(11) 0.147(14) 0.039(9) 0.037(9) 0.031(9)
 C11 0.144(16) 0.153(19) 0.141(13) 0.055(12) 0.049(12) 0.077(16)
 C21 0.16(2) 0.141(19) 0.113(19) 0.040(15) 0.059(19) 0.064(17)
 C31 0.071(14) 0.13(2) 0.068(15) 0.017(14) 0.010(12) 0.011(14)
 C41 0.181(10) 0.184(14) 0.163(12) 0.011(10) 0.053(9) 0.090(9)
 C51 0.160(17) 0.23(3) 0.161(12) -0.007(12) 0.044(11) 0.077(17)
 C61 0.180(10) 0.219(13) 0.144(13) -0.009(10) 0.065(9) 0.086(9)
 C71 0.181(13) 0.215(13) 0.168(18) -0.006(11) 0.055(12) 0.080(10)
 C81 0.180(13) 0.227(14) 0.21(2) -0.008(12) 0.051(13) 0.081(10)
 C91 0.195(13) 0.250(14) 0.20(2) -0.018(12) 0.046(12) 0.102(11)
 C101 0.205(12) 0.248(14) 0.161(17) -0.023(12) 0.054(10) 0.109(10)
 C111 0.207(11) 0.243(13) 0.160(16) -0.013(11) 0.056(10) 0.108(10)
 C121 0.242(16) 0.244(14) 0.17(2) -0.008(12) 0.059(14) 0.118(11)
 C131 0.28(2) 0.281(18) 0.37(5) 0.034(19) -0.02(2) 0.122(14)
 C141 0.28(2) 0.284(19) 0.37(5) 0.02(2) -0.01(2) 0.122(14)
 C151 0.241(15) 0.278(18) 0.27(3) -0.003(17) 0.015(16) 0.125(13)
 N12 0.074(11) 0.098(12) 0.088(12) 0.010(9) 0.013(9) 0.027(9)
 O12 0.139(12) 0.102(10) 0.147(13) -0.005(9) 0.056(10) 0.040(9)
 C12 0.117(16) 0.119(18) 0.102(16) 0.004(12) 0.037(13) 0.059(14)
 C22 0.111(15) 0.084(14) 0.132(18) -0.007(11) 0.033(14) 0.029(12)
 C32 0.112(17) 0.084(15) 0.110(17) -0.010(12) 0.044(14) 0.025(14)
 C42 0.074(13) 0.125(15) 0.118(18) 0.028(13) 0.037(14) 0.034(12)
 C52 0.118(17) 0.25(3) 0.121(19) 0.020(18) 0.055(15) 0.09(2)
 C62 0.060(10) 0.112(13) 0.099(13) 0.009(10) 0.014(10) 0.029(9)
 C72 0.110(15) 0.147(18) 0.114(15) -0.005(13) -0.005(13) 0.075(14)
 C82 0.145(19) 0.143(19) 0.113(16) 0.016(14) -0.012(14) 0.083(16)
 C92 0.104(15) 0.118(16) 0.113(15) 0.025(12) 0.018(12) 0.021(11)
 C102 0.065(11) 0.091(12) 0.090(12) -0.001(9) 0.012(10) 0.008(9)
 C112 0.053(9) 0.084(11) 0.100(12) 0.004(9) 0.018(9) 0.013(8)
 C122 0.104(14) 0.081(12) 0.118(14) 0.005(9) 0.023(11) 0.027(9)
 C132 0.109(15) 0.107(15) 0.144(18) -0.011(13) 0.013(14) 0.045(12)
 C142 0.100(15) 0.109(16) 0.160(19) -0.021(13) 0.032(16) 0.025(12)
 C152 0.095(14) 0.093(14) 0.115(15) -0.018(10) 0.036(12) -0.007(10)
 N13 0.106(12) 0.073(11) 0.099(12) 0.004(8) 0.029(10) 0.021(10)
 O13 0.101(10) 0.128(11) 0.134(12) 0.016(9) 0.023(9) 0.062(9)
 C13 0.092(13) 0.083(12) 0.096(16) -0.008(11) -0.003(11) 0.030(11)
 C23 0.094(13) 0.092(13) 0.114(18) 0.006(12) -0.002(13) 0.048(11)
 C33 0.076(13) 0.072(11) 0.092(16) 0.017(10) 0.010(12) 0.037(10)
 C43 0.16(2) 0.064(13) 0.118(19) -0.008(11) 0.014(16) 0.037(13)
 C53 0.15(2) 0.125(19) 0.13(2) -0.005(15) -0.031(18) 0.015(17)
 C63 0.092(10) 0.055(10) 0.123(14) 0.002(10) 0.019(10) 0.007(10)
 C73 0.088(10) 0.068(12) 0.157(16) -0.002(12) 0.018(12) 0.000(11)
 C83 0.094(12) 0.095(15) 0.162(19) -0.003(14) 0.046(12) 0.018(12)
 C93 0.134(12) 0.063(11) 0.152(16) 0.020(11) 0.055(11) 0.034(12)
 C103 0.114(10) 0.073(12) 0.125(13) 0.005(10) 0.032(10) 0.053(11)
 C113 0.097(9) 0.067(11) 0.113(12) -0.002(9) 0.021(9) 0.035(10)
 C123 0.110(11) 0.080(13) 0.160(16) 0.005(11) 0.046(11) 0.048(12)
 C133 0.116(13) 0.107(16) 0.23(3) 0.050(17) 0.062(14) 0.074(13)
 C143 0.131(13) 0.13(2) 0.178(19) 0.000(15) 0.007(14) 0.088(16)
 C153 0.166(14) 0.102(15) 0.110(13) 0.004(11) 0.021(11) 0.090(15)
 N14 0.089(11) 0.059(8) 0.092(12) 0.012(8) 0.016(10) 0.026(8)
 O14 0.091(9) 0.078(9) 0.132(12) 0.017(8) 0.016(8) 0.006(8)
 C14 0.084(13) 0.065(11) 0.095(14) 0.004(9) 0.034(12) 0.014(9)
 C24 0.099(14) 0.059(10) 0.102(14) 0.017(10) 0.033(12) 0.030(10)
 C34 0.046(11) 0.097(15) 0.075(13) 0.004(11) 0.006(10) 0.014(11)
 C44 0.103(14) 0.091(14) 0.137(18) 0.012(12) 0.046(13) 0.059(12)
 C54 0.16(2) 0.061(12) 0.26(3) 0.063(15) 0.07(2) 0.057(13)
 C64 0.099(15) 0.088(15) 0.18(2) 0.011(15) 0.058(16) 0.054(13)
 C74 0.098(14) 0.085(13) 0.151(18) -0.003(12) 0.058(14) 0.031(11)
 C84 0.135(19) 0.131(14) 0.154(19) -0.002(14) 0.049(16) 0.061(13)
 C94 0.098(15) 0.159(14) 0.127(13) 0.036(10) 0.054(12) 0.078(12)
 C104 0.096(14) 0.113(11) 0.140(13) 0.024(10) 0.044(12) 0.069(10)
 C114 0.078(12) 0.072(11) 0.130(12) 0.007(8) 0.024(11) 0.034(10)
 C124 0.082(13) 0.089(11) 0.154(14) -0.004(10) 0.019(11) 0.041(10)
 C134 0.076(13) 0.098(11) 0.174(17) -0.015(12) 0.002(13) 0.034(10)
 C144 0.070(13) 0.108(14) 0.21(2) 0.034(11) 0.024(15) 0.033(11)
 C154 0.100(15) 0.144(13) 0.158(16) 0.066(11) 0.037(12) 0.079(12)
 N15 0.054(9) 0.080(10) 0.102(12) 0.014(9) 0.026(8) 0.018(8)
 O15 0.169(14) 0.075(9) 0.135(12) 0.015(8) 0.055(10) 0.049(9)
 C15 0.082(12) 0.078(13) 0.111(15) 0.016(10) 0.027(11) 0.039(10)
 C25 0.089(13) 0.081(14) 0.120(16) 0.023(11) 0.018(12) 0.036(10)
 C35 0.128(17) 0.067(14) 0.093(15) 0.009(11) 0.027(13) 0.056(13)
 C45 0.052(11) 0.103(13) 0.126(17) -0.007(12) 0.015(12) 0.027(10)
 C55 0.082(14) 0.15(2) 0.20(3) 0.013(18) 0.016(16) 0.052(14)
 C65 0.085(13) 0.084(12) 0.106(15) 0.006(10) 0.002(10) 0.023(9)
 C75 0.123(17) 0.114(16) 0.131(18) 0.022(12) -0.004(14) 0.051(13)
 C85 0.14(2) 0.14(2) 0.16(2) 0.051(17) -0.003(16) 0.049(15)
 C95 0.123(19) 0.18(2) 0.120(19) 0.045(16) 0.003(14) 0.028(15)
 C105 0.104(16) 0.15(2) 0.124(18) 0.027(14) 0.033(14) 0.018(13)
 C115 0.090(13) 0.093(13) 0.107(14) -0.001(10) 0.017(11) 0.015(10)
 C125 0.108(15) 0.123(16) 0.119(16) 0.000(11) 0.020(12) 0.055(12)
 C135 0.135(19) 0.17(2) 0.13(2) -0.037(16) 0.017(16) 0.068(17)
 C145 0.20(3) 0.23(3) 0.13(2) -0.053(17) 0.04(2) 0.08(3)
 C155 0.15(3) 0.22(3) 0.122(19) -0.008(17) 0.042(17) 0.037(19)
 N16 0.123(13) 0.070(11) 0.095(12) 0.000(9) 0.026(10) 0.039(10)
 O16 0.174(16) 0.22(2) 0.121(13) 0.009(12) 0.026(12) 0.128(16)
 C16 0.083(12) 0.102(14) 0.121(19) 0.037(13) 0.030(13) 0.037(11)
 C26 0.120(16) 0.096(14) 0.104(18) 0.002(12) 0.028(14) 0.052(12)
 C36 0.107(17) 0.116(16) 0.10(2) 0.003(14) 0.008(15) 0.053(14)
 C46 0.126(16) 0.060(12) 0.098(16) 0.013(10) 0.034(13) 0.024(11)
 C56 0.17(2) 0.116(17) 0.087(17) -0.006(12) -0.016(16) -0.021(16)
 C66 0.151(13) 0.060(11) 0.101(14) 0.010(11) 0.016(11) 0.013(12)
 C76 0.156(14) 0.107(17) 0.155(19) 0.048(15) 0.045(16) 0.035(15)
 C86 0.165(18) 0.18(3) 0.15(2) 0.03(2) 0.045(15) 0.00(2)
 C96 0.22(2) 0.15(2) 0.127(19) 0.033(18) 0.045(16) 0.04(2)
 C106 0.198(17) 0.116(18) 0.096(14) 0.014(13) 0.024(12) 0.073(17)
 C116 0.173(13) 0.084(14) 0.104(14) 0.014(11) 0.024(11) 0.061(14)
 C126 0.170(14) 0.095(15) 0.121(16) 0.020(12) 0.021(12) 0.072(14)
 C136 0.195(18) 0.16(2) 0.16(2) 0.03(2) -0.005(16) 0.09(2)
 C146 0.23(2) 0.19(3) 0.14(2) 0.033(19) -0.01(2) 0.12(3)
 C156 0.26(2) 0.19(3) 0.097(16) 0.017(17) 0.011(16) 0.12(3)
 O26 0.139(12) 0.132(11) 0.109(12) -0.014(9) 0.013(11) 0.061(10)
 C17 0.156(18) 0.143(17) 0.122(16) -0.006(15) 0.047(14) 0.067(15)
 C47 0.160(19) 0.19(2) 0.20(3) 0.04(2) 0.083(19) 0.072(16)
 C27 0.23(3) 0.26(3) 0.110(19) -0.065(19) 0.021(18) 0.09(3)
 C37 0.31(4) 0.17(2) 0.25(3) 0.05(2) 0.17(3) 0.14(3)

_geom_special_details
;
 All esds (except the esd in the dihedral angle between two l.s. planes)
 are estimated using the full covariance matrix.  The cell esds are taken
 into account individually in the estimation of esds in distances, angles
 and torsion angles; correlations between esds in cell parameters are only
 used when they are defined by crystal symmetry.  An approximate (isotropic)
 treatment of cell esds is used for estimating esds involving l.s. planes.
;
loop_
  _geom_bond_atom_site_label_1
  _geom_bond_atom_site_label_2
  _geom_bond_distance
  _geom_bond_site_symmetry_2
  _geom_bond_publ_flag
 N11 H11 0.8600 . ?
 N11 C11 1.42(3) . ?
 N11 C41 1.57(3) . ?
 O11 C31 1.218(18) . ?
 C11 H11A 0.9700 . ?
 C11 H11B 0.9700 . ?
 C11 C21 1.55(2) . ?
 C21 H21A 0.9700 . ?
 C21 H21B 0.9700 . ?
 C21 C31 1.508(19) . ?
 C31 N12 1.31(2) . ?
 C41 H41 0.9800 . ?
 C41 C51 1.56(2) . ?
 C41 C61 1.569(16) . ?
 C51 H51A 0.9600 . ?
 C51 H51B 0.9600 . ?
 C51 H51C 0.9600 . ?
 C61 C71 1.3900 . ?
 C61 C111 1.3900 . ?
 C71 H71 0.9300 . ?
 C71 C81 1.3900 . ?
 C81 H81 0.9300 . ?
 C81 C91 1.3900 . ?
 C91 H91 0.9300 . ?
 C91 C101 1.3900 . ?
 C101 C111 1.3900 . ?
 C101 C151 1.3900 . ?
 C111 C121 1.3900 . ?
 C121 H121 0.9300 . ?
 C121 C131 1.3900 . ?
 C131 H131 0.9300 . ?
 C131 C141 1.3900 . ?
 C141 H141 0.9300 . ?
 C141 C151 1.3900 . ?
 C151 H151 0.9300 . ?
 N12 C12 1.49(2) . ?
 N12 C42 1.45(2) . ?
 O12 C32 1.243(18) . ?
 C12 H12A 0.9700 . ?
 C12 H12B 0.9700 . ?
 C12 C22 1.549(19) . ?
 C22 H22A 0.9700 . ?
 C22 H22B 0.9700 . ?
 C22 C32 1.508(19) . ?
 C32 N13 1.28(2) . ?
 C42 H42 0.9800 . ?
 C42 C52 1.56(2) . ?
 C42 C62 1.529(15) . ?
 C52 H52A 0.9600 . ?
 C52 H52B 0.9600 . ?
 C52 H52C 0.9600 . ?
 C62 C72 1.3900 . ?
 C62 C112 1.3900 . ?
 C72 H72 0.9300 . ?
 C72 C82 1.3900 . ?
 C82 H82 0.9300 . ?
 C82 C92 1.3900 . ?
 C92 H92 0.9300 . ?
 C92 C102 1.3900 . ?
 C102 C112 1.3900 . ?
 C102 C152 1.3900 . ?
 C112 C122 1.3900 . ?
 C122 H122 0.9300 . ?
 C122 C132 1.3900 . ?
 C132 H132 0.9300 . ?
 C132 C142 1.3900 . ?
 C142 H142 0.9300 . ?
 C142 C152 1.3900 . ?
 C152 H152 0.9300 . ?
 N13 C13 1.47(2) . ?
 N13 C43 1.54(2) . ?
 O13 C33 1.221(16) . ?
 C13 H13A 0.9700 . ?
 C13 H13B 0.9700 . ?
 C13 C23 1.523(18) . ?
 C23 H23A 0.9700 . ?
 C23 H23B 0.9700 . ?
 C23 C33 1.529(18) . ?
 C33 N14 1.32(2) . ?
 C43 H43 0.9800 . ?
 C43 C53 1.54(2) . ?
 C43 C63 1.529(16) . ?
 C53 H53A 0.9600 . ?
 C53 H53B 0.9600 . ?
 C53 H53C 0.9600 . ?
 C63 C73 1.3900 . ?
 C63 C113 1.3900 . ?
 C73 H73 0.9300 . ?
 C73 C83 1.3900 . ?
 C83 H83 0.9300 . ?
 C83 C93 1.3900 . ?
 C93 H93 0.9300 . ?
 C93 C103 1.3900 . ?
 C103 C113 1.3900 . ?
 C103 C153 1.3900 . ?
 C113 C123 1.3900 . ?
 C123 H123 0.9300 . ?
 C123 C133 1.3900 . ?
 C133 H133 0.9300 . ?
 C133 C143 1.3900 . ?
 C143 H143 0.9300 . ?
 C143 C153 1.3900 . ?
 C153 H153 0.9300 . ?
 N14 C14 1.47(2) . ?
 N14 C44 1.47(2) . ?
 O14 C34 1.212(16) . ?
 C14 H14A 0.9700 . ?
 C14 H14B 0.9700 . ?
 C14 C24 1.534(17) . ?
 C24 H24A 0.9700 . ?
 C24 H24B 0.9700 . ?
 C24 C34 1.507(17) . ?
 C34 N15 1.37(2) . ?
 C44 H44 0.9800 . ?
 C44 C54 1.521(19) . ?
 C44 C64 1.539(16) . ?
 C54 H54A 0.9600 . ?
 C54 H54B 0.9600 . ?
 C54 H54C 0.9600 . ?
 C64 C74 1.3900 . ?
 C64 C114 1.3900 . ?
 C74 H74 0.9300 . ?
 C74 C84 1.3900 . ?
 C84 H84 0.9300 . ?
 C84 C94 1.3900 . ?
 C94 H94 0.9300 . ?
 C94 C104 1.3900 . ?
 C104 C114 1.3900 . ?
 C104 C154 1.3900 . ?
 C114 C124 1.3900 . ?
 C124 H124 0.9300 . ?
 C124 C134 1.3900 . ?
 C134 H134 0.9300 . ?
 C134 C144 1.3900 . ?
 C144 H144 0.9300 . ?
 C144 C154 1.3900 . ?
 C154 H154 0.9300 . ?
 N15 C15 1.45(2) . ?
 N15 C45 1.49(2) . ?
 O15 C35 1.217(17) . ?
 C15 H15A 0.9700 . ?
 C15 H15B 0.9700 . ?
 C15 C25 1.537(18) . ?
 C25 H25A 0.9700 . ?
 C25 H25B 0.9700 . ?
 C25 C35 1.520(18) . ?
 C35 N16 1.33(2) . ?
 C45 H45 0.9800 . ?
 C45 C55 1.556(19) . ?
 C45 C65 1.527(16) . ?
 C55 H55A 0.9600 . ?
 C55 H55B 0.9600 . ?
 C55 H55C 0.9600 . ?
 C65 C75 1.3900 . ?
 C65 C115 1.3900 . ?
 C75 H75 0.9300 . ?
 C75 C85 1.3900 . ?
 C85 H85 0.9300 . ?
 C85 C95 1.3900 . ?
 C95 H95 0.9300 . ?
 C95 C105 1.3900 . ?
 C105 C115 1.3900 . ?
 C105 C155 1.3900 . ?
 C115 C125 1.3900 . ?
 C125 H125 0.9300 . ?
 C125 C135 1.3900 . ?
 C135 H135 0.9300 . ?
 C135 C145 1.3900 . ?
 C145 H145 0.9300 . ?
 C145 C155 1.3900 . ?
 C155 H155 0.9300 . ?
 N16 C16 1.48(2) . ?
 N16 C46 1.46(2) . ?
 O16 C36 1.220(18) . ?
 C16 H16A 0.9700 . ?
 C16 H16B 0.9700 . ?
 C16 C26 1.535(18) . ?
 C26 H26A 0.9700 . ?
 C26 H26B 0.9700 . ?
 C26 C36 1.505(19) . ?
 C36 O26 1.28(2) . ?
 C46 H46 0.9800 . ?
 C46 C56 1.55(2) . ?
 C46 C66 1.532(15) . ?
 C56 H56A 0.9600 . ?
 C56 H56B 0.9600 . ?
 C56 H56C 0.9600 . ?
 C66 C76 1.3900 . ?
 C66 C116 1.3900 . ?
 C76 H76 0.9300 . ?
 C76 C86 1.3900 . ?
 C86 H86 0.9300 . ?
 C86 C96 1.3900 . ?
 C96 H96 0.9300 . ?
 C96 C106 1.3900 . ?
 C106 C116 1.3900 . ?
 C106 C156 1.3900 . ?
 C116 C126 1.3900 . ?
 C126 H126 0.9300 . ?
 C126 C136 1.3900 . ?
 C136 H136 0.9300 . ?
 C136 C146 1.3900 . ?
 C146 H146 0.9300 . ?
 C146 C156 1.3900 . ?
 C156 H156 0.9300 . ?
 O26 C17 1.52(3) . ?
 C17 C47 1.48(4) . ?
 C17 C27 1.55(4) . ?
 C17 C37 1.48(4) . ?
 C47 H47A 0.9600 . ?
 C47 H47B 0.9600 . ?
 C47 H47C 0.9600 . ?
 C27 H27A 0.9600 . ?
 C27 H27B 0.9600 . ?
 C27 H27C 0.9600 . ?
 C37 H37A 0.9600 . ?
 C37 H37B 0.9600 . ?
 C37 H37C 0.9600 . ?

loop_
  _geom_angle_atom_site_label_1
  _geom_angle_atom_site_label_2
  _geom_angle_atom_site_label_3
  _geom_angle
  _geom_angle_site_symmetry_1
  _geom_angle_site_symmetry_3
  _geom_angle_publ_flag
 C11 N11 H11 124.5 . . ?
 C11 N11 C41 110.9(17) . . ?
 C41 N11 H11 124.5 . . ?
 N11 C11 H11A 109.1 . . ?
 N11 C11 H11B 109.1 . . ?
 N11 C11 C21 112.5(18) . . ?
 H11A C11 H11B 107.8 . . ?
 C21 C11 H11A 109.1 . . ?
 C21 C11 H11B 109.1 . . ?
 C11 C21 H21A 109.3 . . ?
 C11 C21 H21B 109.3 . . ?
 H21A C21 H21B 107.9 . . ?
 C31 C21 C11 111.7(17) . . ?
 C31 C21 H21A 109.3 . . ?
 C31 C21 H21B 109.3 . . ?
 O11 C31 C21 116(2) . . ?
 O11 C31 N12 123.7(17) . . ?
 N12 C31 C21 120(2) . . ?
 N11 C41 H41 110.8 . . ?
 C51 C41 N11 100.5(19) . . ?
 C51 C41 H41 110.8 . . ?
 C51 C41 C61 111.1(18) . . ?
 C61 C41 N11 112.3(17) . . ?
 C61 C41 H41 110.8 . . ?
 C41 C51 H51A 109.5 . . ?
 C41 C51 H51B 109.5 . . ?
 C41 C51 H51C 109.5 . . ?
 H51A C51 H51B 109.5 . . ?
 H51A C51 H51C 109.5 . . ?
 H51B C51 H51C 109.5 . . ?
 C71 C61 C41 115.1(14) . . ?
 C71 C61 C111 120.0 . . ?
 C111 C61 C41 124.2(14) . . ?
 C61 C71 H71 120.0 . . ?
 C61 C71 C81 120.0 . . ?
 C81 C71 H71 120.0 . . ?
 C71 C81 H81 120.0 . . ?
 C91 C81 C71 120.0 . . ?
 C91 C81 H81 120.0 . . ?
 C81 C91 H91 120.0 . . ?
 C81 C91 C101 120.0 . . ?
 C101 C91 H91 120.0 . . ?
 C91 C101 C151 120.0 . . ?
 C111 C101 C91 120.0 . . ?
 C111 C101 C151 120.0 . . ?
 C101 C111 C61 120.0 . . ?
 C121 C111 C61 120.0 . . ?
 C121 C111 C101 120.0 . . ?
 C111 C121 H121 120.0 . . ?
 C131 C121 C111 120.0 . . ?
 C131 C121 H121 120.0 . . ?
 C121 C131 H131 120.0 . . ?
 C121 C131 C141 120.0 . . ?
 C141 C131 H131 120.0 . . ?
 C131 C141 H141 120.0 . . ?
 C151 C141 C131 120.0 . . ?
 C151 C141 H141 120.0 . . ?
 C101 C151 H151 120.0 . . ?
 C141 C151 C101 120.0 . . ?
 C141 C151 H151 120.0 . . ?
 C31 N12 C12 124.3(17) . . ?
 C31 N12 C42 118.8(16) . . ?
 C42 N12 C12 116.7(16) . . ?
 N12 C12 H12A 109.5 . . ?
 N12 C12 H12B 109.5 . . ?
 N12 C12 C22 110.9(14) . . ?
 H12A C12 H12B 108.0 . . ?
 C22 C12 H12A 109.5 . . ?
 C22 C12 H12B 109.5 . . ?
 C12 C22 H22A 109.2 . . ?
 C12 C22 H22B 109.2 . . ?
 H22A C22 H22B 107.9 . . ?
 C32 C22 C12 112.2(15) . . ?
 C32 C22 H22A 109.2 . . ?
 C32 C22 H22B 109.2 . . ?
 O12 C32 C22 116.3(19) . . ?
 O12 C32 N13 123.6(17) . . ?
 N13 C32 C22 119.8(17) . . ?
 N12 C42 H42 107.1 . . ?
 N12 C42 C52 109.9(16) . . ?
 N12 C42 C62 111.4(13) . . ?
 C52 C42 H42 107.1 . . ?
 C62 C42 H42 107.1 . . ?
 C62 C42 C52 113.7(14) . . ?
 C42 C52 H52A 109.5 . . ?
 C42 C52 H52B 109.5 . . ?
 C42 C52 H52C 109.5 . . ?
 H52A C52 H52B 109.5 . . ?
 H52A C52 H52C 109.5 . . ?
 H52B C52 H52C 109.5 . . ?
 C72 C62 C42 118.2(8) . . ?
 C72 C62 C112 120.0 . . ?
 C112 C62 C42 121.8(8) . . ?
 C62 C72 H72 120.0 . . ?
 C82 C72 C62 120.0 . . ?
 C82 C72 H72 120.0 . . ?
 C72 C82 H82 120.0 . . ?
 C92 C82 C72 120.0 . . ?
 C92 C82 H82 120.0 . . ?
 C82 C92 H92 120.0 . . ?
 C102 C92 C82 120.0 . . ?
 C102 C92 H92 120.0 . . ?
 C92 C102 C112 120.0 . . ?
 C92 C102 C152 120.0 . . ?
 C112 C102 C152 120.0 . . ?
 C102 C112 C62 120.0 . . ?
 C122 C112 C62 120.0 . . ?
 C122 C112 C102 120.0 . . ?
 C112 C122 H122 120.0 . . ?
 C112 C122 C132 120.0 . . ?
 C132 C122 H122 120.0 . . ?
 C122 C132 H132 120.0 . . ?
 C122 C132 C142 120.0 . . ?
 C142 C132 H132 120.0 . . ?
 C132 C142 H142 120.0 . . ?
 C152 C142 C132 120.0 . . ?
 C152 C142 H142 120.0 . . ?
 C102 C152 H152 120.0 . . ?
 C142 C152 C102 120.0 . . ?
 C142 C152 H152 120.0 . . ?
 C32 N13 C13 124.8(16) . . ?
 C32 N13 C43 119.9(16) . . ?
 C13 N13 C43 112.9(17) . . ?
 N13 C13 H13A 108.7 . . ?
 N13 C13 H13B 108.7 . . ?
 N13 C13 C23 114.2(14) . . ?
 H13A C13 H13B 107.6 . . ?
 C23 C13 H13A 108.7 . . ?
 C23 C13 H13B 108.7 . . ?
 C13 C23 H23A 109.5 . . ?
 C13 C23 H23B 109.5 . . ?
 C13 C23 C33 110.7(14) . . ?
 H23A C23 H23B 108.1 . . ?
 C33 C23 H23A 109.5 . . ?
 C33 C23 H23B 109.5 . . ?
 O13 C33 C23 117.7(17) . . ?
 O13 C33 N14 122.5(15) . . ?
 N14 C33 C23 119.8(15) . . ?
 N13 C43 H43 106.8 . . ?
 N13 C43 C53 111.4(15) . . ?
 C53 C43 H43 106.8 . . ?
 C63 C43 N13 109.4(13) . . ?
 C63 C43 H43 106.8 . . ?
 C63 C43 C53 115.2(16) . . ?
 C43 C53 H53A 109.5 . . ?
 C43 C53 H53B 109.5 . . ?
 C43 C53 H53C 109.5 . . ?
 H53A C53 H53B 109.5 . . ?
 H53A C53 H53C 109.5 . . ?
 H53B C53 H53C 109.5 . . ?
 C73 C63 C43 116.8(10) . . ?
 C73 C63 C113 120.0 . . ?
 C113 C63 C43 123.2(10) . . ?
 C63 C73 H73 120.0 . . ?
 C63 C73 C83 120.0 . . ?
 C83 C73 H73 120.0 . . ?
 C73 C83 H83 120.0 . . ?
 C73 C83 C93 120.0 . . ?
 C93 C83 H83 120.0 . . ?
 C83 C93 H93 120.0 . . ?
 C103 C93 C83 120.0 . . ?
 C103 C93 H93 120.0 . . ?
 C93 C103 C153 120.0 . . ?
 C113 C103 C93 120.0 . . ?
 C113 C103 C153 120.0 . . ?
 C103 C113 C63 120.0 . . ?
 C123 C113 C63 120.0 . . ?
 C123 C113 C103 120.0 . . ?
 C113 C123 H123 120.0 . . ?
 C113 C123 C133 120.0 . . ?
 C133 C123 H123 120.0 . . ?
 C123 C133 H133 120.0 . . ?
 C123 C133 C143 120.0 . . ?
 C143 C133 H133 120.0 . . ?
 C133 C143 H143 120.0 . . ?
 C153 C143 C133 120.0 . . ?
 C153 C143 H143 120.0 . . ?
 C103 C153 H153 120.0 . . ?
 C143 C153 C103 120.0 . . ?
 C143 C153 H153 120.0 . . ?
 C33 N14 C14 123.7(15) . . ?
 C33 N14 C44 117.7(14) . . ?
 C44 N14 C14 117.3(15) . . ?
 N14 C14 H14A 108.4 . . ?
 N14 C14 H14B 108.4 . . ?
 N14 C14 C24 115.4(12) . . ?
 H14A C14 H14B 107.5 . . ?
 C24 C14 H14A 108.4 . . ?
 C24 C14 H14B 108.4 . . ?
 C14 C24 H24A 109.7 . . ?
 C14 C24 H24B 109.7 . . ?
 H24A C24 H24B 108.2 . . ?
 C34 C24 C14 109.8(13) . . ?
 C34 C24 H24A 109.7 . . ?
 C34 C24 H24B 109.7 . . ?
 O14 C34 C24 122.1(16) . . ?
 O14 C34 N15 120.4(13) . . ?
 N15 C34 C24 117.1(15) . . ?
 N14 C44 H44 107.0 . . ?
 N14 C44 C54 110.1(15) . . ?
 N14 C44 C64 109.0(12) . . ?
 C54 C44 H44 107.0 . . ?
 C54 C44 C64 116.3(15) . . ?
 C64 C44 H44 107.0 . . ?
 C44 C54 H54A 109.5 . . ?
 C44 C54 H54B 109.5 . . ?
 C44 C54 H54C 109.5 . . ?
 H54A C54 H54B 109.5 . . ?
 H54A C54 H54C 109.5 . . ?
 H54B C54 H54C 109.5 . . ?
 C74 C64 C44 118.8(8) . . ?
 C74 C64 C114 120.0 . . ?
 C114 C64 C44 121.2(8) . . ?
 C64 C74 H74 120.0 . . ?
 C84 C74 C64 120.0 . . ?
 C84 C74 H74 120.0 . . ?
 C74 C84 H84 120.0 . . ?
 C94 C84 C74 120.0 . . ?
 C94 C84 H84 120.0 . . ?
 C84 C94 H94 120.0 . . ?
 C84 C94 C104 120.0 . . ?
 C104 C94 H94 120.0 . . ?
 C94 C104 C154 120.0 . . ?
 C114 C104 C94 120.0 . . ?
 C114 C104 C154 120.0 . . ?
 C104 C114 C64 120.0 . . ?
 C104 C114 C124 120.0 . . ?
 C124 C114 C64 120.0 . . ?
 C114 C124 H124 120.0 . . ?
 C134 C124 C114 120.0 . . ?
 C134 C124 H124 120.0 . . ?
 C124 C134 H134 120.0 . . ?
 C144 C134 C124 120.0 . . ?
 C144 C134 H134 120.0 . . ?
 C134 C144 H144 120.0 . . ?
 C154 C144 C134 120.0 . . ?
 C154 C144 H144 120.0 . . ?
 C104 C154 H154 120.0 . . ?
 C144 C154 C104 120.0 . . ?
 C144 C154 H154 120.0 . . ?
 C34 N15 C15 123.1(14) . . ?
 C34 N15 C45 117.7(13) . . ?
 C15 N15 C45 117.4(14) . . ?
 N15 C15 H15A 108.9 . . ?
 N15 C15 H15B 108.9 . . ?
 N15 C15 C25 113.3(13) . . ?
 H15A C15 H15B 107.7 . . ?
 C25 C15 H15A 108.9 . . ?
 C25 C15 H15B 108.9 . . ?
 C15 C25 H25A 109.7 . . ?
 C15 C25 H25B 109.7 . . ?
 H25A C25 H25B 108.2 . . ?
 C35 C25 C15 109.9(14) . . ?
 C35 C25 H25A 109.7 . . ?
 C35 C25 H25B 109.7 . . ?
 O15 C35 C25 119.7(19) . . ?
 O15 C35 N16 120.0(16) . . ?
 N16 C35 C25 120.3(17) . . ?
 N15 C45 H45 106.4 . . ?
 N15 C45 C55 108.9(14) . . ?
 N15 C45 C65 111.3(12) . . ?
 C55 C45 H45 106.4 . . ?
 C65 C45 H45 106.4 . . ?
 C65 C45 C55 116.8(14) . . ?
 C45 C55 H55A 109.5 . . ?
 C45 C55 H55B 109.5 . . ?
 C45 C55 H55C 109.5 . . ?
 H55A C55 H55B 109.5 . . ?
 H55A C55 H55C 109.5 . . ?
 H55B C55 H55C 109.5 . . ?
 C75 C65 C45 118.6(8) . . ?
 C75 C65 C115 120.0 . . ?
 C115 C65 C45 121.3(8) . . ?
 C65 C75 H75 120.0 . . ?
 C85 C75 C65 120.0 . . ?
 C85 C75 H75 120.0 . . ?
 C75 C85 H85 120.0 . . ?
 C75 C85 C95 120.0 . . ?
 C95 C85 H85 120.0 . . ?
 C85 C95 H95 120.0 . . ?
 C105 C95 C85 120.0 . . ?
 C105 C95 H95 120.0 . . ?
 C95 C105 C115 120.0 . . ?
 C95 C105 C155 120.0 . . ?
 C115 C105 C155 120.0 . . ?
 C105 C115 C65 120.0 . . ?
 C125 C115 C65 120.0 . . ?
 C125 C115 C105 120.0 . . ?
 C115 C125 H125 120.0 . . ?
 C115 C125 C135 120.0 . . ?
 C135 C125 H125 120.0 . . ?
 C125 C135 H135 120.0 . . ?
 C125 C135 C145 120.0 . . ?
 C145 C135 H135 120.0 . . ?
 C135 C145 H145 120.0 . . ?
 C135 C145 C155 120.0 . . ?
 C155 C145 H145 120.0 . . ?
 C105 C155 H155 120.0 . . ?
 C145 C155 C105 120.0 . . ?
 C145 C155 H155 120.0 . . ?
 C35 N16 C16 123.0(15) . . ?
 C35 N16 C46 118.8(15) . . ?
 C46 N16 C16 117.0(17) . . ?
 N16 C16 H16A 108.5 . . ?
 N16 C16 H16B 108.5 . . ?
 N16 C16 C26 115.3(14) . . ?
 H16A C16 H16B 107.5 . . ?
 C26 C16 H16A 108.5 . . ?
 C26 C16 H16B 108.5 . . ?
 C16 C26 H26A 109.2 . . ?
 C16 C26 H26B 109.2 . . ?
 H26A C26 H26B 107.9 . . ?
 C36 C26 C16 112.2(15) . . ?
 C36 C26 H26A 109.2 . . ?
 C36 C26 H26B 109.2 . . ?
 O16 C36 C26 120.2(19) . . ?
 O16 C36 O26 128.5(19) . . ?
 O26 C36 C26 111.3(18) . . ?
 N16 C46 H46 107.3 . . ?
 N16 C46 C56 109.5(15) . . ?
 N16 C46 C66 111.5(13) . . ?
 C56 C46 H46 107.3 . . ?
 C66 C46 H46 107.3 . . ?
 C66 C46 C56 113.5(14) . . ?
 C46 C56 H56A 109.5 . . ?
 C46 C56 H56B 109.5 . . ?
 C46 C56 H56C 109.5 . . ?
 H56A C56 H56B 109.5 . . ?
 H56A C56 H56C 109.5 . . ?
 H56B C56 H56C 109.5 . . ?
 C76 C66 C46 118.6(9) . . ?
 C76 C66 C116 120.0 . . ?
 C116 C66 C46 121.4(9) . . ?
 C66 C76 H76 120.0 . . ?
 C86 C76 C66 120.0 . . ?
 C86 C76 H76 120.0 . . ?
 C76 C86 H86 120.0 . . ?
 C76 C86 C96 120.0 . . ?
 C96 C86 H86 120.0 . . ?
 C86 C96 H96 120.0 . . ?
 C86 C96 C106 120.0 . . ?
 C106 C96 H96 120.0 . . ?
 C96 C106 C156 120.0 . . ?
 C116 C106 C96 120.0 . . ?
 C116 C106 C156 120.0 . . ?
 C106 C116 C66 120.0 . . ?
 C106 C116 C126 120.0 . . ?
 C126 C116 C66 120.0 . . ?
 C116 C126 H126 120.0 . . ?
 C136 C126 C116 120.0 . . ?
 C136 C126 H126 120.0 . . ?
 C126 C136 H136 120.0 . . ?
 C126 C136 C146 120.0 . . ?
 C146 C136 H136 120.0 . . ?
 C136 C146 H146 120.0 . . ?
 C156 C146 C136 120.0 . . ?
 C156 C146 H146 120.0 . . ?
 C106 C156 H156 120.0 . . ?
 C146 C156 C106 120.0 . . ?
 C146 C156 H156 120.0 . . ?
 C36 O26 C17 120.2(17) . . ?
 O26 C17 C27 100(2) . . ?
 C47 C17 O26 111(2) . . ?
 C47 C17 C27 107(3) . . ?
 C37 C17 O26 110(2) . . ?
 C37 C17 C47 121(3) . . ?
 C37 C17 C27 105(3) . . ?
 C17 C47 H47A 109.5 . . ?
 C17 C47 H47B 109.5 . . ?
 C17 C47 H47C 109.5 . . ?
 H47A C47 H47B 109.5 . . ?
 H47A C47 H47C 109.5 . . ?
 H47B C47 H47C 109.5 . . ?
 C17 C27 H27A 109.5 . . ?
 C17 C27 H27B 109.5 . . ?
 C17 C27 H27C 109.5 . . ?
 H27A C27 H27B 109.5 . . ?
 H27A C27 H27C 109.5 . . ?
 H27B C27 H27C 109.5 . . ?
 C17 C37 H37A 109.5 . . ?
 C17 C37 H37B 109.5 . . ?
 C17 C37 H37C 109.5 . . ?
 H37A C37 H37B 109.5 . . ?
 H37A C37 H37C 109.5 . . ?
 H37B C37 H37C 109.5 . . ?

loop_
  _geom_torsion_atom_site_label_1
  _geom_torsion_atom_site_label_2
  _geom_torsion_atom_site_label_3
  _geom_torsion_atom_site_label_4
  _geom_torsion
  _geom_torsion_site_symmetry_1
  _geom_torsion_site_symmetry_2
  _geom_torsion_site_symmetry_3
  _geom_torsion_site_symmetry_4
  _geom_torsion_publ_flag
 N11 C11 C21 C31 61(3) . . . . ?
 N11 C41 C61 C71 -43(2) . . . . ?
 N11 C41 C61 C111 146.5(14) . . . . ?
 O11 C31 N12 C12 176.8(18) . . . . ?
 O11 C31 N12 C42 2(3) . . . . ?
 C11 N11 C41 C51 164(2) . . . . ?
 C11 N11 C41 C61 -78(2) . . . . ?
 C11 C21 C31 O11 56(3) . . . . ?
 C11 C21 C31 N12 -123(2) . . . . ?
 C21 C31 N12 C12 -5(3) . . . . ?
 C21 C31 N12 C42 -179.2(16) . . . . ?
 C31 N12 C12 C22 82(2) . . . . ?
 C31 N12 C42 C52 104(2) . . . . ?
 C31 N12 C42 C62 -128.7(17) . . . . ?
 C41 N11 C11 C21 169.5(18) . . . . ?
 C41 C61 C71 C81 -170.5(14) . . . . ?
 C41 C61 C111 C101 169.6(16) . . . . ?
 C41 C61 C111 C121 -10.4(16) . . . . ?
 C51 C41 C61 C71 68(2) . . . . ?
 C51 C41 C61 C111 -102(2) . . . . ?
 C61 C71 C81 C91 0.0 . . . . ?
 C61 C111 C121 C131 180.0 . . . . ?
 C71 C61 C111 C101 0.0 . . . . ?
 C71 C61 C111 C121 180.0 . . . . ?
 C71 C81 C91 C101 0.0 . . . . ?
 C81 C91 C101 C111 0.0 . . . . ?
 C81 C91 C101 C151 180.0 . . . . ?
 C91 C101 C111 C61 0.0 . . . . ?
 C91 C101 C111 C121 180.0 . . . . ?
 C91 C101 C151 C141 180.0 . . . . ?
 C101 C111 C121 C131 0.0 . . . . ?
 C111 C61 C71 C81 0.0 . . . . ?
 C111 C101 C151 C141 0.0 . . . . ?
 C111 C121 C131 C141 0.0 . . . . ?
 C121 C131 C141 C151 0.0 . . . . ?
 C131 C141 C151 C101 0.0 . . . . ?
 C151 C101 C111 C61 180.0 . . . . ?
 C151 C101 C111 C121 0.0 . . . . ?
 N12 C12 C22 C32 -178.1(18) . . . . ?
 N12 C42 C62 C72 -104.6(13) . . . . ?
 N12 C42 C62 C112 76.5(16) . . . . ?
 O12 C32 N13 C13 167.2(19) . . . . ?
 O12 C32 N13 C43 6(3) . . . . ?
 C12 N12 C42 C52 -71(2) . . . . ?
 C12 N12 C42 C62 56.3(19) . . . . ?
 C12 C22 C32 O12 3(3) . . . . ?
 C12 C22 C32 N13 -170.4(19) . . . . ?
 C22 C32 N13 C13 -20(3) . . . . ?
 C22 C32 N13 C43 179.0(17) . . . . ?
 C32 N13 C13 C23 97(2) . . . . ?
 C32 N13 C43 C53 102(2) . . . . ?
 C32 N13 C43 C63 -129.7(18) . . . . ?
 C42 N12 C12 C22 -103.3(18) . . . . ?
 C42 C62 C72 C82 -178.9(11) . . . . ?
 C42 C62 C112 C102 178.9(11) . . . . ?
 C42 C62 C112 C122 -1.1(11) . . . . ?
 C52 C42 C62 C72 20(2) . . . . ?
 C52 C42 C62 C112 -158.6(15) . . . . ?
 C62 C72 C82 C92 0.0 . . . . ?
 C62 C112 C122 C132 180.0 . . . . ?
 C72 C62 C112 C102 0.0 . . . . ?
 C72 C62 C112 C122 180.0 . . . . ?
 C72 C82 C92 C102 0.0 . . . . ?
 C82 C92 C102 C112 0.0 . . . . ?
 C82 C92 C102 C152 180.0 . . . . ?
 C92 C102 C112 C62 0.0 . . . . ?
 C92 C102 C112 C122 180.0 . . . . ?
 C92 C102 C152 C142 180.0 . . . . ?
 C102 C112 C122 C132 0.0 . . . . ?
 C112 C62 C72 C82 0.0 . . . . ?
 C112 C102 C152 C142 0.0 . . . . ?
 C112 C122 C132 C142 0.0 . . . . ?
 C122 C132 C142 C152 0.0 . . . . ?
 C132 C142 C152 C102 0.0 . . . . ?
 C152 C102 C112 C62 180.0 . . . . ?
 C152 C102 C112 C122 0.0 . . . . ?
 N13 C13 C23 C33 166.4(15) . . . . ?
 N13 C43 C63 C73 -116.0(13) . . . . ?
 N13 C43 C63 C113 63.8(16) . . . . ?
 O13 C33 N14 C14 173.0(15) . . . . ?
 O13 C33 N14 C44 7(2) . . . . ?
 C13 N13 C43 C53 -62(2) . . . . ?
 C13 N13 C43 C63 66.9(18) . . . . ?
 C13 C23 C33 O13 -2(2) . . . . ?
 C13 C23 C33 N14 -179.8(15) . . . . ?
 C23 C33 N14 C14 -10(2) . . . . ?
 C23 C33 N14 C44 -176.0(14) . . . . ?
 C33 N14 C14 C24 94.4(18) . . . . ?
 C33 N14 C44 C54 93(2) . . . . ?
 C33 N14 C44 C64 -138.2(14) . . . . ?
 C43 N13 C13 C23 -100.7(17) . . . . ?
 C43 C63 C73 C83 179.8(10) . . . . ?
 C43 C63 C113 C103 -179.8(10) . . . . ?
 C43 C63 C113 C123 0.2(10) . . . . ?
 C53 C43 C63 C73 10.4(18) . . . . ?
 C53 C43 C63 C113 -169.8(13) . . . . ?
 C63 C73 C83 C93 0.0 . . . . ?
 C63 C113 C123 C133 180.0 . . . . ?
 C73 C63 C113 C103 0.0 . . . . ?
 C73 C63 C113 C123 180.0 . . . . ?
 C73 C83 C93 C103 0.0 . . . . ?
 C83 C93 C103 C113 0.0 . . . . ?
 C83 C93 C103 C153 180.0 . . . . ?
 C93 C103 C113 C63 0.0 . . . . ?
 C93 C103 C113 C123 180.0 . . . . ?
 C93 C103 C153 C143 180.0 . . . . ?
 C103 C113 C123 C133 0.0 . . . . ?
 C113 C63 C73 C83 0.0 . . . . ?
 C113 C103 C153 C143 0.0 . . . . ?
 C113 C123 C133 C143 0.0 . . . . ?
 C123 C133 C143 C153 0.0 . . . . ?
 C133 C143 C153 C103 0.0 . . . . ?
 C153 C103 C113 C63 180.0 . . . . ?
 C153 C103 C113 C123 0.0 . . . . ?
 N14 C14 C24 C34 167.9(14) . . . . ?
 N14 C44 C64 C74 -109.5(11) . . . . ?
 N14 C44 C64 C114 72.0(15) . . . . ?
 O14 C34 N15 C15 173.7(16) . . . . ?
 O14 C34 N15 C45 10(2) . . . . ?
 C14 N14 C44 C54 -74.2(19) . . . . ?
 C14 N14 C44 C64 54.4(16) . . . . ?
 C14 C24 C34 O14 -6(2) . . . . ?
 C14 C24 C34 N15 -178.9(14) . . . . ?
 C24 C34 N15 C15 -13(2) . . . . ?
 C24 C34 N15 C45 -177.3(13) . . . . ?
 C34 N15 C15 C25 97.4(18) . . . . ?
 C34 N15 C45 C55 91.0(18) . . . . ?
 C34 N15 C45 C65 -138.9(14) . . . . ?
 C44 N14 C14 C24 -99.1(16) . . . . ?
 C44 C64 C74 C84 -178.6(10) . . . . ?
 C44 C64 C114 C104 178.5(10) . . . . ?
 C44 C64 C114 C124 -1.5(10) . . . . ?
 C54 C44 C64 C74 15.6(18) . . . . ?
 C54 C44 C64 C114 -163.0(13) . . . . ?
 C64 C74 C84 C94 0.0 . . . . ?
 C64 C114 C124 C134 180.0 . . . . ?
 C74 C64 C114 C104 0.0 . . . . ?
 C74 C64 C114 C124 180.0 . . . . ?
 C74 C84 C94 C104 0.0 . . . . ?
 C84 C94 C104 C114 0.0 . . . . ?
 C84 C94 C104 C154 180.0 . . . . ?
 C94 C104 C114 C64 0.0 . . . . ?
 C94 C104 C114 C124 180.0 . . . . ?
 C94 C104 C154 C144 180.0 . . . . ?
 C104 C114 C124 C134 0.0 . . . . ?
 C114 C64 C74 C84 0.0 . . . . ?
 C114 C104 C154 C144 0.0 . . . . ?
 C114 C124 C134 C144 0.0 . . . . ?
 C124 C134 C144 C154 0.0 . . . . ?
 C134 C144 C154 C104 0.0 . . . . ?
 C154 C104 C114 C64 180.0 . . . . ?
 C154 C104 C114 C124 0.0 . . . . ?
 N15 C15 C25 C35 165.9(14) . . . . ?
 N15 C45 C65 C75 -106.0(11) . . . . ?
 N15 C45 C65 C115 71.0(14) . . . . ?
 O15 C35 N16 C16 174.0(17) . . . . ?
 O15 C35 N16 C46 7(3) . . . . ?
 C15 N15 C45 C55 -73.9(19) . . . . ?
 C15 N15 C45 C65 56.2(17) . . . . ?
 C15 C25 C35 O15 4(2) . . . . ?
 C15 C25 C35 N16 -173.8(17) . . . . ?
 C25 C35 N16 C16 -9(3) . . . . ?
 C25 C35 N16 C46 -175.3(15) . . . . ?
 C35 N16 C16 C26 92(2) . . . . ?
 C35 N16 C46 C56 93(2) . . . . ?
 C35 N16 C46 C66 -140.8(16) . . . . ?
 C45 N15 C15 C25 -98.7(16) . . . . ?
 C45 C65 C75 C85 177.1(11) . . . . ?
 C45 C65 C115 C105 -177.0(11) . . . . ?
 C45 C65 C115 C125 3.0(11) . . . . ?
 C55 C45 C65 C75 19.8(17) . . . . ?
 C55 C45 C65 C115 -163.1(13) . . . . ?
 C65 C75 C85 C95 0.0 . . . . ?
 C65 C115 C125 C135 180.0 . . . . ?
 C75 C65 C115 C105 0.0 . . . . ?
 C75 C65 C115 C125 180.0 . . . . ?
 C75 C85 C95 C105 0.0 . . . . ?
 C85 C95 C105 C115 0.0 . . . . ?
 C85 C95 C105 C155 180.0 . . . . ?
 C95 C105 C115 C65 0.0 . . . . ?
 C95 C105 C115 C125 180.0 . . . . ?
 C95 C105 C155 C145 180.0 . . . . ?
 C105 C115 C125 C135 0.0 . . . . ?
 C115 C65 C75 C85 0.0 . . . . ?
 C115 C105 C155 C145 0.0 . . . . ?
 C115 C125 C135 C145 0.0 . . . . ?
 C125 C135 C145 C155 0.0 . . . . ?
 C135 C145 C155 C105 0.0 . . . . ?
 C155 C105 C115 C65 180.0 . . . . ?
 C155 C105 C115 C125 0.0 . . . . ?
 N16 C16 C26 C36 176.6(17) . . . . ?
 N16 C46 C66 C76 -109.6(13) . . . . ?
 N16 C46 C66 C116 70.4(16) . . . . ?
 O16 C36 O26 C17 -4(4) . . . . ?
 C16 N16 C46 C56 -75(2) . . . . ?
 C16 N16 C46 C66 51.8(19) . . . . ?
 C16 C26 C36 O16 0(3) . . . . ?
 C16 C26 C36 O26 -176.7(17) . . . . ?
 C26 C36 O26 C17 172.8(19) . . . . ?
 C36 O26 C17 C47 -67(3) . . . . ?
 C36 O26 C17 C27 -180(2) . . . . ?
 C36 O26 C17 C37 70(3) . . . . ?
 C46 N16 C16 C26 -100.7(18) . . . . ?
 C46 C66 C76 C86 -179.9(12) . . . . ?
 C46 C66 C116 C106 179.9(12) . . . . ?
 C46 C66 C116 C126 -0.1(12) . . . . ?
 C56 C46 C66 C76 14.7(19) . . . . ?
 C56 C46 C66 C116 -165.3(14) . . . . ?
 C66 C76 C86 C96 0.0 . . . . ?
 C66 C116 C126 C136 180.0 . . . . ?
 C76 C66 C116 C106 0.0 . . . . ?
 C76 C66 C116 C126 180.0 . . . . ?
 C76 C86 C96 C106 0.0 . . . . ?
 C86 C96 C106 C116 0.0 . . . . ?
 C86 C96 C106 C156 180.0 . . . . ?
 C96 C106 C116 C66 0.0 . . . . ?
 C96 C106 C116 C126 180.0 . . . . ?
 C96 C106 C156 C146 180.0 . . . . ?
 C106 C116 C126 C136 0.0 . . . . ?
 C116 C66 C76 C86 0.0 . . . . ?
 C116 C106 C156 C146 0.0 . . . . ?
 C116 C126 C136 C146 0.0 . . . . ?
 C126 C136 C146 C156 0.0 . . . . ?
 C136 C146 C156 C106 0.0 . . . . ?
 C156 C106 C116 C66 180.0 . . . . ?
 C156 C106 C116 C126 0.0 . . . . ?

_shelx_res_file
;
TITL CF solution in P1
rem SADI C61 C71 C81 C91 C101 C111 C121 C131
rem SADI C61 C81 C71 C91 C111 C131 C101 C121
rem SADI C101 C151 C151 C141
rem SADI C103 C143 C133 C153 C101 C141 C131 C151
rem SADI C131 C141 C133 C143 C135 C145 C132 C142
rem SADI C61 C121 C91 C151
rem SIMU 0.02 0.04 1.7 C131 C141 C151 C101 C121 C111 C61 C71 C81 C91
CELL 1.54184 11.21728 11.44622 19.74639 92.0333 103.9097 113.4486
ZERR 1 0.00069 0.00062 0.00114 0.0045 0.0052 0.0056
LATT -1
SFAC C H N O
UNIT 94 100 6 8.5
DFIX 1.52 C61 C41
FLAT C111 C61 C71 C81 C91 C101 C151 C141 C131 C121
FLAT C71 C81 C91 C101 C111 C61 C151 C141 C131 C121
FLAT C72 C82 C92 C102 C112 C62 C152 C142 C132 C122
FLAT C73 C83 C93 C103 C113 C63 C123 C133 C143 C153
FLAT C74 C84 C94 C104 C114 C64 C124 C154 C144 C134
FLAT C95 C105 C115 C65 C85 C75 C125 C135 C145 C155
FLAT C66 C116 C106 C96 C86 C76 C126 C136 C146 C156
DELU C122 C132 C142 C152 C102 C92 C82 C72 C62 C112
DELU C73 C83 C93 C103 C113 C63 C153 C143 C133 C123
DELU C74 C84 C94 C104 C114 C124 C134 C144 C154
DELU C65 C75 C85 C95 C105 C115 C125 C135 C145 C155
DELU C126 C136 C146 C156 C106 C116 C66 C76 C86 C96
DELU C131 C121 C111 C141 C151 C101 C61 C71 C81 C91
DELU C17 C27 C37 C47
RIGU 0.002 0.002 C131 C121 C111 C141 C151 C101 C61 C71 C81 C91 C41 C51 N11 C11
ISOR 0.05 0.1 C131 C121 C111 C141 C151 C101 C61 C71 C81 C91 C41 C51 N11 C11

L.S. 30 -20
PLAN  10
BOND
MORE -1
BOND $H
CONF
fmap 2
acta
SHEL 100 1.05
REM <olex2.extras>
REM <HklSrc
REM  "%\\\\dtu-storage\\phha\\Documents\\Supernova\\Jonas\\JS_381_Cu\\struct\\
REM olex2_JS_381_Cu\\rfree%20-%20Kopi\\JS_381_t.hkl">
REM </olex2.extras>

WGHT    0.200000
FVAR       6.80225
N11   3    0.199855   -0.349947    1.054839    11.00000    0.15917    0.11496 =
         0.14967    0.04605    0.06470    0.05215
AFIX  43
H11   2    0.168137   -0.319408    1.019220    11.00000   -1.20000
AFIX   0
O11   4   -0.130142   -0.454814    1.056083    11.00000    0.11029    0.11334 =
         0.14670    0.03906    0.03730    0.03056
C11   1    0.158837   -0.359896    1.117656    11.00000    0.14401    0.15255 =
         0.14117    0.05549    0.04860    0.07693
AFIX  23
H11A  2    0.238484   -0.325195    1.157882    11.00000   -1.20000
H11B  2    0.108792   -0.450041    1.120463    11.00000   -1.20000
AFIX   0
C21   1    0.069080   -0.287026    1.121570    11.00000    0.15546    0.14131 =
         0.11292    0.04049    0.05869    0.06365
AFIX  23
H21A  2    0.046545   -0.294142    1.166144    11.00000   -1.20000
H21B  2    0.119591   -0.196483    1.119823    11.00000   -1.20000
AFIX   0
C31   1   -0.059501   -0.340093    1.061835    11.00000    0.07138    0.13362 =
         0.06824    0.01743    0.00997    0.01093
C41   1    0.311173   -0.402224    1.058951    11.00000    0.18118    0.18418 =
         0.16348    0.01140    0.05296    0.08993
AFIX  13
H41   2    0.285241   -0.485249    1.076543    11.00000   -1.20000
AFIX   0
C51   1    0.306595   -0.419107    0.979738    11.00000    0.15964    0.22999 =
         0.16132   -0.00719    0.04365    0.07685
AFIX  33
H51A  2    0.283349   -0.355149    0.957178    11.00000   -1.50000
H51B  2    0.239945   -0.503335    0.957291    11.00000   -1.50000
H51C  2    0.393665   -0.409258    0.975847    11.00000   -1.50000
AFIX 116
C61   1    0.454513   -0.303256    1.104591    11.00000    0.18014    0.21894 =
         0.14365   -0.00935    0.06518    0.08567
C71   1    0.489223   -0.176398    1.092785    11.00000    0.18128    0.21469 =
         0.16757   -0.00553    0.05495    0.07956
AFIX  43
H71   2    0.424587   -0.153380    1.065148    11.00000   -1.20000
AFIX 115
C81   1    0.620538   -0.083944    1.122284    11.00000    0.18027    0.22663 =
         0.20581   -0.00791    0.05103    0.08114
AFIX  43
H81   2    0.643761    0.000932    1.114385    11.00000   -1.20000
AFIX 115
C91   1    0.717144   -0.118346    1.163590    11.00000    0.19482    0.25015 =
         0.19693   -0.01817    0.04597    0.10174
AFIX  43
H91   2    0.805003   -0.056487    1.183327    11.00000   -1.20000
AFIX 115
C101  1    0.682436   -0.245203    1.175397    11.00000    0.20454    0.24836 =
         0.16055   -0.02322    0.05449    0.10883
C111  1    0.551121   -0.337659    1.145898    11.00000    0.20660    0.24328 =
         0.16035   -0.01343    0.05571    0.10802
C121  1    0.516406   -0.464517    1.157703    11.00000    0.24231    0.24387 =
         0.17342   -0.00774    0.05885    0.11788
AFIX  43
H121  2    0.428547   -0.526374    1.137965    11.00000   -1.20000
AFIX 115
C131  1    0.613010   -0.498922    1.199008    11.00000    0.28405    0.28065 =
         0.37485    0.03388   -0.01702    0.12181
AFIX  43
H131  2    0.589785   -0.583799    1.206907    11.00000   -1.20000
AFIX 115
C141  1    0.744326   -0.406470    1.228508    11.00000    0.28195    0.28386 =
         0.37358    0.02455   -0.01452    0.12246
AFIX  43
H141  2    0.808960   -0.429490    1.256144    11.00000   -1.20000
AFIX 115
C151  1    0.779039   -0.279612    1.216703    11.00000    0.24090    0.27811 =
         0.26522   -0.00338    0.01497    0.12533
AFIX  43
H151  2    0.866899   -0.217756    1.236440    11.00000   -1.20000
AFIX   0
N12   3   -0.088419   -0.264668    1.018979    11.00000    0.07421    0.09845 =
         0.08836    0.01047    0.01323    0.02698
SAME 0.02 0.04 O11 > C151
O12   4    0.170369    0.120748    1.040311    11.00000    0.13877    0.10222 =
         0.14732   -0.00487    0.05551    0.03973
C12   1   -0.006618   -0.123229    1.027445    11.00000    0.11655    0.11857 =
         0.10154    0.00449    0.03725    0.05886
AFIX  23
H12A  2    0.024881   -0.087719    1.077060    11.00000   -1.20000
H12B  2   -0.062700   -0.083035    1.002971    11.00000   -1.20000
AFIX   0
C22   1    0.116440   -0.092732    0.997490    11.00000    0.11093    0.08409 =
         0.13182   -0.00707    0.03262    0.02890
AFIX  23
H22A  2    0.170356   -0.135809    1.020841    11.00000   -1.20000
H22B  2    0.084399   -0.126220    0.947572    11.00000   -1.20000
AFIX   0
C32   1    0.203973    0.049842    1.007499    11.00000    0.11249    0.08397 =
         0.10967   -0.00992    0.04363    0.02549
C42   1   -0.214088   -0.318423    0.962428    11.00000    0.07438    0.12478 =
         0.11789    0.02755    0.03700    0.03413
AFIX  13
H42   2   -0.250324   -0.412287    0.959749    11.00000   -1.20000
AFIX   0
C52   1   -0.319688   -0.276108    0.981253    11.00000    0.11794    0.24940 =
         0.12134    0.01999    0.05495    0.09304
AFIX  33
H52A  2   -0.340857   -0.310569    1.022643    11.00000   -1.50000
H52B  2   -0.400500   -0.307873    0.942611    11.00000   -1.50000
H52C  2   -0.282722   -0.183830    0.990095    11.00000   -1.50000
AFIX 116
C62   1   -0.189458   -0.286377    0.891100    11.00000    0.05992    0.11162 =
         0.09887    0.00863    0.01351    0.02921
C72   1   -0.224124   -0.191549    0.862009    11.00000    0.11023    0.14682 =
         0.11423   -0.00527   -0.00496    0.07465
AFIX  43
H72   2   -0.259854   -0.148495    0.886231    11.00000   -1.20000
AFIX 115
C82   1   -0.205388   -0.161071    0.796714    11.00000    0.14521    0.14280 =
         0.11280    0.01578   -0.01208    0.08270
AFIX  43
H82   2   -0.228582   -0.097625    0.777251    11.00000   -1.20000
AFIX 115
C92   1   -0.151986   -0.225421    0.760511    11.00000    0.10436    0.11841 =
         0.11259    0.02472    0.01773    0.02100
AFIX  43
H92   2   -0.139450   -0.205029    0.716825    11.00000   -1.20000
AFIX 115
C102  1   -0.117320   -0.320249    0.789602    11.00000    0.06547    0.09102 =
         0.09019   -0.00130    0.01164    0.00776
C112  1   -0.136055   -0.350728    0.854896    11.00000    0.05303    0.08351 =
         0.10003    0.00409    0.01792    0.01309
C122  1   -0.101391   -0.445554    0.883989    11.00000    0.10388    0.08079 =
         0.11796    0.00527    0.02272    0.02707
AFIX  43
H122  2   -0.113928   -0.465944    0.927676    11.00000   -1.20000
AFIX 115
C132  1   -0.047989   -0.509905    0.847787    11.00000    0.10873    0.10734 =
         0.14410   -0.01109    0.01260    0.04487
AFIX  43
H132  2   -0.024795   -0.573351    0.867252    11.00000   -1.20000
AFIX 115
C142  1   -0.029252   -0.479430    0.782493    11.00000    0.10012    0.10885 =
         0.16011   -0.02108    0.03174    0.02514
AFIX  43
H142  2    0.006478   -0.522485    0.758271    11.00000   -1.20000
AFIX 115
C152  1   -0.063916   -0.384603    0.753400    11.00000    0.09483    0.09304 =
         0.11505   -0.01833    0.03557   -0.00668
AFIX  43
H152  2   -0.051379   -0.364213    0.709714    11.00000   -1.20000
AFIX   0
N13   3    0.299108    0.092298    0.977143    11.00000    0.10634    0.07313 =
         0.09892    0.00407    0.02938    0.02071
SAME 0.02 0.04 O11 > C151
O13   4    0.493821   -0.079031    0.886654    11.00000    0.10076    0.12826 =
         0.13437    0.01561    0.02348    0.06154
C13   1    0.359694    0.013988    0.950243    11.00000    0.09176    0.08322 =
         0.09591   -0.00811   -0.00306    0.03031
AFIX  23
H13A  2    0.347502   -0.058646    0.975972    11.00000   -1.20000
H13B  2    0.456161    0.065543    0.959692    11.00000   -1.20000
AFIX   0
C23   1    0.300569   -0.036495    0.871628    11.00000    0.09381    0.09232 =
         0.11413    0.00550   -0.00159    0.04831
AFIX  23
H23A  2    0.293345    0.032320    0.846076    11.00000   -1.20000
H23B  2    0.210442   -0.104725    0.863121    11.00000   -1.20000
AFIX   0
C33   1    0.389811   -0.088048    0.844712    11.00000    0.07578    0.07211 =
         0.09173    0.01698    0.01012    0.03705
C43   1    0.387261    0.238182    0.986315    11.00000    0.16066    0.06420 =
         0.11772   -0.00815    0.01411    0.03700
AFIX  13
H43   2    0.340527    0.281428    1.005930    11.00000   -1.20000
AFIX   0
C53   1    0.526130    0.276348    1.040444    11.00000    0.15323    0.12478 =
         0.13184   -0.00496   -0.03145    0.01533
AFIX  33
H53A  2    0.514466    0.269130    1.086944    11.00000   -1.50000
H53B  2    0.584641    0.363573    1.038583    11.00000   -1.50000
H53C  2    0.565615    0.220069    1.029454    11.00000   -1.50000
AFIX 116
C63   1    0.392796    0.279501    0.913933    11.00000    0.09195    0.05474 =
         0.12326    0.00162    0.01919    0.00654
C73   1    0.518557    0.326642    0.900654    11.00000    0.08796    0.06765 =
         0.15676   -0.00161    0.01758   -0.00005
AFIX  43
H73   2    0.594268    0.332109    0.935106    11.00000   -1.20000
AFIX 115
C83   1    0.531161    0.365612    0.835881    11.00000    0.09413    0.09529 =
         0.16197   -0.00293    0.04557    0.01795
AFIX  43
H83   2    0.615304    0.397153    0.826997    11.00000   -1.20000
AFIX 115
C93   1    0.418003    0.357441    0.784388    11.00000    0.13396    0.06275 =
         0.15197    0.02034    0.05549    0.03387
AFIX  43
H93   2    0.426436    0.383514    0.741051    11.00000   -1.20000
AFIX 115
C103  1    0.292240    0.310300    0.797666    11.00000    0.11382    0.07272 =
         0.12545    0.00541    0.03246    0.05284
C113  1    0.279635    0.271329    0.862438    11.00000    0.09672    0.06663 =
         0.11260   -0.00209    0.02129    0.03474
C123  1    0.153875    0.224187    0.875720    11.00000    0.10980    0.08031 =
         0.16029    0.00512    0.04592    0.04791
AFIX  43
H123  2    0.145446    0.198114    0.919057    11.00000   -1.20000
AFIX 115
C133  1    0.040716    0.216015    0.824227    11.00000    0.11626    0.10740 =
         0.23075    0.05041    0.06178    0.07439
AFIX  43
H133  2   -0.043427    0.184474    0.833113    11.00000   -1.20000
AFIX 115
C143  1    0.053316    0.254984    0.759454    11.00000    0.13104    0.12704 =
         0.17753    0.00022    0.00664    0.08781
AFIX  43
H143  2   -0.022396    0.249516    0.725002    11.00000   -1.20000
AFIX 115
C153  1    0.179076    0.302126    0.746174    11.00000    0.16579    0.10217 =
         0.10974    0.00353    0.02150    0.09012
AFIX  43
H153  2    0.187505    0.328199    0.702836    11.00000   -1.20000
AFIX   0
N14   3    0.355438   -0.135910    0.777503    11.00000    0.08920    0.05860 =
         0.09167    0.01209    0.01632    0.02609
SAME 0.02 0.04 O11 > C151
O14   4    0.012734   -0.213331    0.612676    11.00000    0.09112    0.07782 =
         0.13209    0.01731    0.01553    0.00611
C14   1    0.224375   -0.161266    0.727526    11.00000    0.08373    0.06502 =
         0.09547    0.00385    0.03358    0.01384
AFIX  23
H14A  2    0.157677   -0.178174    0.753657    11.00000   -1.20000
H14B  2    0.196963   -0.238783    0.695042    11.00000   -1.20000
AFIX   0
C24   1    0.222041   -0.052889    0.684468    11.00000    0.09939    0.05948 =
         0.10192    0.01723    0.03343    0.02961
AFIX  23
H24A  2    0.228291    0.019079    0.714792    11.00000   -1.20000
H24B  2    0.299093   -0.023140    0.665197    11.00000   -1.20000
AFIX   0
C34   1    0.092943   -0.101274    0.625350    11.00000    0.04633    0.09716 =
         0.07496    0.00417    0.00606    0.01436
C44   1    0.439446   -0.192067    0.755240    11.00000    0.10284    0.09130 =
         0.13692    0.01174    0.04558    0.05861
AFIX  13
H44   2    0.528445   -0.153813    0.789974    11.00000   -1.20000
AFIX   0
C54   1    0.381037   -0.336156    0.757824    11.00000    0.15929    0.06054 =
         0.25884    0.06309    0.06904    0.05707
AFIX  33
H54A  2    0.355218   -0.352331    0.800708    11.00000   -1.50000
H54B  2    0.447922   -0.367791    0.756253    11.00000   -1.50000
H54C  2    0.303109   -0.379279    0.718142    11.00000   -1.50000
AFIX 116
C64   1    0.460362   -0.150626    0.684132    11.00000    0.09891    0.08806 =
         0.17946    0.01134    0.05791    0.05380
C74   1    0.396533   -0.242271    0.623895    11.00000    0.09788    0.08467 =
         0.15095   -0.00284    0.05752    0.03082
AFIX  43
H74   2    0.340757   -0.326447    0.626844    11.00000   -1.20000
AFIX 115
C84   1    0.416069   -0.208106    0.559251    11.00000    0.13497    0.13062 =
         0.15447   -0.00205    0.04894    0.06055
AFIX  43
H84   2    0.373363   -0.269423    0.518949    11.00000   -1.20000
AFIX 115
C94   1    0.499433   -0.082296    0.554843    11.00000    0.09797    0.15946 =
         0.12733    0.03581    0.05414    0.07781
AFIX  43
H94   2    0.512504   -0.059439    0.511591    11.00000   -1.20000
AFIX 115
C104  1    0.563262    0.009350    0.615079    11.00000    0.09553    0.11278 =
         0.13998    0.02435    0.04419    0.06917
C114  1    0.543728   -0.024813    0.679723    11.00000    0.07754    0.07186 =
         0.12965    0.00708    0.02360    0.03367
C124  1    0.607554    0.066828    0.739961    11.00000    0.08201    0.08866 =
         0.15363   -0.00400    0.01927    0.04109
AFIX  43
H124  2    0.594481    0.043967    0.783212    11.00000   -1.20000
AFIX 115
C134  1    0.690919    0.192639    0.735555    11.00000    0.07562    0.09831 =
         0.17442   -0.01491    0.00241    0.03445
AFIX  43
H134  2    0.733623    0.253955    0.775857    11.00000   -1.20000
AFIX 115
C144  1    0.710456    0.226806    0.670911    11.00000    0.06952    0.10835 =
         0.21372    0.03389    0.02393    0.03274
AFIX  43
H144  2    0.766233    0.310983    0.667963    11.00000   -1.20000
AFIX 115
C154  1    0.646630    0.135164    0.610674    11.00000    0.09986    0.14413 =
         0.15791    0.06551    0.03660    0.07861
AFIX  43
H154  2    0.659703    0.158025    0.567424    11.00000   -1.20000
AFIX   0
N15   3    0.076331   -0.016289    0.581101    11.00000    0.05370    0.07985 =
         0.10188    0.01438    0.02631    0.01760
SAME 0.02 0.04 O11 > C151
O15   4    0.296495    0.373036    0.596151    11.00000    0.16926    0.07529 =
         0.13465    0.01539    0.05467    0.04865
C15   1    0.160632    0.120980    0.596819    11.00000    0.08224    0.07772 =
         0.11082    0.01648    0.02687    0.03936
AFIX  23
H15A  2    0.198881    0.144796    0.647496    11.00000   -1.20000
H15B  2    0.104620    0.166606    0.581365    11.00000   -1.20000
AFIX   0
C25   1    0.276239    0.164009    0.561487    11.00000    0.08868    0.08091 =
         0.12018    0.02306    0.01831    0.03577
AFIX  23
H25A  2    0.345397    0.137192    0.585247    11.00000   -1.20000
H25B  2    0.241916    0.123649    0.512622    11.00000   -1.20000
AFIX   0
C35   1    0.337138    0.309523    0.565037    11.00000    0.12825    0.06737 =
         0.09298    0.00900    0.02679    0.05598
C45   1   -0.053858   -0.061019    0.524239    11.00000    0.05245    0.10259 =
         0.12561   -0.00711    0.01525    0.02671
AFIX  13
H45   2   -0.090615   -0.155205    0.515864    11.00000   -1.20000
AFIX   0
C55   1   -0.156059   -0.027266    0.552530    11.00000    0.08166    0.15341 =
         0.20059    0.01264    0.01599    0.05233
AFIX  33
H55A  2   -0.159618   -0.057196    0.597119    11.00000   -1.50000
H55B  2   -0.244172   -0.068119    0.519498    11.00000   -1.50000
H55C  2   -0.127447    0.064342    0.558431    11.00000   -1.50000
AFIX 116
C65   1   -0.030338   -0.015193    0.454942    11.00000    0.08487    0.08357 =
         0.10563    0.00631    0.00235    0.02338
C75   1   -0.064490    0.084188    0.432894    11.00000    0.12254    0.11356 =
         0.13099    0.02161   -0.00394    0.05094
AFIX  43
H75   2   -0.104618    0.118697    0.459080    11.00000   -1.20000
AFIX 115
C85   1   -0.038668    0.131993    0.371708    11.00000    0.14051    0.13971 =
         0.15521    0.05113   -0.00338    0.04904
AFIX  43
H85   2   -0.061518    0.198486    0.356957    11.00000   -1.20000
AFIX 115
C95   1    0.021308    0.080417    0.332570    11.00000    0.12348    0.18062 =
         0.12037    0.04549    0.00306    0.02833
AFIX  43
H95   2    0.038585    0.112401    0.291633    11.00000   -1.20000
AFIX 115
C105  1    0.055461   -0.018965    0.354618    11.00000    0.10357    0.15084 =
         0.12373    0.02744    0.03305    0.01781
C115  1    0.029639   -0.066770    0.415803    11.00000    0.09017    0.09265 =
         0.10675   -0.00087    0.01695    0.01479
C125  1    0.063789   -0.166151    0.437854    11.00000    0.10792    0.12331 =
         0.11855   -0.00022    0.02006    0.05486
AFIX  43
H125  2    0.046511   -0.198134    0.478791    11.00000   -1.20000
AFIX 115
C135  1    0.123765   -0.217730    0.398717    11.00000    0.13454    0.17494 =
         0.13136   -0.03659    0.01750    0.06787
AFIX  43
H135  2    0.146614   -0.284222    0.413469    11.00000   -1.20000
AFIX 115
C145  1    0.149589   -0.169927    0.337531    11.00000    0.20227    0.22532 =
         0.12683   -0.05281    0.04425    0.07873
AFIX  43
H145  2    0.189716   -0.204437    0.311346    11.00000   -1.20000
AFIX 115
C155  1    0.115438   -0.070546    0.315481    11.00000    0.15348    0.21529 =
         0.12187   -0.00789    0.04249    0.03701
AFIX  43
H155  2    0.132716   -0.038564    0.274544    11.00000   -1.20000
AFIX   0
N16   3    0.430720    0.367101    0.531987    11.00000    0.12298    0.07015 =
         0.09510    0.00046    0.02575    0.03943
SAME 0.02 0.04 O11 > C151
O16   4    0.603368    0.179504    0.426229    11.00000    0.17379    0.22346 =
         0.12076    0.00886    0.02572    0.12794
C16   1    0.494459    0.298120    0.498833    11.00000    0.08272    0.10188 =
         0.12131    0.03682    0.03033    0.03672
AFIX  23
H16A  2    0.495455    0.227678    0.524515    11.00000   -1.20000
H16B  2    0.587727    0.356761    0.503935    11.00000   -1.20000
AFIX   0
C26   1    0.425383    0.243655    0.420435    11.00000    0.11993    0.09574 =
         0.10399    0.00186    0.02773    0.05207
AFIX  23
H26A  2    0.333883    0.180257    0.415088    11.00000   -1.20000
H26B  2    0.419884    0.312641    0.394547    11.00000   -1.20000
AFIX   0
C36   1    0.500330    0.182019    0.389497    11.00000    0.10740    0.11556 =
         0.10190    0.00326    0.00792    0.05302
C46   1    0.494447    0.507314    0.540986    11.00000    0.12614    0.05973 =
         0.09839    0.01324    0.03408    0.02381
AFIX  13
H46   2    0.432233    0.538057    0.554503    11.00000   -1.20000
AFIX   0
C56   1    0.625933    0.558381    0.602800    11.00000    0.16508    0.11610 =
         0.08676   -0.00564   -0.01644   -0.02104
AFIX  33
H56A  2    0.603500    0.538619    0.646215    11.00000   -1.50000
H56B  2    0.672764    0.649951    0.605534    11.00000   -1.50000
H56C  2    0.682936    0.518188    0.594919    11.00000   -1.50000
AFIX 116
C66   1    0.516286    0.556628    0.471857    11.00000    0.15060    0.06040 =
         0.10124    0.01038    0.01598    0.01257
C76   1    0.647516    0.613572    0.465827    11.00000    0.15629    0.10694 =
         0.15473    0.04816    0.04538    0.03524
AFIX  43
H76   2    0.719861    0.621026    0.503291    11.00000   -1.20000
AFIX 115
C86   1    0.670617    0.659377    0.403803    11.00000    0.16474    0.18202 =
         0.14635    0.02622    0.04477   -0.00009
AFIX  43
H86   2    0.758419    0.697477    0.399769    11.00000   -1.20000
AFIX 115
C96   1    0.562490    0.648238    0.347808    11.00000    0.22368    0.15201 =
         0.12670    0.03310    0.04503    0.03614
AFIX  43
H96   2    0.577947    0.678885    0.306310    11.00000   -1.20000
AFIX 115
C106  1    0.431259    0.591294    0.353837    11.00000    0.19791    0.11558 =
         0.09589    0.01429    0.02423    0.07333
C116  1    0.408156    0.545488    0.415860    11.00000    0.17297    0.08370 =
         0.10385    0.01423    0.02359    0.06130
C126  1    0.276928    0.488543    0.421892    11.00000    0.17031    0.09450 =
         0.12119    0.02045    0.02055    0.07227
AFIX  43
H126  2    0.261475    0.457898    0.463391    11.00000   -1.20000
AFIX 115
C136  1    0.168799    0.477402    0.365898    11.00000    0.19511    0.16169 =
         0.16184    0.02698   -0.00480    0.08833
AFIX  43
H136  2    0.080998    0.439302    0.369933    11.00000   -1.20000
AFIX 115
C146  1    0.191897    0.523206    0.303874    11.00000    0.22801    0.19184 =
         0.14403    0.03335   -0.01364    0.12020
AFIX  43
H146  2    0.119551    0.515752    0.266410    11.00000   -1.20000
AFIX 115
C156  1    0.323125    0.580151    0.297843    11.00000    0.25906    0.18735 =
         0.09682    0.01661    0.01086    0.12416
AFIX  43
H156  2    0.338579    0.610797    0.256344    11.00000   -1.20000
AFIX   0
O26   4    0.445101    0.143007    0.323312    11.00000    0.13871    0.13241 =
         0.10918   -0.01391    0.01288    0.06092
C17   1    0.513197    0.091981    0.279546    11.00000    0.15591    0.14344 =
         0.12171   -0.00605    0.04701    0.06730
C47   1    0.641502    0.195266    0.274455    11.00000    0.15975    0.19115 =
         0.20144    0.03893    0.08335    0.07220
AFIX  33
H47A  2    0.625786    0.268473    0.260325    11.00000   -1.50000
H47B  2    0.674017    0.164243    0.240190    11.00000   -1.50000
H47C  2    0.707690    0.219885    0.319558    11.00000   -1.50000
AFIX   0
C27   1    0.409594    0.058684    0.205763    11.00000    0.23288    0.26428 =
         0.11049   -0.06464    0.02081    0.08505
AFIX  33
H27A  2    0.321824    0.000736    0.208580    11.00000   -1.50000
H27B  2    0.437058    0.018587    0.172634    11.00000   -1.50000
H27C  2    0.405868    0.136152    0.190471    11.00000   -1.50000
AFIX   0
C37   1    0.507810   -0.033699    0.298006    11.00000    0.31457    0.16678 =
         0.24747    0.04535    0.16987    0.14297
AFIX  33
H37A  2    0.418193   -0.087661    0.300117    11.00000   -1.50000
H37B  2    0.571120   -0.020772    0.343082    11.00000   -1.50000
H37C  2    0.530618   -0.074296    0.262809    11.00000   -1.50000
AFIX   0

O1    4   -0.107899    0.459388    0.445985    10.50000    0.15729
O2    4    0.021670    0.416202    0.584784    10.50000    0.22354
O3    4    0.752971    0.103942    0.978288    10.50000    0.20122
HKLF 4

REM  CF solution in P1
REM R1(Free) =  0.1224 for    252 Fo > 4sig(Fo)  and  0.1735 for all    391 da
REM R1 =  0.1316 for    4804 Fo > 4sig(Fo)  and  0.1757 for all    7437 data
REM    832 parameters refined using    932 restraints

END

WGHT      0.2000      0.0000

REM Highest difference peak  0.587,  deepest hole -0.348,  1-sigma level  0.094
Q1    1  -0.0512  0.5209  0.5496  11.00000  0.05    0.59
Q2    1   0.9395  0.3306  1.0150  11.00000  0.05    0.55
Q3    1   0.8618  0.2882  1.1160  11.00000  0.05    0.54
Q4    1   0.9712  0.2006  1.0902  11.00000  0.05    0.52
Q5    1  -0.0621  0.3966  0.5879  11.00000  0.05    0.49
Q6    1   0.9934  0.2616  1.0280  11.00000  0.05    0.49
Q7    1   0.0813  0.4626  0.5576  11.00000  0.05    0.49
Q8    1  -0.1335  0.4369  0.4884  11.00000  0.05    0.47
Q9    1   0.7743  0.1244  0.9324  11.00000  0.05    0.46
Q10   1   0.8634 -0.5674  1.1826  11.00000  0.05    0.41
;
_shelx_res_checksum               48350
_shelx_hkl_file
;
 -12   5   3-107.151 407.887   1
 -12   5   4 1.77684 401.952   1
 -12   5   5 22.4405 402.404   1
 -11   1   0-115.695 367.855   1
 -11   1   1-365.717 380.391   1
 -11   1   2-278.274 376.801   1
 -11   1   3-391.703 399.964  -1
 -11   1   4 15.7661 202.996   1
 -11   1   4-361.192 391.082   1
 -11   1   5 239.836 212.869   1
 -11   1   5 432.423 393.992   1
 -11   1   6 1342.56 256.968   1
 -11   1   7 817.145 239.301   1
 -11   1   8 947.548 242.062   1
 -11   1   8 2374.74 586.850   1
 -11   1   9 2049.10 590.096   1
 -11   1  10 2059.21 586.574   1
 -11   2  -1-240.230 391.837   1
 -11   2   0-363.978 400.318   1
 -11   2   1-495.676 431.499   1
 -11   2   2-692.939 448.095  -1
 -11   2   3-264.478 415.061   1
 -11   2   4-93.1748 408.773   1
 -11   2   4-185.456 217.509   1
 -11   2   5 1061.73 439.639   1
 -11   2   5 386.350 222.063   1
 -11   2   6 280.733 403.399   1
 -11   2   6 241.834 219.086   1
 -11   2   7 835.632 239.265   1
 -11   2   8 1224.73 572.166   1
 -11   2   8 613.362 232.781   1
 -11   2   9 1543.84 587.820   1
 -11   2   9 1112.66 246.610   1
 -11   2  10 1111.58 579.797   1
 -11   2  10 550.288 217.950   1
 -11   2  11 678.521 555.515   1
 -11   2  12 125.444 519.232   1
 -11   3  -2-110.699 399.704  -1
 -11   3  -1-633.052 442.890   1
 -11   3   0-48.8817 424.362  -1
 -11   3   1-224.010 461.026   1
 -11   3   2 95.2771 434.591   1
 -11   3   3 292.306 439.699   1
 -11   3   4 587.633 433.953   1
 -11   3   4-193.592 232.139   1
 -11   3   5 296.361 427.935   1
 -11   3   5-2.69573 218.816   1
 -11   3   6-21.3354 215.771   1
 -11   3   6 199.843 408.807   1
 -11   3   7 164.744 209.526   1
 -11   3   7 434.062 413.493   1
 -11   3   8 322.970 569.802   1
 -11   3   8 57.3560 196.608   1
 -11   3   9-178.986 572.155   1
 -11   3  10 0.12547 553.613   1
 -11   3  11-182.702 552.646   1
 -11   3  12-677.397 547.808   1
 -11   4  -3 430.121 424.948   1
 -11   4  -2 31.6809 418.181   1
 -11   4  -1-161.895 433.560   1
 -11   4   0-129.184 443.589   1
 -11   4   1 258.683 458.189   1
 -11   4   2-310.176 465.942   1
 -11   4   3-274.195 460.891   1
 -11   4   4 315.438 456.875  -1
 -11   4   5 89.1395 434.515   1
 -11   4   6 25.0436 418.953   1
 -11   4   7-272.463 211.855   1
 -11   4   7 51.3939 410.422   1
 -11   4   8-701.005 593.311   1
 -11   4   8-27.0487 402.823   1
 -11   4   9-832.107 602.801   1
 -11   5  -3 343.946 441.858   1
 -11   5  -2-220.305 441.792   1
 -11   5  -1-527.703 471.118   1
 -11   5   0-249.798 463.832  -1
 -11   5   1-150.216 476.375   1
 -11   5   2 220.767 480.035   1
 -11   5   3 318.286 483.427   1
 -11   5   4 427.498 476.859   1
 -11   5   5-55.0304 448.641   1
 -11   5   6-59.0100 440.295   1
 -11   5   7 297.996 425.886   1
 -11   5   8 154.003 570.328   1
 -11   5   8 388.087 415.733   1
 -11   5   9 39.5651 578.475   1
 -11   5   9 931.927 404.346   1
 -11   5  10 31.2219 570.222   1
 -11   5  11 187.198 542.152   1
 -11   5  12 608.271 549.141   1
 -11   6  -3 84.0134 429.125   1
 -11   6  -2-18.9131 436.610   1
 -11   6  -1-153.401 469.953   1
 -11   6   0 337.270 476.576   1
 -11   6   1 421.720 493.005   1
 -11   6   2 933.951 521.981   1
 -11   6   3 956.326 522.961   1
 -11   6   4 240.295 497.015   1
 -11   6   5 172.983 462.978   1
 -11   6   6-204.618 440.173   1
 -11   6   7 496.003 435.975   1
 -11   6   8 643.377 414.467   1
 -11   6   8-165.913 562.411   1
 -11   6   9 118.642 558.376   1
 -11   6   9 641.695 385.290   1
 -11   6  10-232.709 562.597   1
 -11   6  11-195.199 550.971   1
 -11   6  12-691.649 545.125   1
 -11   7  -2 128.182 434.581   1
 -11   7  -2 891.880 441.850   1
 -11   7  -1 1162.71 497.445   1
 -11   7  -1 987.578 454.367   1
 -11   7   0 2347.97 569.178   1
 -11   7   1 532.360 489.607   1
 -11   7   2 184.297 477.213   1
 -11   7   3 199.998 475.344   1
 -11   7   4 888.354 498.934   1
 -11   7   5 936.904 476.429   1
 -11   7   6 401.153 428.201   1
 -11   7   7 275.415 406.822   1
 -11   7   8 104.684 370.441   1
 -11   7   9 23.5281 353.972   1
 -11   8  -1 466.769 430.584   1
 -11   8   0 1590.19 486.059   1
 -11   8   0 1308.24 462.891   1
 -11   8   1 437.203 434.711   1
 -11   8   1 739.242 464.331   1
 -11   8   2 866.942 480.989   1
 -11   8   3 860.769 465.541   1
 -11   8   4 837.455 461.853   1
 -11   8   5 220.451 410.981   1
 -11   8   6 276.040 397.342   1
 -11   8   7 188.067 386.982   1
 -11   8   8 15.7893 358.957   1
 -11   9   2 152.313 402.721   1
 -11   9   3 297.023 406.981   1
 -11   9   4 294.817 406.132   1
 -11   9   5-8.57779 376.705   1
 -10  -1  -1 523.857 406.215   1
 -10  -1   0 396.132 398.741   1
 -10  -1   1 228.101 397.499   1
 -10  -1   1-280.422 206.486   1
 -10  -1   2 751.487 419.346   1
 -10  -1   2 534.661 217.103   1
 -10  -1   3 1485.47 256.313   1
 -10  -1   3 745.271 413.936   1
 -10  -1   4 1038.30 250.983   1
 -10  -1   4 248.446 372.628   1
 -10  -1   5 1465.40 276.509   1
 -10  -1   6 1614.94 276.342   1
 -10  -1   6-600.122 619.547   1
 -10  -1   7-463.879 624.048   1
 -10  -1   8-87.5612 636.669  -1
 -10  -1   9-210.733 635.171   1
 -10  -1  10-596.989 627.425   1
 -10  -1  11-143.002 601.881   1
 -10   0  -3 126.277 388.167   1
 -10   0  -2 276.917 414.140   1
 -10   0  -1 503.760 439.576   1
 -10   0   0 337.088 426.830   1
 -10   0   1 605.929 441.917  -1
 -10   0   1 207.466 215.355   1
 -10   0   2 347.055 228.295   1
 -10   0   2 132.253 416.712   1
 -10   0   3 1110.62 263.678   1
 -10   0   3 492.108 425.330   1
 -10   0   4 14.9904 392.470   1
 -10   0   4 1277.19 280.437   1
 -10   0   5 77.2234 358.569   1
 -10   0   5 1851.10 294.521   1
 -10   0   6-1049.23 654.474   1
 -10   0   6 1813.70 306.731   1
 -10   0   8-455.357 656.805   1
 -10   0   9-915.632 674.979   1
 -10   0  10-915.075 674.063   1
 -10   0  11-1051.69 656.818   1
 -10   0  12 1721.56 619.392   1
 -10   0  13 2672.64 611.067   1
 -10   1  -4 252.148 401.781   1
 -10   1  -3 354.348 427.505   1
 -10   1  -2 24.4341 432.042   1
 -10   1  -1 386.981 459.940   1
 -10   1   0 58.2917 432.463  -1
 -10   1   1 572.977 453.093   1
 -10   1   1 243.503 229.546   1
 -10   1   2 133.301 433.933   1
 -10   1   2 298.004 239.293   1
 -10   1   3-103.588 410.176   1
 -10   1   3 1023.97 263.731   1
 -10   1   4-155.231 408.482   1
 -10   1   4 634.311 263.692  -1
 -10   1   5-297.779 400.801   1
 -10   1   5 1300.63 285.325   1
 -10   1   6-95.5891 389.538   1
 -10   1   6 1663.56 303.410   1
 -10   1   7 1708.85 310.442   1
 -10   1  10 991.497 629.067   1
 -10   1  11 2451.40 660.210   1
 -10   1  12 2114.29 634.625   1
 -10   1  13 1516.45 600.589   1
 -10   1  14 1345.17 569.190   1
 -10   2  -5-17.7247 379.407   1
 -10   2  -4-118.182 413.582   1
 -10   2  -3 85.2986 414.455   1
 -10   2  -2 575.211 450.915   1
 -10   2  -1 104.978 435.638   1
 -10   2   0 438.379 462.534   1
 -10   2   0-18.2805 234.970   1
 -10   2   1 121.513 440.666   1
 -10   2   1-390.148 248.964   1
 -10   2   2 88.1389 435.593   1
 -10   2   2 99.1934 239.332   1
 -10   2   3 402.150 431.815   1
 -10   2   3 1041.27 272.013   1
 -10   2   4-179.311 427.510   1
 -10   2   4 428.900 258.568   1
 -10   2   5-76.4333 417.562   1
 -10   2   5 1497.74 299.020   1
 -10   2   6 1602.76 308.043   1
 -10   2   6 581.164 427.871   1
 -10   2   7 533.981 403.975   1
 -10   2   7 1201.29 286.694   1
 -10   2   8 2184.92 661.460   1
 -10   2   8 1675.50 298.216   1
 -10   2   9 1661.37 644.734   1
 -10   2   9 1327.61 279.874   1
 -10   2  10 1398.77 651.774   1
 -10   2  11 1426.86 643.275   1
 -10   2  12 794.701 619.635   1
 -10   2  13 529.189 585.803   1
 -10   2  14 460.337 568.133   1
 -10   2  15-240.572 514.980  -1
 -10   3  -6-179.737 401.281   1
 -10   3  -5-331.651 406.061   1
 -10   3  -4-521.551 446.345   1
 -10   3  -3-384.767 437.318   1
 -10   3  -2-165.083 451.498   1
 -10   3  -1 59.4301 449.471  -1
 -10   3   0-160.692 457.680   1
 -10   3   1 119.249 244.568   1
 -10   3   1 306.319 464.944   1
 -10   3   2 797.793 260.186   1
 -10   3   2 371.979 473.618   1
 -10   3   3-25.2405 237.357   1
 -10   3   3 23.9910 463.906   1
 -10   3   4 1303.07 501.439   1
 -10   3   4 2036.01 300.652   1
 -10   3   5 1136.24 271.974   1
 -10   3   5 1007.03 484.135   1
 -10   3   6 1295.52 276.646   1
 -10   3   6 850.378 462.662   1
 -10   3   6 1239.50 626.043   1
 -10   3   7 863.074 442.961   1
 -10   3   7 1649.67 281.337   1
 -10   3   7 2145.04 657.389   1
 -10   3   8 1306.27 638.421   1
 -10   3   8 606.096 414.009  -1
 -10   3   8 1720.11 277.056   1
 -10   3   9 524.852 235.957   1
 -10   3   9 686.333 624.793   1
 -10   3  10 715.698 639.359  -1
 -10   3  11 304.971 623.993   1
 -10   3  12 304.815 598.684   1
 -10   3  13-388.351 586.815   1
 -10   4  -6 605.059 424.390   1
 -10   4  -6 173.151 388.159  -1
 -10   4  -5 31.4707 386.810   1
 -10   4  -5 172.891 425.447   1
 -10   4  -4-264.369 417.863   1
 -10   4  -4-35.9141 454.607   1
 -10   4  -3-353.904 471.490  -1
 -10   4  -2-370.239 490.882   1
 -10   4  -1-425.924 502.317   1
 -10   4   0-52.1523 479.077   1
 -10   4   1 90.0731 504.018   1
 -10   4   2 308.169 509.159   1
 -10   4   3 1102.57 535.071   1
 -10   4   3 276.283 235.489   1
 -10   4   4 738.738 486.967   1
 -10   4   4 189.152 232.300   1
 -10   4   5 850.505 481.430   1
 -10   4   5 1003.85 250.583   1
 -10   4   6-53.2559 216.292   1
 -10   4   6-401.911 591.834   1
 -10   4   6 104.799 448.093   1
 -10   4   7 65.8764 208.543   1
 -10   4   7-429.944 623.037   1
 -10   4   7 36.1583 416.369   1
 -10   4   8 247.919 623.089   1
 -10   4   8 347.606 423.429   1
 -10   4   9 84.8404 604.438  -1
 -10   4   9 11.8492 384.958   1
 -10   4  10-151.330 621.959   1
 -10   4  11-503.167 623.073   1
 -10   4  12-554.833 626.320   1
 -10   4  13-453.061 604.742   1
 -10   4  15-456.302 545.256   1
 -10   5  -6 177.901 410.139   1
 -10   5  -6-13.2737 408.069   1
 -10   5  -5-140.332 416.434  -1
 -10   5  -5 129.474 433.744   1
 -10   5  -4-355.878 452.643   1
 -10   5  -4-68.8305 450.904   1
 -10   5  -3-336.137 455.356   1
 -10   5  -3-45.4089 470.466   1
 -10   5  -2-133.437 501.076   1
 -10   5  -2-19.6643 441.032   1
 -10   5  -1 584.378 514.721   1
 -10   5  -1 693.813 449.269   1
 -10   5   0 1828.28 579.248   1
 -10   5   1 1251.74 554.890   1
 -10   5   2 3041.96 633.474   1
 -10   5   3 1628.41 578.241   1
 -10   5   4 299.246 211.330   1
 -10   5   4 468.820 497.765   1
 -10   5   5-70.6595 223.084   1
 -10   5   5 472.847 473.753   1
 -10   5   6-1008.07 644.686   1
 -10   5   6 842.345 476.314   1
 -10   5   7 167.775 439.929   1
 -10   5   8-881.586 664.545   1
 -10   5   8 560.949 432.266   1
 -10   5   9-695.314 677.834   1
 -10   5   9 876.903 417.606   1
 -10   5  12-694.237 625.175   1
 -10   5  13 630.909 577.905   1
 -10   5  14 614.812 562.899   1
 -10   5  15-137.631 514.774   1
 -10   6  -6 37.3729 402.138   1
 -10   6  -5-243.983 453.432   1
 -10   6  -5 356.250 442.785   1
 -10   6  -4 21.6348 451.636   1
 -10   6  -4-337.575 449.712   1
 -10   6  -3 83.9182 473.723   1
 -10   6  -3 4.41402 448.858   1
 -10   6  -2 372.735 442.665   1
 -10   6  -2 290.631 505.866   1
 -10   6  -1 1874.99 515.323   1
 -10   6  -1 1617.40 570.905   1
 -10   6   0 3142.93 635.337   1
 -10   6   0 3698.36 579.354   1
 -10   6   1 490.012 536.658   1
 -10   6   1 659.525 460.758   1
 -10   6   2 265.231 532.011   1
 -10   6   3 3326.62 643.248   1
 -10   6   4 23.1055 503.277   1
 -10   6   5 488.652 507.454   1
 -10   6   6 277.374 590.029   1
 -10   6   6-347.522 471.967  -1
 -10   6   7 625.870 611.459  -1
 -10   6   7 783.375 468.023   1
 -10   6   8 352.433 613.639   1
 -10   6   8 101.294 406.850  -1
 -10   6   9 246.439 403.035  -1
 -10   6   9 474.429 621.363   1
 -10   6  10 293.173 378.150   1
 -10   6  10 42.6970 597.503   1
 -10   6  11 151.072 597.047   1
 -10   6  12 55.0713 584.727   1
 -10   6  13-400.696 579.620  -1
 -10   6  14-801.516 552.255   1
 -10   7  -6 56.5185 415.923   1
 -10   7  -5-112.389 430.120   1
 -10   7  -5 15.3557 422.776  -1
 -10   7  -4 69.8674 438.436   1
 -10   7  -4-210.241 461.422   1
 -10   7  -3 290.637 457.873   1
 -10   7  -3 136.561 463.841   1
 -10   7  -2 1970.35 542.010   1
 -10   7  -2 1778.26 567.728   1
 -10   7  -1 1562.97 531.763   1
 -10   7  -1 1211.52 557.645   1
 -10   7   0 3291.71 586.165   1
 -10   7   0 2561.23 622.376   1
 -10   7   1 2354.41 623.106   1
 -10   7   1 2708.14 555.050   1
 -10   7   2 337.196 466.251   1
 -10   7   2 292.280 531.026   1
 -10   7   3 1084.94 547.710   1
 -10   7   3 1691.29 500.995   1
 -10   7   4-9.79441 496.030   1
 -10   7   5 1102.63 504.586   1
 -10   7   6 227.993 448.107   1
 -10   7   6-950.759 608.896   1
 -10   7   7 0.14757 433.519   1
 -10   7   8-79.0508 400.415   1
 -10   7   9 17.9937 377.278   1
 -10   7  10 93.6150 367.527   1
 -10   8  -5-90.9972 424.222  -1
 -10   8  -4 190.841 429.769   1
 -10   8  -4 164.515 450.308   1
 -10   8  -3 211.403 446.196   1
 -10   8  -3 86.4909 449.826   1
 -10   8  -2 963.082 510.170   1
 -10   8  -2 790.656 481.566   1
 -10   8  -1 3110.96 593.664   1
 -10   8  -1 3241.65 607.633  -1
 -10   8   0 3543.50 622.853   1
 -10   8   0 3630.32 610.437   1
 -10   8   1 1165.78 522.636   1
 -10   8   1 312.342 476.791   1
 -10   8   2 745.518 471.513   1
 -10   8   2 1421.97 542.455   1
 -10   8   3 350.553 448.419   1
 -10   8   3 1175.81 517.897   1
 -10   8   4 1122.37 507.417   1
 -10   8   4 188.540 434.530   1
 -10   8   5 553.893 459.872   1
 -10   8   6 78.3375 425.863   1
 -10   8   7-61.1553 409.013   1
 -10   8   8 106.111 388.168   1
 -10   8   9 236.886 384.847   1
 -10   8  10-67.5846 355.280   1
 -10   8  11-531.996 361.331  -1
 -10   9  -4 6.26927 410.747   1
 -10   9  -3-139.436 438.818   1
 -10   9  -3 150.133 396.005   1
 -10   9  -2 318.579 417.206   1
 -10   9  -2 122.684 446.942   1
 -10   9  -1 393.132 455.460   1
 -10   9  -1 177.430 421.041   1
 -10   9   0 176.197 466.373   1
 -10   9   0 277.665 433.211  -1
 -10   9   1 248.525 451.295   1
 -10   9   1-167.445 437.565   1
 -10   9   2 232.563 455.755   1
 -10   9   2 311.304 450.449   1
 -10   9   3-71.2341 444.533  -1
 -10   9   3 9.69095 430.576   1
 -10   9   4 146.199 431.109   1
 -10   9   5 47.2640 412.266   1
 -10   9   6-311.887 430.438   1
 -10   9   7 0.97063 389.745  -1
 -10   9   8-104.102 381.412   1
 -10   9   9-208.377 369.147   1
 -10  10  -1 362.575 424.281   1
 -10  10   0-125.025 400.108   1
 -10  10   0 299.223 429.667   1
 -10  10   1-75.3857 407.899   1
 -10  10   1 140.271 429.349   1
 -10  10   2-239.329 414.544   1
 -10  10   3 0.27698 406.694   1
 -10  10   4-139.751 402.371   1
 -10  10   5 41.7154 398.856   1
 -10  10   6-128.206 391.777   1
  -9  -3   2 821.213 425.001   1
  -9  -3   3 949.402 235.077   1
  -9  -3   3 387.974 398.811   1
  -9  -3   4 1047.06 245.535   1
  -9  -3   5 1791.68 694.272   1
  -9  -3   6 1370.79 701.266   1
  -9  -3   7 892.760 691.460  -1
  -9  -3   8 943.864 694.620  -1
  -9  -3   9 811.398 693.380   1
  -9  -3  10-98.5531 649.758  -1
  -9  -3  11 10.8578 631.086   1
  -9  -2  -3-9.93434 337.695   1
  -9  -2  -2 18.6064 354.166   1
  -9  -2  -1-141.366 361.697   1
  -9  -2   0 186.643 195.618   1
  -9  -2   0 185.077 349.509   1
  -9  -2   1 1187.10 241.286   1
  -9  -2   2 1311.17 261.257   1
  -9  -2   3 1885.80 286.247   1
  -9  -2   3 1106.03 458.615   1
  -9  -2   4 629.655 428.522   1
  -9  -2   5 1607.52 724.981  -1
  -9  -2   6 1478.10 733.956   1
  -9  -2   7 1161.06 748.462   1
  -9  -2   8 1317.28 766.691   1
  -9  -2   9 394.809 729.728   1
  -9  -2  10 689.777 714.243   1
  -9  -2  11 232.967 683.717   1
  -9  -2  12 51.7144 641.023   1
  -9  -2  13-668.599 620.454   1
  -9  -1  -5 516.262 422.656   1
  -9  -1  -4-177.384 372.236   1
  -9  -1  -3-250.753 389.009   1
  -9  -1  -2-597.241 424.774   1
  -9  -1  -1-304.361 224.689   1
  -9  -1   0-267.316 401.391   1
  -9  -1   0 592.450 232.876   1
  -9  -1   1 1564.44 284.885   1
  -9  -1   2 1308.67 286.610   1
  -9  -1   2 802.830 488.490   1
  -9  -1   3 2600.58 535.757   1
  -9  -1   3 3818.82 364.542   1
  -9  -1   4 768.589 440.448   1
  -9  -1   4 1187.24 703.146   1
  -9  -1   5 259.236 386.705   1
  -9  -1   5 1629.49 734.677   1
  -9  -1   6 832.592 736.784   1
  -9  -1   7 1148.39 773.056   1
  -9  -1   8 1568.64 782.396   1
  -9  -1   9 1103.21 768.292   1
  -9  -1  10 1481.61 771.464   1
  -9  -1  11 243.472 713.414   1
  -9  -1  12-330.547 679.415   1
  -9  -1  13-865.731 651.025   1
  -9  -1  15 2271.18 567.118   1
  -9   0  -6 411.838 427.834   1
  -9   0  -5 886.756 472.780   1
  -9   0  -4 915.249 498.386   1
  -9   0  -3-87.2546 217.795   1
  -9   0  -3 1210.05 515.728   1
  -9   0  -2 598.178 508.830   1
  -9   0  -1 910.658 531.369   1
  -9   0  -1-88.0758 222.777   1
  -9   0   0 1554.44 557.363   1
  -9   0   0 1035.77 262.807   1
  -9   0   1 750.778 270.982   1
  -9   0   1 690.099 504.064   1
  -9   0   2 1682.65 312.227   1
  -9   0   2 1269.20 535.788   1
  -9   0   3 2384.73 345.573   1
  -9   0   3 1656.36 517.162   1
  -9   0   4 606.243 453.102   1
  -9   0   4 1048.69 723.279   1
  -9   0   5 779.239 733.978   1
  -9   0   5 331.334 400.156   1
  -9   0   6 1020.71 753.008   1
  -9   0   6 334.257 368.702   1
  -9   0   7 479.636 746.985   1
  -9   0   8 42.2898 730.556   1
  -9   0   9-72.5156 726.160   1
  -9   0  10 316.109 716.715   1
  -9   0  11-563.673 727.934   1
  -9   0  12-991.454 718.233   1
  -9   0  14 129.235 471.162   1
  -9   0  14 1597.11 607.652   1
  -9   0  15-355.648 461.455   1
  -9   0  15 1977.07 596.095   1
  -9   0  16 721.784 509.031   1
  -9   0  16-681.399 475.604   1
  -9   1  -7 119.588 396.727  -1
  -9   1  -6 436.301 447.912   1
  -9   1  -5 940.930 491.333   1
  -9   1  -4 518.482 503.502   1
  -9   1  -3 863.276 519.213   1
  -9   1  -2 571.824 527.141   1
  -9   1  -1 131.369 241.660   1
  -9   1  -1 954.007 556.812   1
  -9   1   0 2432.73 607.620   1
  -9   1   0 3363.93 347.276   1
  -9   1   1 1966.92 565.443   1
  -9   1   1 2278.86 337.576   1
  -9   1   2 3906.69 609.781   1
  -9   1   2 6155.00 439.891   1
  -9   1   3 1758.38 521.887   1
  -9   1   3 3498.67 385.608   1
  -9   1   4-342.350 675.603   1
  -9   1   4 412.151 424.793   1
  -9   1   5 72.9942 399.685   1
  -9   1   5-533.864 696.204   1
  -9   1   6-320.267 702.778   1
  -9   1   6 114.550 373.614   1
  -9   1   7 48.8052 368.884   1
  -9   1   7-522.974 744.887   1
  -9   1   8-633.410 753.009   1
  -9   1   9-1186.73 757.684   1
  -9   1  10-1153.70 759.791   1
  -9   1  11-526.008 722.023   1
  -9   1  12 25.5955 648.524   1
  -9   1  13 2075.72 667.717   1
  -9   1  14 823.991 599.581   1
  -9   1  15 688.190 557.629   1
  -9   1  16 622.530 521.267   1
  -9   2  -8 138.035 378.155   1
  -9   2  -8-95.5191 376.887   1
  -9   2  -7-38.0182 391.099  -1
  -9   2  -7-257.678 390.417   1
  -9   2  -6 379.886 401.824   1
  -9   2  -6 666.079 446.795   1
  -9   2  -5 126.550 391.980   1
  -9   2  -5 304.936 459.204   1
  -9   2  -4 149.801 465.432   1
  -9   2  -3 479.169 484.069   1
  -9   2  -2 705.193 520.782   1
  -9   2  -2 101.970 258.312   1
  -9   2  -1 465.834 517.486   1
  -9   2  -1 309.352 259.269   1
  -9   2   0 471.056 512.506   1
  -9   2   0 639.166 269.254   1
  -9   2   1-43.7519 483.438   1
  -9   2   1 334.229 266.051   1
  -9   2   2 683.997 488.110   1
  -9   2   2 810.180 283.500   1
  -9   2   3 1560.68 497.364   1
  -9   2   3 2480.10 345.050   1
  -9   2   4 814.505 443.293   1
  -9   2   4-698.019 660.441   1
  -9   2   5-980.854 701.444   1
  -9   2   5 333.489 399.303   1
  -9   2   6-120.246 409.871   1
  -9   2   7 227.942 384.260   1
  -9   2   8 71.2595 376.636   1
  -9   2   9-1.06738 688.484   1
  -9   2  10 3571.40 736.686   1
  -9   2  11 2458.72 709.322   1
  -9   2  12 1230.31 657.068   1
  -9   2  13 1147.60 642.320  -1
  -9   2  14 681.055 615.889   1
  -9   2  15 200.060 567.289   1
  -9   2  16-245.515 524.175   1
  -9   2  16 2662.61 473.111   1
  -9   2  17 1484.85 414.562   1
  -9   2  17-428.114 494.837   1
  -9   3  -9 33.9826 366.157   1
  -9   3  -8 440.383 400.676   1
  -9   3  -7-41.6305 384.731   1
  -9   3  -7-134.707 398.642   1
  -9   3  -6 214.992 391.575   1
  -9   3  -6 225.324 422.089   1
  -9   3  -5 412.416 420.524   1
  -9   3  -5 525.844 453.613   1
  -9   3  -4 88.6502 432.704   1
  -9   3  -4 98.3112 399.218   1
  -9   3  -3 426.775 485.134   1
  -9   3  -3 556.241 418.054   1
  -9   3  -2 313.251 487.065   1
  -9   3  -2 174.439 391.676   1
  -9   3  -1 1294.09 290.657   1
  -9   3  -1 2009.25 558.581   1
  -9   3   0 1895.36 556.410  -1
  -9   3   0 2996.02 343.665   1
  -9   3   1 1102.82 509.843   1
  -9   3   1 1934.90 313.320   1
  -9   3   2 2623.54 545.822   1
  -9   3   2 4164.90 377.635   1
  -9   3   3 4304.27 585.575  -1
  -9   3   3 7014.12 430.948   1
  -9   3   4 3930.09 669.599   1
  -9   3   4 3945.98 363.638   1
  -9   3   5 2668.04 333.027   1
  -9   3   5 3873.09 705.862   1
  -9   3   6 2301.15 683.992   1
  -9   3   6 716.359 442.632   1
  -9   3   6 1565.26 298.984   1
  -9   3   7 1833.16 306.341   1
  -9   3   7 2282.01 700.390   1
  -9   3   8 2040.63 705.958   1
  -9   3   8 2177.26 317.648   1
  -9   3   9 731.325 406.454   1
  -9   3   9 1871.50 715.522   1
  -9   3  10 2253.12 706.757   1
  -9   3  11 1141.44 679.584   1
  -9   3  12 398.386 649.135   1
  -9   3  13 2987.35 502.734   1
  -9   3  13 522.172 632.777   1
  -9   3  14 1963.58 461.567   1
  -9   3  14-431.296 598.691   1
  -9   3  15-99.1348 560.408   1
  -9   3  15 1606.75 457.157   1
  -9   3  16 667.845 391.481   1
  -9   3  16-667.575 547.216   1
  -9   3  17-319.380 498.659   1
  -9   3  17 387.703 366.306   1
  -9   4  -9 122.805 394.838   1
  -9   4  -8 92.7237 413.634   1
  -9   4  -7-199.332 423.387   1
  -9   4  -7 55.9805 408.802   1
  -9   4  -6-325.875 451.656   1
  -9   4  -6 87.0086 409.566   1
  -9   4  -5-138.115 438.653   1
  -9   4  -5 166.054 417.992   1
  -9   4  -4 285.684 410.794   1
  -9   4  -4 254.494 449.477   1
  -9   4  -3 419.715 425.639   1
  -9   4  -3 158.272 466.714   1
  -9   4  -2 696.832 498.709   1
  -9   4  -2 907.091 458.731   1
  -9   4  -1 1011.57 509.910   1
  -9   4  -1 1194.14 462.052   1
  -9   4   0 841.332 443.846  -1
  -9   4   0 391.243 257.913   1
  -9   4   0 184.000 486.535   1
  -9   4   1-27.3621 527.316   1
  -9   4   1 207.667 250.739   1
  -9   4   2 924.484 256.617   1
  -9   4   2-76.8237 492.524   1
  -9   4   3 3073.23 323.404   1
  -9   4   3 2929.49 577.126   1
  -9   4   4 4935.43 361.067   1
  -9   4   4 3210.78 658.537  -1
  -9   4   4 3900.67 604.354   1
  -9   4   5 898.275 473.806   1
  -9   4   5 667.283 240.257   1
  -9   4   5 847.623 622.367   1
  -9   4   6 3391.62 717.239   1
  -9   4   6 4049.32 331.097   1
  -9   4   6 3351.89 550.800   1
  -9   4   7 1306.64 251.666   1
  -9   4   7 523.791 662.290   1
  -9   4   7 434.001 422.910   1
  -9   4   8 769.913 670.351   1
  -9   4   8 1097.93 442.259   1
  -9   4   9 1989.05 469.208   1
  -9   4   9 1871.96 715.084   1
  -9   4  10 760.376 659.195   1
  -9   4  11 461.059 645.998   1
  -9   4  12-77.0078 625.611   1
  -9   4  13 953.282 417.304   1
  -9   4  13-990.474 639.937   1
  -9   4  14 876.196 413.581  -1
  -9   4  14-886.760 628.593   1
  -9   4  15 509.568 402.790   1
  -9   4  15-852.183 595.386   1
  -9   4  16 293.905 511.764   1
  -9   4  16 102.181 364.456   1
  -9   4  17 66.1048 342.306   1
  -9   5  -9 42.3149 396.249   1
  -9   5  -8-19.0015 416.619   1
  -9   5  -7 166.909 433.365   1
  -9   5  -6 184.744 440.451   1
  -9   5  -6 258.953 455.968   1
  -9   5  -5 698.361 477.010   1
  -9   5  -5 516.626 464.758   1
  -9   5  -4 317.217 471.163   1
  -9   5  -4 40.5059 454.910   1
  -9   5  -3 1242.03 496.193   1
  -9   5  -3 1660.49 538.141   1
  -9   5  -2 2638.28 590.505   1
  -9   5  -2 1638.38 509.709   1
  -9   5  -1 1411.17 560.246   1
  -9   5  -1 318.866 457.605   1
  -9   5   0 2061.38 517.582   1
  -9   5   0 2333.61 599.578   1
  -9   5   1 6404.18 636.666   1
  -9   5   1 6531.96 733.812   1
  -9   5   2 4343.78 657.301  -1
  -9   5   2 3714.48 329.829   1
  -9   5   2 4408.02 568.875   1
  -9   5   3 715.682 519.204   1
  -9   5   3 59.6863 241.347   1
  -9   5   4 584.639 214.508   1
  -9   5   4 1430.78 528.025   1
  -9   5   5 400.984 478.943   1
  -9   5   5 442.596 205.018   1
  -9   5   6 1027.79 483.602   1
  -9   5   6-366.396 660.414   1
  -9   5   7 744.889 456.404   1
  -9   5   7-839.334 669.552   1
  -9   5   8 94.3103 418.752   1
  -9   5   9-987.165 701.678   1
  -9   5   9 676.813 416.956   1
  -9   5  10-14.1340 369.153  -1
  -9   5  12-1045.41 676.198   1
  -9   5  13-108.009 386.704   1
  -9   5  13 285.027 617.136   1
  -9   5  14 499.447 598.365   1
  -9   5  14-25.9459 367.398   1
  -9   5  15-343.899 383.460   1
  -9   5  15-73.0603 552.766   1
  -9   5  16 70.2070 518.587   1
  -9   5  16-189.092 363.955   1
  -9   6  -9-151.317 418.750   1
  -9   6  -8 43.8337 440.146   1
  -9   6  -7 218.621 467.115   1
  -9   6  -6 41.2492 465.995   1
  -9   6  -6 348.708 443.014   1
  -9   6  -5 270.287 461.420   1
  -9   6  -5-161.476 477.266   1
  -9   6  -4 236.362 473.422  -1
  -9   6  -4 113.238 480.968   1
  -9   6  -3-130.200 488.003   1
  -9   6  -3 68.1923 480.754   1
  -9   6  -2 1594.40 564.177  -1
  -9   6  -2 1574.47 546.994   1
  -9   6  -1 6907.39 714.714   1
  -9   6  -1 6936.92 765.470   1
  -9   6   0 5152.54 731.780   1
  -9   6   0 5112.44 647.209   1
  -9   6   1 5190.78 652.909   1
  -9   6   1 4890.23 700.362   1
  -9   6   2 1141.52 565.135   1
  -9   6   2 838.899 465.349   1
  -9   6   3 2401.12 610.297   1
  -9   6   3 2460.96 536.160   1
  -9   6   4 1389.15 549.298  -1
  -9   6   4 1678.81 488.585   1
  -9   6   4 1532.91 624.161   1
  -9   6   5 1129.19 454.258   1
  -9   6   5 784.097 522.722   1
  -9   6   5 1710.06 650.394   1
  -9   6   6 893.467 655.774   1
  -9   6   6 228.120 476.458   1
  -9   6   7 690.417 637.401   1
  -9   6   7 83.5123 453.416   1
  -9   6   8 12.8345 410.195   1
  -9   6   8 662.245 647.145   1
  -9   6   9 33.1116 385.434   1
  -9   6   9 442.349 652.704   1
  -9   6  10 608.362 655.068   1
  -9   6  10 337.610 384.185   1
  -9   6  11 17.5739 364.481   1
  -9   6  11 104.073 618.802   1
  -9   6  12-96.8938 623.802   1
  -9   6  13-513.773 606.045   1
  -9   6  14-185.150 587.083   1
  -9   6  14-298.400 386.587   1
  -9   6  15-310.648 368.968   1
  -9   6  15-409.335 539.730   1
  -9   7  -9 323.572 422.856   1
  -9   7  -8 39.9124 441.568   1
  -9   7  -7 361.941 466.750   1
  -9   7  -6 393.723 484.553   1
  -9   7  -5 62.0816 449.707   1
  -9   7  -5-188.400 481.491   1
  -9   7  -4 195.487 471.765   1
  -9   7  -4 12.3373 480.898   1
  -9   7  -3-194.280 490.816   1
  -9   7  -3-180.099 482.521   1
  -9   7  -2 1324.42 529.718   1
  -9   7  -2 1168.89 544.619   1
  -9   7  -1 647.923 498.901   1
  -9   7  -1 375.923 514.766   1
  -9   7   0 2784.47 580.130   1
  -9   7   0 2526.42 622.362   1
  -9   7   1 1918.19 544.698   1
  -9   7   1 1224.50 572.149   1
  -9   7   2 456.998 558.392   1
  -9   7   2 455.703 475.310   1
  -9   7   3-540.198 543.336   1
  -9   7   3 254.184 461.476   1
  -9   7   4-95.1488 439.618   1
  -9   7   4-390.408 520.458   1
  -9   7   5 65.4302 426.627   1
  -9   7   5-278.551 485.057   1
  -9   7   6-358.247 482.579   1
  -9   7   7-739.091 658.709   1
  -9   7   7-116.382 438.788   1
  -9   7   8-825.157 667.098   1
  -9   7   8-433.890 429.104   1
  -9   7   9-1054.27 683.281   1
  -9   7   9 306.342 401.819   1
  -9   7  10 26.3383 380.037   1
  -9   7  11 218.665 362.698   1
  -9   7  13-175.396 350.930   1
  -9   7  14-286.191 334.500   1
  -9   8  -8-105.091 425.806  -1
  -9   8  -7 124.647 452.125   1
  -9   8  -6-38.3452 460.594   1
  -9   8  -5-32.4813 471.713   1
  -9   8  -4-0.14366 447.821   1
  -9   8  -4 135.357 481.506   1
  -9   8  -3 323.472 465.635   1
  -9   8  -3 385.875 494.918   1
  -9   8  -2 313.720 491.058   1
  -9   8  -2 1001.98 529.708   1
  -9   8  -1 2028.91 580.176   1
  -9   8  -1 1507.44 539.078   1
  -9   8   0 278.831 503.111   1
  -9   8   0 262.506 507.709   1
  -9   8   1 1499.37 551.501   1
  -9   8   1 1293.48 552.740   1
  -9   8   2 896.002 540.966   1
  -9   8   2 486.858 498.121   1
  -9   8   3 266.530 499.746   1
  -9   8   3 9.17568 454.194  -1
  -9   8   4 864.838 491.188   1
  -9   8   4 1071.51 524.060   1
  -9   8   5 256.192 468.530   1
  -9   8   6 457.098 456.541   1
  -9   8   7 228.741 433.079   1
  -9   8   8-147.020 412.174   1
  -9   8   9 209.697 405.728   1
  -9   8  10 65.6852 381.962   1
  -9   8  11 63.9538 366.805   1
  -9   9  -7 355.280 426.156   1
  -9   9  -6 410.614 465.564   1
  -9   9  -5 303.978 472.455   1
  -9   9  -4 170.278 476.203   1
  -9   9  -3 636.473 506.701   1
  -9   9  -3 203.504 424.070   1
  -9   9  -2 6.94279 433.594   1
  -9   9  -2 95.9629 483.025   1
  -9   9  -1 310.804 461.513   1
  -9   9  -1 528.569 499.891   1
  -9   9   0 269.055 504.828   1
  -9   9   0 362.194 467.298   1
  -9   9   1-57.9223 456.607   1
  -9   9   1 100.430 477.603   1
  -9   9   2 538.268 498.551   1
  -9   9   2 571.105 479.628   1
  -9   9   3 420.150 474.230   1
  -9   9   3 658.267 497.796   1
  -9   9   4-25.4179 454.923   1
  -9   9   5-75.1984 442.383   1
  -9   9   6 1.50303 434.696   1
  -9   9   7 2.05362 420.235   1
  -9   9   8-41.0012 409.378   1
  -9   9   9-186.713 393.822   1
  -9   9  10-241.987 378.425   1
  -9   9  11-429.790 365.454   1
  -9  10  -5 104.612 433.733   1
  -9  10  -4-129.076 445.741   1
  -9  10  -3 734.949 492.002   1
  -9  10  -2 703.231 492.604   1
  -9  10  -2 603.893 433.792   1
  -9  10  -1 237.362 479.716   1
  -9  10  -1-2.93550 420.787   1
  -9  10   0 4.47040 425.432   1
  -9  10   0 441.620 483.281   1
  -9  10   1 568.607 489.979   1
  -9  10   1 62.6963 436.625   1
  -9  10   2 8.75855 439.205   1
  -9  10   3 31.4278 440.566   1
  -9  10   4-95.6920 435.067  -1
  -9  10   5 288.641 428.673   1
  -9  10   6 282.766 418.034   1
  -9  10   7-191.434 402.216   1
  -9  10   8 337.155 389.691   1
  -9  10   9 29.5465 359.445   1
  -9  11   1-166.567 405.791   1
  -9  11   2-225.565 411.004   1
  -9  11   3-484.316 422.710   1
  -9  11   4-319.897 410.798   1
  -9  11   5-160.352 396.506   1
  -8  -5   5 2912.16 691.514   1
  -8  -5   6 2435.03 697.854   1
  -8  -5   7 2267.60 701.623   1
  -8  -5   8 1564.22 688.246   1
  -8  -4  -2-17.9635 320.961   1
  -8  -4  -1 234.371 329.925   1
  -8  -4   0 192.381 327.393   1
  -8  -4   1 214.195 335.802   1
  -8  -4   4 3451.89 762.510   1
  -8  -4   4-1036.06 635.960   1
  -8  -4   5 2620.26 762.349   1
  -8  -4   5-757.055 640.011   1
  -8  -4   6 2717.66 761.843   1
  -8  -4   7 2886.11 775.353   1
  -8  -4   8 1655.46 756.101   1
  -8  -4   9 1565.04 763.819   1
  -8  -4  10 634.823 712.230  -1
  -8  -4  11 1527.85 716.543   1
  -8  -4  12 402.650 649.979   1
  -8  -4  13 337.088 597.158   1
  -8  -3  -5 172.219 337.720   1
  -8  -3  -4 325.161 363.393   1
  -8  -3  -3 1804.69 425.963   1
  -8  -3  -2 4915.85 523.608   1
  -8  -3  -1 1203.94 413.863   1
  -8  -3   0 803.069 391.724   1
  -8  -3   0 758.360 217.680   1
  -8  -3   1 837.525 245.731   1
  -8  -3   1 191.553 365.118   1
  -8  -3   2 289.590 341.590   1
  -8  -3   3 2988.44 767.302   1
  -8  -3   4 4541.09 825.028   1
  -8  -3   4 188.067 595.558   1
  -8  -3   5 4158.60 836.355   1
  -8  -3   6 2935.34 817.340   1
  -8  -3   7 3298.34 837.802   1
  -8  -3   8 1921.02 807.053   1
  -8  -3   9 488.884 778.311   1
  -8  -3  10 675.857 762.007   1
  -8  -3  11 1499.08 552.598   1
  -8  -3  11 801.611 753.994   1
  -8  -3  12 1573.85 544.687   1
  -8  -3  12 1079.66 726.957   1
  -8  -3  13 637.583 669.469   1
  -8  -3  13 1081.06 523.916   1
  -8  -3  14 1207.75 525.278   1
  -8  -3  14 199.597 611.981   1
  -8  -3  15-498.358 556.497   1
  -8  -2  -7 204.550 336.294   1
  -8  -2  -6 255.942 349.274   1
  -8  -2  -5 151.332 369.210   1
  -8  -2  -4-55.4726 374.763   1
  -8  -2  -3 349.805 404.027   1
  -8  -2  -2 1384.41 437.752   1
  -8  -2  -2 905.750 231.668   1
  -8  -2  -1 1472.04 254.583   1
  -8  -2  -1 583.266 415.840   1
  -8  -2   0 2019.39 445.989   1
  -8  -2   0 3063.46 314.801   1
  -8  -2   1 4590.34 368.571   1
  -8  -2   1 2119.70 444.771   1
  -8  -2   2 113.026 359.500   1
  -8  -2   3 1151.67 370.640   1
  -8  -2   3 5054.51 823.238   1
  -8  -2   4 3077.96 812.210   1
  -8  -2   5 3130.01 829.412   1
  -8  -2   6 2791.10 837.622   1
  -8  -2   7 2250.67 839.603   1
  -8  -2   8 2166.09 833.281   1
  -8  -2   9 1832.26 822.103  -1
  -8  -2  10 2218.35 832.207   1
  -8  -2  11 1403.65 800.346   1
  -8  -2  11 1619.01 572.908   1
  -8  -2  12 599.740 721.189   1
  -8  -2  12 1726.33 577.040   1
  -8  -2  13 1365.59 566.454   1
  -8  -2  13-51.2708 685.854   1
  -8  -2  14 52.9721 611.972   1
  -8  -2  14 1580.67 553.768   1
  -8  -2  15 1969.09 543.432   1
  -8  -2  16 1027.21 496.597   1
  -8  -2  16-602.755 522.709   1
  -8  -1  -8-48.8386 328.466   1
  -8  -1  -7 45.8976 347.565   1
  -8  -1  -6-98.5309 381.896   1
  -8  -1  -5 63.3207 387.887   1
  -8  -1  -4 196.401 410.634   1
  -8  -1  -3 93.7922 403.397   1
  -8  -1  -2 186.830 423.128   1
  -8  -1  -2 75.3429 208.588   1
  -8  -1  -1 1705.48 451.708  -1
  -8  -1  -1 2516.75 306.523   1
  -8  -1   0 2335.82 324.312   1
  -8  -1   0 903.403 422.760   1
  -8  -1   1 3805.37 374.498   1
  -8  -1   1 1808.28 432.968   1
  -8  -1   2-0.17843 371.092   1
  -8  -1   3-129.821 355.844   1
  -8  -1   3 1692.08 771.043   1
  -8  -1   4 2566.31 812.265   1
  -8  -1   5 1033.26 436.483   1
  -8  -1   5 2758.35 845.059   1
  -8  -1   6 3650.27 879.527   1
  -8  -1   6 1065.09 401.752   1
  -8  -1   7 2214.00 858.480   1
  -8  -1   8 1726.70 835.045   1
  -8  -1   9 1635.01 834.675   1
  -8  -1  10 1462.22 830.235   1
  -8  -1  10 1340.99 548.854   1
  -8  -1  11 1452.48 573.007   1
  -8  -1  11 731.591 785.177   1
  -8  -1  12 438.888 735.974   1
  -8  -1  12 2381.83 607.344   1
  -8  -1  13 3702.05 640.827   1
  -8  -1  13 710.049 696.740   1
  -8  -1  14 1748.37 573.502   1
  -8  -1  14-353.175 638.202   1
  -8  -1  15 1546.09 555.281  -1
  -8  -1  15-836.239 612.903   1
  -8  -1  16 547.147 510.152   1
  -8  -1  16 1240.23 539.226   1
  -8  -1  17 216.806 472.024   1
  -8  -1  17 978.893 478.974   1
  -8   0  -9 144.524 377.213   1
  -8   0  -9 637.835 417.747   1
  -8   0  -8 47.9252 373.663   1
  -8   0  -8 576.302 441.959   1
  -8   0  -8-209.142 371.758   1
  -8   0  -7 97.1423 380.430   1
  -8   0  -7 78.5350 369.883   1
  -8   0  -6 36.1785 391.770   1
  -8   0  -5 416.692 406.353   1
  -8   0  -4 581.351 433.155   1
  -8   0  -4-41.7750 224.390  -1
  -8   0  -3 234.752 232.032   1
  -8   0  -3 641.014 438.180   1
  -8   0  -2 577.950 440.801   1
  -8   0  -2 1127.23 265.296   1
  -8   0  -1 367.223 414.817   1
  -8   0  -1 1307.46 290.255   1
  -8   0   0 2886.48 343.553   1
  -8   0   0 842.739 424.587  -1
  -8   0   1 685.938 398.299   1
  -8   0   1 1898.15 333.894   1
  -8   0   2 2002.15 416.163   1
  -8   0   3 4838.79 812.620   1
  -8   0   4 1551.94 480.586   1
  -8   0   4 2833.20 786.977   1
  -8   0   5 2375.80 794.191   1
  -8   0   5 945.660 414.144   1
  -8   0   6 1843.97 805.482   1
  -8   0   6 356.033 360.033   1
  -8   0   7 102.615 313.795   1
  -8   0   7 1894.60 823.934   1
  -8   0   8 1573.35 826.914   1
  -8   0   9 464.800 787.394   1
  -8   0  10 3629.90 618.697   1
  -8   0  10 399.140 784.746   1
  -8   0  11 2005.65 582.863   1
  -8   0  11 389.544 759.835   1
  -8   0  12 2039.43 595.173   1
  -8   0  12-383.504 724.576   1
  -8   0  13 3383.72 634.230   1
  -8   0  13 642.703 689.345   1
  -8   0  14 1233.29 561.647   1
  -8   0  15 1024.79 586.043   1
  -8   0  15 404.346 523.636   1
  -8   0  16 1102.88 552.783   1
  -8   0  16 491.718 522.804   1
  -8   0  17 788.000 508.356   1
  -8   0  17-350.180 492.445   1
  -8   1 -10 265.727 384.928   1
  -8   1  -9 347.820 409.713   1
  -8   1  -9 170.526 392.943   1
  -8   1  -8 353.351 411.355   1
  -8   1  -8 235.681 440.046   1
  -8   1  -7-140.702 390.793   1
  -8   1  -7 205.700 411.243   1
  -8   1  -7 415.750 461.623   1
  -8   1  -6 133.115 388.308   1
  -8   1  -6 653.139 432.114   1
  -8   1  -5 544.588 411.666   1
  -8   1  -5 283.647 418.840   1
  -8   1  -4 635.544 426.807   1
  -8   1  -4-4.66753 255.407   1
  -8   1  -4 597.312 428.671   1
  -8   1  -3-367.945 257.319   1
  -8   1  -3-81.3110 426.864   1
  -8   1  -2 2625.55 320.115   1
  -8   1  -2 2282.82 480.382   1
  -8   1  -1 1393.13 440.277   1
  -8   1  -1 3156.46 342.460   1
  -8   1   0 2318.91 332.869   1
  -8   1   0 852.412 408.409   1
  -8   1   1 2000.64 336.561   1
  -8   1   2 2291.67 542.835   1
  -8   1   3 989.714 471.074   1
  -8   1   3 768.294 682.131   1
  -8   1   4 3884.44 529.065   1
  -8   1   4 5734.39 820.175   1
  -8   1   5 2188.14 757.636   1
  -8   1   5 1466.89 413.303   1
  -8   1   6 622.336 355.718  -1
  -8   1   6 1148.81 748.781   1
  -8   1   7 265.195 731.072   1
  -8   1   7-128.953 328.463   1
  -8   1   8-84.9139 741.719   1
  -8   1   9 54.8638 752.995   1
  -8   1  10 2001.59 575.953   1
  -8   1  11 1976.17 594.896   1
  -8   1  11-501.518 744.355   1
  -8   1  12 772.374 551.620   1
  -8   1  13 1454.65 674.563   1
  -8   1  13 1296.48 576.184   1
  -8   1  14 252.468 536.439   1
  -8   1  14 1086.42 626.629   1
  -8   1  15 460.901 574.011   1
  -8   1  15-355.860 531.686   1
  -8   1  16-859.070 522.523   1
  -8   1  16 565.004 542.207   1
  -8   1  17-830.750 517.418   1
  -8   1  17 17.7450 481.707   1
  -8   1  18-690.476 482.115   1
  -8   2 -11-20.0155 374.599   1
  -8   2 -10 144.186 404.329   1
  -8   2  -9 299.423 423.560   1
  -8   2  -8-53.8162 415.556   1
  -8   2  -8 249.184 428.058   1
  -8   2  -7 38.7152 412.828   1
  -8   2  -7 161.421 451.044   1
  -8   2  -6 970.221 499.312   1
  -8   2  -6 627.264 440.066   1
  -8   2  -5 2044.47 565.522   1
  -8   2  -5 1336.04 483.200  -1
  -8   2  -4 3439.83 648.068   1
  -8   2  -4 2371.07 502.059   1
  -8   2  -3 3000.25 633.001   1
  -8   2  -3 2606.31 320.616   1
  -8   2  -3 2289.43 483.573  -1
  -8   2  -2 1272.37 282.022   1
  -8   2  -2 2020.46 585.818   1
  -8   2  -2 992.689 413.683   1
  -8   2  -1 789.423 263.982   1
  -8   2  -1 389.201 370.525  -1
  -8   2  -1 1150.19 556.422   1
  -8   2   0 3206.10 343.581   1
  -8   2   0 2068.37 566.213   1
  -8   2   1 4944.98 623.619   1
  -8   2   1 8457.99 462.905   1
  -8   2   2 3214.02 354.118   1
  -8   2   2 1151.25 482.355   1
  -8   2   3 1900.08 650.473   1
  -8   2   3 2922.71 514.218   1
  -8   2   4 83.3319 380.080   1
  -8   2   5-1179.28 706.355   1
  -8   2   5-126.220 379.089   1
  -8   2   6 1.47614 349.876   1
  -8   2   7-1086.82 728.706   1
  -8   2   7 531.074 361.934   1
  -8   2   8 420.825 347.681   1
  -8   2  10-27.5642 510.591   1
  -8   2  11-52.6783 520.514   1
  -8   2  11 1956.65 704.086   1
  -8   2  12 7316.51 828.244  -1
  -8   2  12 3599.06 627.161   1
  -8   2  13 2285.67 698.907   1
  -8   2  13-337.637 567.795   1
  -8   2  14 1226.30 636.825   1
  -8   2  14 393.194 528.401   1
  -8   2  15-746.426 551.322   1
  -8   2  15 390.399 586.022   1
  -8   2  16-348.716 534.484   1
  -8   2  17 641.057 453.077   1
  -8   2  17-411.967 505.150   1
  -8   2  18-476.949 483.720   1
  -8   2  18 1470.89 445.435   1
  -8   3 -11-26.4483 389.113   1
  -8   3 -10 313.525 427.252   1
  -8   3  -9 448.517 457.164   1
  -8   3  -8 480.153 465.902   1
  -8   3  -8 151.785 399.204   1
  -8   3  -7-88.7024 415.925   1
  -8   3  -7-55.8433 441.298   1
  -8   3  -6 422.399 457.381   1
  -8   3  -6 373.137 460.849   1
  -8   3  -5 360.458 472.494   1
  -8   3  -5 115.475 436.532   1
  -8   3  -4 789.066 467.496   1
  -8   3  -4 1020.02 508.028   1
  -8   3  -3 349.703 416.712   1
  -8   3  -3 368.235 485.846   1
  -8   3  -3-85.8376 277.299   1
  -8   3  -2 420.994 411.497   1
  -8   3  -2 357.889 476.964   1
  -8   3  -1 3256.19 574.308   1
  -8   3  -1 3945.91 346.210   1
  -8   3  -1 2874.68 472.422   1
  -8   3   0 1864.11 512.019   1
  -8   3   0 1541.90 411.904   1
  -8   3   0 2648.42 316.022   1
  -8   3   1 8379.01 580.977   1
  -8   3   1 7778.76 668.310   1
  -8   3   2 5781.13 390.597   1
  -8   3   2 2740.67 502.523   1
  -8   3   3 4246.77 358.440   1
  -8   3   3 2395.82 475.159   1
  -8   3   4 3703.78 630.115   1
  -8   3   4 2049.55 319.968   1
  -8   3   5 1932.24 322.257   1
  -8   3   5 3351.50 658.467   1
  -8   3   6 9467.57 803.056   1
  -8   3   6 5760.46 559.547   1
  -8   3   7 2701.99 668.621   1
  -8   3   7 19.5087 357.747   1
  -8   3   8 384.818 373.318   1
  -8   3   8 2863.37 695.298   1
  -8   3   9 3324.65 716.974   1
  -8   3   9 655.393 373.596   1
  -8   3  10 2072.59 713.729   1
  -8   3  11 1559.89 697.552   1
  -8   3  12 1392.58 695.262   1
  -8   3  13 569.493 648.216   1
  -8   3  14 919.078 503.777   1
  -8   3  14 311.625 609.282   1
  -8   3  15 620.820 588.053   1
  -8   3  15 3784.59 573.358   1
  -8   3  16 1386.96 472.445   1
  -8   3  16-494.696 561.939   1
  -8   3  17 4.27773 493.401   1
  -8   3  17 675.374 432.540   1
  -8   3  18 330.109 382.479   1
  -8   3  18-9.87278 462.807   1
  -8   4 -12-14.0282 377.289   1
  -8   4 -11-11.7726 421.185   1
  -8   4 -10 12.8314 435.787   1
  -8   4  -9 156.745 460.380   1
  -8   4  -8 844.836 490.067   1
  -8   4  -7 408.000 480.485   1
  -8   4  -7 136.048 405.646   1
  -8   4  -6-261.658 448.486   1
  -8   4  -6 112.281 454.594  -1
  -8   4  -5 741.573 469.224   1
  -8   4  -5 1295.04 512.072   1
  -8   4  -4 2.14188 444.045   1
  -8   4  -4-7.91605 428.489   1
  -8   4  -3 73.8534 449.944   1
  -8   4  -3 97.0599 420.972   1
  -8   4  -2 5764.92 623.974   1
  -8   4  -2 6762.09 635.202  -1
  -8   4  -1 516.261 247.010   1
  -8   4  -1 1526.39 492.494   1
  -8   4  -1 1699.58 447.019   1
  -8   4   0-301.624 245.132   1
  -8   4   0-200.041 386.384   1
  -8   4   0-324.698 462.330   1
  -8   4   1 259.901 230.631   1
  -8   4   1 160.292 440.282   1
  -8   4   1 725.078 380.417   1
  -8   4   2 1941.93 421.609   1
  -8   4   2 1806.99 273.490   1
  -8   4   2 861.797 445.563   1
  -8   4   3 96.2704 430.050   1
  -8   4   3 448.417 349.394   1
  -8   4   3 727.567 237.223   1
  -8   4   4 3030.10 523.822   1
  -8   4   4 3800.15 647.943   1
  -8   4   4 3360.01 313.647   1
  -8   4   5 347.883 414.920   1
  -8   4   5 1066.30 602.195   1
  -8   4   5 1296.95 247.760   1
  -8   4   6 1321.19 262.776   1
  -8   4   6 350.772 404.945   1
  -8   4   6 1878.30 644.317   1
  -8   4   7 1138.80 431.047   1
  -8   4   7 2569.40 685.723   1
  -8   4   8 167.811 387.117   1
  -8   4   8 873.944 661.294   1
  -8   4   9 4255.97 770.194   1
  -8   4   9 4229.93 513.821   1
  -8   4  10 382.780 664.341   1
  -8   4  10-178.644 365.650   1
  -8   4  11 4799.38 557.136   1
  -8   4  11 1029.35 682.771   1
  -8   4  12-259.052 656.869   1
  -8   4  12 2123.27 503.469   1
  -8   4  13 166.685 649.500   1
  -8   4  13 3313.41 536.005   1
  -8   4  14 1911.34 485.963   1
  -8   4  14-785.907 655.133   1
  -8   4  15 1381.24 467.891   1
  -8   4  15 3.15067 589.115   1
  -8   4  16 1029.60 572.523  -1
  -8   4  16 1214.41 449.304   1
  -8   4  17-270.074 508.719   1
  -8   4  17 98.6965 385.983   1
  -8   4  18-119.823 360.781   1
  -8   5 -12-153.627 395.845   1
  -8   5 -11 128.544 420.184  -1
  -8   5 -10 42.0035 433.613   1
  -8   5  -9-191.545 461.163   1
  -8   5  -8-83.6468 450.926   1
  -8   5  -7 789.835 492.913   1
  -8   5  -7 1120.08 479.829   1
  -8   5  -6 919.869 478.402   1
  -8   5  -6 407.402 486.404   1
  -8   5  -5 691.760 488.305   1
  -8   5  -5 777.743 481.692   1
  -8   5  -4 1349.77 501.812   1
  -8   5  -4 1323.23 515.900   1
  -8   5  -3-36.9927 487.981  -1
  -8   5  -3 142.453 431.575   1
  -8   5  -2 1194.56 511.192   1
  -8   5  -2 1062.33 470.614  -1
  -8   5  -1 4705.63 588.743   1
  -8   5  -1 4347.13 616.518   1
  -8   5   0 4685.54 620.600   1
  -8   5   0 4147.49 565.104   1
  -8   5   1 7176.79 633.352   1
  -8   5   1 6594.87 375.278   1
  -8   5   1 7998.97 711.331   1
  -8   5   2 3967.24 525.213   1
  -8   5   2 4372.30 615.264   1
  -8   5   2 2736.09 274.540   1
  -8   5   3 392.723 193.848   1
  -8   5   3 689.183 396.011   1
  -8   5   3 817.519 476.962   1
  -8   5   4-161.189 209.176   1
  -8   5   4 391.111 461.891   1
  -8   5   4 200.857 384.887   1
  -8   5   5-925.899 630.427   1
  -8   5   5 362.464 439.185   1
  -8   5   5 137.452 364.500   1
  -8   5   6-660.616 654.587   1
  -8   5   6 256.984 429.125   1
  -8   5   7-929.968 671.745   1
  -8   5   7 1283.27 476.296  -1
  -8   5   8 322.420 417.435   1
  -8   5   8-917.304 689.575   1
  -8   5   9 312.122 374.418   1
  -8   5   9 126.191 384.728   1
  -8   5  10-90.3105 367.316   1
  -8   5  10 356.470 402.563   1
  -8   5  11 329.937 409.306   1
  -8   5  12 827.928 421.370   1
  -8   5  13 33.7995 403.370   1
  -8   5  13 474.623 615.821   1
  -8   5  14 268.231 407.134   1
  -8   5  14 299.505 596.216   1
  -8   5  15-145.327 411.054   1
  -8   5  15 149.382 573.394   1
  -8   5  16-277.509 539.363   1
  -8   5  16-229.942 404.961   1
  -8   5  17-264.583 495.060   1
  -8   5  17-564.317 387.621   1
  -8   6 -11-143.266 421.769   1
  -8   6 -10-191.605 445.319   1
  -8   6  -9 220.112 463.928   1
  -8   6  -8 423.414 496.976   1
  -8   6  -7 1123.40 537.557   1
  -8   6  -6 695.102 473.363   1
  -8   6  -6 776.565 522.799   1
  -8   6  -5 1190.34 536.876   1
  -8   6  -5 790.244 489.622   1
  -8   6  -4 1687.93 550.702   1
  -8   6  -4 1581.67 530.871   1
  -8   6  -3-192.025 494.098   1
  -8   6  -3 136.841 465.031   1
  -8   6  -2 1050.45 511.067   1
  -8   6  -2 1327.66 520.622   1
  -8   6  -1 566.168 500.132   1
  -8   6  -1 732.188 485.161   1
  -8   6   0 3792.89 619.482   1
  -8   6   0 3843.04 576.505   1
  -8   6   1 1912.91 549.134   1
  -8   6   1 1417.01 496.231   1
  -8   6   2 1666.77 483.089   1
  -8   6   2 1750.47 538.291   1
  -8   6   3 4276.21 618.557   1
  -8   6   3 4573.65 580.937   1
  -8   6   3 4506.11 669.522   1
  -8   6   4 655.582 591.150   1
  -8   6   4 219.986 476.971   1
  -8   6   4 193.331 416.174   1
  -8   6   5 33.8880 451.511   1
  -8   6   5 200.085 405.097   1
  -8   6   5 108.405 602.300   1
  -8   6   6 330.363 624.680   1
  -8   6   6 614.643 433.372   1
  -8   6   6 1.34126 448.452   1
  -8   6   7 1159.24 660.362   1
  -8   6   7 423.233 455.497   1
  -8   6   8 740.268 669.986   1
  -8   6   8-27.9684 418.790   1
  -8   6   9 380.132 402.961   1
  -8   6   9 477.203 668.936   1
  -8   6  10 751.330 408.997   1
  -8   6  10 1171.67 695.049   1
  -8   6  10 313.983 400.441   1
  -8   6  11-212.975 659.849   1
  -8   6  11 105.382 357.989   1
  -8   6  12-494.410 642.462   1
  -8   6  13-552.813 633.197   1
  -8   6  16-633.106 391.174   1
  -8   6  17 318.431 342.105  -1
  -8   7 -11 98.8928 406.771   1
  -8   7 -10-241.067 460.273   1
  -8   7  -9 135.720 466.602   1
  -8   7  -8 211.471 488.013   1
  -8   7  -7 1144.12 545.374   1
  -8   7  -6 93.2693 517.056   1
  -8   7  -5-224.143 522.774   1
  -8   7  -5-221.984 471.698   1
  -8   7  -4 892.062 504.226   1
  -8   7  -4 438.201 504.787   1
  -8   7  -3 1880.85 588.330   1
  -8   7  -3 1367.68 551.290   1
  -8   7  -2 10.6624 504.066   1
  -8   7  -2 96.3242 485.658   1
  -8   7  -1 2038.20 597.158   1
  -8   7  -1 2464.00 583.146   1
  -8   7   0 4536.63 681.102   1
  -8   7   0 5022.69 674.058   1
  -8   7   1 353.227 529.448   1
  -8   7   1 249.845 490.831   1
  -8   7   2 3203.14 598.987   1
  -8   7   2 2807.22 606.512   1
  -8   7   3 389.725 498.209   1
  -8   7   3 383.343 487.588   1
  -8   7   4 3101.88 606.727   1
  -8   7   4 1715.23 646.695   1
  -8   7   4 3269.55 582.837   1
  -8   7   5 550.291 471.415   1
  -8   7   5-83.3611 483.102   1
  -8   7   6-37.0867 459.664  -1
  -8   7   6-674.093 669.420   1
  -8   7   7-859.321 705.883   1
  -8   7   7-120.193 440.682   1
  -8   7   8 252.236 415.086   1
  -8   7   9 469.733 366.175   1
  -8   7   9 573.388 421.633   1
  -8   7   9-277.393 680.763   1
  -8   7  10 292.367 404.164   1
  -8   7  10-956.179 681.934   1
  -8   7  10-26.4882 360.738   1
  -8   7  11-679.309 654.641   1
  -8   7  11 88.4264 373.668   1
  -8   7  11 307.268 369.066   1
  -8   7  12 41.3808 354.383   1
  -8   7  12-311.789 373.714   1
  -8   7  13 87.9851 366.455   1
  -8   7  14 45.1256 351.618   1
  -8   7  15-16.9916 338.711   1
  -8   8 -10 178.188 430.206   1
  -8   8  -9 121.769 460.310   1
  -8   8  -8-51.0213 472.366   1
  -8   8  -7 0.17087 480.989   1
  -8   8  -6-138.328 496.728   1
  -8   8  -5 192.006 498.608   1
  -8   8  -4-72.4115 456.204   1
  -8   8  -4 41.5027 494.222   1
  -8   8  -3 1007.02 548.668   1
  -8   8  -3 674.245 470.305   1
  -8   8  -2 1835.67 555.532   1
  -8   8  -2 2792.92 628.013   1
  -8   8  -1 1758.94 592.403   1
  -8   8  -1 1295.85 538.521   1
  -8   8   0 2826.64 637.645   1
  -8   8   0 2198.71 569.786   1
  -8   8   1 695.433 526.812   1
  -8   8   1 935.028 544.719   1
  -8   8   2 1516.38 564.622   1
  -8   8   2 1517.95 557.757   1
  -8   8   3 742.812 525.753   1
  -8   8   3 586.946 522.868   1
  -8   8   4 1591.43 552.993  -1
  -8   8   4 993.645 507.642   1
  -8   8   5 335.285 473.103  -1
  -8   8   6 489.012 485.667   1
  -8   8   7 1395.50 494.800   1
  -8   8   8 1.00377 417.606   1
  -8   8   9 833.515 440.184   1
  -8   8  10-534.788 364.877   1
  -8   8  10-298.163 421.446   1
  -8   8  11-325.679 378.980   1
  -8   8  11-32.7225 374.680   1
  -8   8  12-256.287 371.674   1
  -8   8  13-589.966 378.741  -1
  -8   9  -9 403.637 437.870   1
  -8   9  -8 126.857 446.783   1
  -8   9  -7 72.7789 458.885   1
  -8   9  -6 66.6742 474.267   1
  -8   9  -5 302.379 503.041   1
  -8   9  -4 742.807 534.069   1
  -8   9  -3 452.226 442.553   1
  -8   9  -3 937.073 566.355   1
  -8   9  -2 513.775 534.605   1
  -8   9  -2 548.663 454.564   1
  -8   9  -1 1461.59 591.991   1
  -8   9  -1 1188.90 497.268   1
  -8   9   0 578.570 484.007   1
  -8   9   0 1188.85 570.660   1
  -8   9   1-108.078 505.442  -1
  -8   9   1 230.890 472.668   1
  -8   9   2-234.272 489.354   1
  -8   9   2 214.149 504.224   1
  -8   9   3-59.4996 480.917   1
  -8   9   3 19.8270 478.509   1
  -8   9   4 27.9477 453.399   1
  -8   9   5-24.6389 463.489   1
  -8   9   6 401.660 455.518   1
  -8   9   7 276.894 445.875   1
  -8   9   8 125.498 430.499   1
  -8   9   9-351.571 429.002   1
  -8   9  10-62.9558 394.288   1
  -8   9  11 388.686 389.945   1
  -8   9  12 363.233 359.164   1
  -8  10  -7-227.601 448.457   1
  -8  10  -6-76.1896 453.605   1
  -8  10  -5 66.6505 479.318   1
  -8  10  -4 5.24885 492.439   1
  -8  10  -3 2155.32 589.547   1
  -8  10  -2 1181.97 549.630   1
  -8  10  -2 898.216 461.272   1
  -8  10  -1 471.016 515.374   1
  -8  10  -1 365.321 447.777   1
  -8  10   0 0.44587 439.628   1
  -8  10   0 131.633 477.290   1
  -8  10   1-53.3777 451.928   1
  -8  10   1 389.241 509.269   1
  -8  10   2 229.174 462.712   1
  -8  10   3 351.292 463.180   1
  -8  10   4-398.770 473.704   1
  -8  10   5-236.987 463.476   1
  -8  10   6-267.330 442.562   1
  -8  10   7-247.272 437.383   1
  -8  10   8 106.222 410.110   1
  -8  10   9-5.24968 384.064   1
  -8  10  10 473.040 384.587   1
  -8  11  -4 1146.20 489.493   1
  -8  11  -3 479.412 469.585   1
  -8  11  -2 417.246 481.819   1
  -8  11  -1-275.914 408.418   1
  -8  11   0-85.5298 425.690   1
  -8  11   1-223.099 424.797   1
  -8  11   2-303.378 435.935   1
  -8  11   3-502.795 440.132   1
  -8  11   4-251.638 424.699   1
  -8  11   5-183.658 410.778   1
  -8  11   6 292.060 404.313   1
  -8  11   7 146.483 393.084   1
  -7  -6   3 1558.29 690.528   1
  -7  -6   4 1706.02 693.457   1
  -7  -6   5 1854.13 709.589   1
  -7  -6   6 1945.66 726.571   1
  -7  -6   7 2108.74 721.797   1
  -7  -6   8 2363.61 709.317   1
  -7  -6   9 2162.74 697.589   1
  -7  -5  -3 548.765 347.522   1
  -7  -5  -2 787.340 365.239   1
  -7  -5  -1 227.477 344.494   1
  -7  -5   0 281.692 341.957   1
  -7  -5   2 896.146 696.617   1
  -7  -5   2-444.677 655.143   1
  -7  -5   3 726.577 704.029   1
  -7  -5   3 1377.39 743.655   1
  -7  -5   4 2710.88 800.717   1
  -7  -5   4 2341.65 776.215   1
  -7  -5   5 1333.70 758.968   1
  -7  -5   5 1240.14 810.555   1
  -7  -5   6 1143.76 780.059   1
  -7  -5   6 746.443 747.884   1
  -7  -5   7 426.384 709.505   1
  -7  -5   7 1080.48 762.967   1
  -7  -5   8 1513.90 774.845   1
  -7  -5   8 319.008 687.736   1
  -7  -5   9 1606.70 761.266   1
  -7  -5   9 196.809 625.312   1
  -7  -5  10 3224.16 791.815   1
  -7  -5  11-204.274 515.278   1
  -7  -5  11 2235.78 738.408   1
  -7  -5  12 1201.13 681.159   1
  -7  -5  12 120.279 508.622   1
  -7  -5  13 520.129 500.335   1
  -7  -5  13 1177.90 635.676   1
  -7  -4  -6 568.165 356.914   1
  -7  -4  -5 1253.42 400.918   1
  -7  -4  -4 1062.26 420.085   1
  -7  -4  -3 1710.37 447.742   1
  -7  -4  -2 1472.55 435.278   1
  -7  -4  -1 394.556 391.612   1
  -7  -4   0 377.552 381.300  -1
  -7  -4   1-1066.51 687.103   1
  -7  -4   1 168.374 363.969   1
  -7  -4   2 549.275 363.143   1
  -7  -4   2 670.060 731.585   1
  -7  -4   2-51.1517 698.893   1
  -7  -4   3 1066.86 767.827   1
  -7  -4   3 283.487 746.493   1
  -7  -4   4 45.3377 791.650   1
  -7  -4   4 908.153 817.865   1
  -7  -4   5 55.3785 770.083   1
  -7  -4   5 490.493 754.958   1
  -7  -4   6 1625.76 838.149   1
  -7  -4   6 899.942 749.709   1
  -7  -4   7 1206.96 711.439   1
  -7  -4   7 1719.36 834.822   1
  -7  -4   8-344.241 658.539   1
  -7  -4   8 1783.30 822.976   1
  -7  -4   9 2292.05 833.266   1
  -7  -4  10 2173.20 815.993   1
  -7  -4  11 1408.40 780.435   1
  -7  -4  11-810.638 577.614   1
  -7  -4  12-6.02309 540.208  -1
  -7  -4  12 952.300 728.076   1
  -7  -4  13 1072.25 689.156   1
  -7  -4  13 441.551 538.564   1
  -7  -4  14 514.026 623.791   1
  -7  -4  14 706.729 519.883   1
  -7  -4  15-90.1094 541.276  -1
  -7  -4  15 1098.43 515.915   1
  -7  -3  -8 581.761 349.752   1
  -7  -3  -7 348.806 380.485   1
  -7  -3  -6 52.4288 379.156   1
  -7  -3  -5 1134.06 435.788   1
  -7  -3  -4 2281.81 488.784   1
  -7  -3  -3 2035.51 490.354   1
  -7  -3  -2 2689.25 495.083   1
  -7  -3  -1 529.693 430.711   1
  -7  -3  -1 2358.46 275.055   1
  -7  -3   0 2083.51 282.762   1
  -7  -3   0 1339.79 437.403   1
  -7  -3   1 3141.30 776.283   1
  -7  -3   1 1612.32 427.726   1
  -7  -3   1 2263.69 748.867   1
  -7  -3   2 271.174 806.542   1
  -7  -3   2 488.680 764.470   1
  -7  -3   2 293.746 368.234   1
  -7  -3   3 2367.09 413.197   1
  -7  -3   3 1517.96 820.072   1
  -7  -3   4 322.505 802.496   1
  -7  -3   4 1041.49 861.321   1
  -7  -3   5 1597.47 843.648   1
  -7  -3   5 3487.82 903.550   1
  -7  -3   6 1107.32 839.022   1
  -7  -3   6 1058.95 785.197   1
  -7  -3   7 42.0135 666.164   1
  -7  -3   7 1395.82 851.407   1
  -7  -3   8 1924.33 877.399   1
  -7  -3   9 2547.90 870.458   1
  -7  -3  10-974.584 590.542   1
  -7  -3  10 2612.78 843.610   1
  -7  -3  11 2600.68 834.201   1
  -7  -3  11 263.084 553.949   1
  -7  -3  12 2161.21 784.292   1
  -7  -3  12 1293.63 605.432   1
  -7  -3  13 455.800 691.708   1
  -7  -3  13 559.717 559.844   1
  -7  -3  14-231.787 629.220   1
  -7  -3  14 841.494 563.245   1
  -7  -3  15-389.704 594.343   1
  -7  -3  15 943.129 544.978  -1
  -7  -3  16-491.192 532.030   1
  -7  -3  16 1750.59 545.344   1
  -7  -3  17 967.609 498.023   1
  -7  -2  -9 260.092 346.316   1
  -7  -2  -8 146.712 368.499   1
  -7  -2  -7-211.452 394.655   1
  -7  -2  -6 422.716 414.728   1
  -7  -2  -5 303.813 430.282   1
  -7  -2  -4 1540.20 480.541   1
  -7  -2  -3 1036.01 454.719   1
  -7  -2  -3 1421.07 238.750   1
  -7  -2  -2 1110.76 246.616   1
  -7  -2  -2 596.839 440.580   1
  -7  -2  -1 4182.63 535.702   1
  -7  -2  -1 5871.22 385.157   1
  -7  -2   0 1778.19 439.819   1
  -7  -2   0-509.857 764.712   1
  -7  -2   1 1349.14 736.427   1
  -7  -2   1 142.353 371.789   1
  -7  -2   2 947.186 767.084   1
  -7  -2   2-633.693 744.294   1
  -7  -2   2 50.6390 350.038   1
  -7  -2   3 1667.92 795.364   1
  -7  -2   3 1969.21 815.619   1
  -7  -2   3 805.519 346.547   1
  -7  -2   4 51.1977 302.729   1
  -7  -2   4 775.469 822.481   1
  -7  -2   4 530.565 770.484   1
  -7  -2   5 1815.52 812.482   1
  -7  -2   5 2130.78 820.395   1
  -7  -2   6 1581.85 829.243   1
  -7  -2   7 1911.40 846.566   1
  -7  -2   8 1582.73 846.669   1
  -7  -2   9 2927.08 868.056   1
  -7  -2  10 1757.92 856.610   1
  -7  -2  10-263.954 587.418   1
  -7  -2  11 2540.87 846.690   1
  -7  -2  11 440.308 586.784   1
  -7  -2  12 1204.55 602.503   1
  -7  -2  12 1672.02 802.771   1
  -7  -2  13 625.633 710.401   1
  -7  -2  13 749.147 584.963   1
  -7  -2  14 1456.90 605.161   1
  -7  -2  14 481.870 651.806   1
  -7  -2  15-242.650 588.242   1
  -7  -2  15 1789.88 594.940   1
  -7  -2  16 1144.27 558.604   1
  -7  -2  16-827.420 553.299   1
  -7  -2  17 531.003 479.099   1
  -7  -2  17 622.616 502.763   1
  -7  -2  18 888.588 482.208   1
  -7  -1 -10 63.9967 376.465   1
  -7  -1 -10-17.0027 327.610   1
  -7  -1  -9-46.7665 401.212   1
  -7  -1  -9 237.729 372.071   1
  -7  -1  -8-193.342 407.965   1
  -7  -1  -8 91.4719 378.087   1
  -7  -1  -7 476.266 411.973   1
  -7  -1  -7 6.39351 391.818   1
  -7  -1  -6-50.6746 400.688   1
  -7  -1  -6-196.062 428.049   1
  -7  -1  -5-74.1392 373.864   1
  -7  -1  -5-169.759 437.759   1
  -7  -1  -4-80.9383 442.934   1
  -7  -1  -3 455.674 439.266   1
  -7  -1  -3 1037.03 239.521   1
  -7  -1  -2 249.745 421.440   1
  -7  -1  -2 938.387 256.349   1
  -7  -1  -1 5354.40 379.748   1
  -7  -1  -1 2748.14 478.773   1
  -7  -1   0 2023.18 441.972   1
  -7  -1   1 698.194 376.818   1
  -7  -1   1 3665.21 742.978   1
  -7  -1   2 1071.01 369.061   1
  -7  -1   2 716.701 670.764   1
  -7  -1   3 1410.27 738.170   1
  -7  -1   3 1251.34 351.775   1
  -7  -1   4 591.421 308.709   1
  -7  -1   4 1137.21 771.771   1
  -7  -1   5 4835.40 840.498   1
  -7  -1   5 612.882 281.611   1
  -7  -1   6 1057.85 372.078   1
  -7  -1   6 3919.11 835.852   1
  -7  -1   7-806.654 513.859   1
  -7  -1   7 2546.19 821.700   1
  -7  -1   8 2860.23 839.910   1
  -7  -1   8-135.289 532.567   1
  -7  -1   9 496.696 555.837   1
  -7  -1   9 2795.16 853.062   1
  -7  -1  10 2183.88 825.542   1
  -7  -1  10 459.449 578.752   1
  -7  -1  11 2910.28 844.779   1
  -7  -1  11 3686.57 671.368   1
  -7  -1  12 476.944 750.243   1
  -7  -1  12 1393.70 625.778  -1
  -7  -1  13 1337.95 612.740   1
  -7  -1  13 274.327 695.056   1
  -7  -1  14-231.755 629.434  -1
  -7  -1  14 510.602 564.895   1
  -7  -1  15 1025.69 588.751   1
  -7  -1  16 97.1297 518.515   1
  -7  -1  16 949.611 565.878   1
  -7  -1  17 859.576 496.365   1
  -7  -1  17 386.649 531.872   1
  -7  -1  18 184.589 481.639   1
  -7  -1  19-508.015 448.700   1
  -7   0 -11-11.6619 324.743   1
  -7   0 -11-151.896 407.924   1
  -7   0 -10-110.634 424.021   1
  -7   0 -10-123.295 350.020   1
  -7   0  -9 258.158 377.159   1
  -7   0  -9 158.050 427.305   1
  -7   0  -8 116.599 386.462   1
  -7   0  -8-86.4887 420.276  -1
  -7   0  -7-73.1565 393.965   1
  -7   0  -7-24.2346 419.566   1
  -7   0  -6 40.7195 407.637   1
  -7   0  -6 32.1699 421.276   1
  -7   0  -5 760.564 432.003   1
  -7   0  -5 143.370 227.527   1
  -7   0  -5 760.812 427.414   1
  -7   0  -4 1621.15 267.080  -1
  -7   0  -4 1420.68 466.712   1
  -7   0  -4 1102.87 424.682   1
  -7   0  -3 116.963 373.617   1
  -7   0  -3 873.095 252.214   1
  -7   0  -3 333.658 414.801   1
  -7   0  -2 1000.34 257.020   1
  -7   0  -2 153.555 400.618   1
  -7   0  -1 931.665 403.306   1
  -7   0  -1 3136.82 330.560   1
  -7   0   0 263.750 368.445   1
  -7   0   1 128.275 335.792   1
  -7   0   1 2067.15 675.856   1
  -7   0   2 402.381 324.287   1
  -7   0   2 2774.66 683.899   1
  -7   0   3 3622.44 730.100   1
  -7   0   3 948.260 324.790   1
  -7   0   4 203.055 286.721   1
  -7   0   4 2560.49 716.881   1
  -7   0   5 1260.78 387.229   1
  -7   0   5 3023.88 750.806   1
  -7   0   6 870.175 341.844   1
  -7   0   6 3428.15 791.810   1
  -7   0   7 145.931 280.345   1
  -7   0   7 1282.52 514.010   1
  -7   0   8 1084.35 535.722   1
  -7   0   8 1744.65 780.466   1
  -7   0   9 2552.24 579.129   1
  -7   0   9 3266.23 820.517  -1
  -7   0  10 1145.71 574.872   1
  -7   0  10 986.364 767.752   1
  -7   0  11 2130.61 619.685   1
  -7   0  11 653.728 755.638   1
  -7   0  12 50.7457 714.441   1
  -7   0  12 2086.95 643.531   1
  -7   0  13 1569.89 723.248   1
  -7   0  13 4083.58 694.005   1
  -7   0  14 1084.07 614.110   1
  -7   0  14-875.696 659.621   1
  -7   0  15 1425.51 598.359   1
  -7   0  15 207.450 568.956   1
  -7   0  16 820.531 544.893   1
  -7   0  16 1364.74 568.201   1
  -7   0  17 396.065 510.248  -1
  -7   0  17 175.807 515.080   1
  -7   0  18 39.1788 473.089   1
  -7   1 -12-138.701 391.521   1
  -7   1 -11-388.407 444.366   1
  -7   1 -10-391.752 460.813  -1
  -7   1  -9 16.1347 449.142   1
  -7   1  -9 317.200 373.254   1
  -7   1  -8 21.8715 381.183   1
  -7   1  -8-9.08674 451.660   1
  -7   1  -7-37.6315 436.284   1
  -7   1  -7 224.378 404.201   1
  -7   1  -6 246.795 438.936   1
  -7   1  -6 476.292 422.658   1
  -7   1  -5 281.476 418.158   1
  -7   1  -5 44.1665 417.264   1
  -7   1  -4 310.831 421.148   1
  -7   1  -4 157.900 237.568  -1
  -7   1  -4 211.488 400.756   1
  -7   1  -3 350.990 400.741   1
  -7   1  -3-51.0988 382.925   1
  -7   1  -3 409.874 230.897   1
  -7   1  -2 794.018 362.693   1
  -7   1  -2 1772.90 274.035   1
  -7   1  -2 1104.53 399.708   1
  -7   1  -1 2879.03 404.964   1
  -7   1  -1 2896.92 434.991   1
  -7   1   0 6585.31 406.457   1
  -7   1   0 3997.03 453.582   1
  -7   1   1-51.4054 314.030   1
  -7   1   2 2930.93 655.056   1
  -7   1   2 1336.63 336.239   1
  -7   1   3 4304.64 704.015  -1
  -7   1   3 3463.71 480.957   1
  -7   1   4 1657.39 657.921   1
  -7   1   4 710.386 370.002   1
  -7   1   5 2822.90 704.226   1
  -7   1   5 1577.29 365.638   1
  -7   1   6-11.0310 292.773   1
  -7   1   6 1266.64 696.913   1
  -7   1   7 3591.51 759.628   1
  -7   1   7 4133.51 531.363   1
  -7   1   8 5747.15 601.777   1
  -7   1   8 2886.51 752.972   1
  -7   1   9 116.002 689.800   1
  -7   1   9 1565.26 544.851   1
  -7   1  10 1600.33 556.779   1
  -7   1  10-311.582 703.914   1
  -7   1  11 2181.31 598.046  -1
  -7   1  11-231.088 687.640   1
  -7   1  12 6366.04 815.749   1
  -7   1  12 8846.57 792.649   1
  -7   1  13-522.661 667.774   1
  -7   1  13 935.847 632.749   1
  -7   1  14 2860.90 681.899   1
  -7   1  14 3287.89 678.031   1
  -7   1  15 279.510 573.240   1
  -7   1  15-111.527 561.087   1
  -7   1  16 474.232 528.019   1
  -7   1  16 134.210 533.830   1
  -7   1  17 278.303 511.492   1
  -7   1  17-0.12326 516.740   1
  -7   1  19-373.018 432.687   1
  -7   2 -13 350.048 405.063   1
  -7   2 -12 298.978 440.812   1
  -7   2 -11-177.266 451.509   1
  -7   2 -10-108.750 444.455   1
  -7   2  -9 536.048 438.716   1
  -7   2  -9-200.686 455.797   1
  -7   2  -8 720.564 475.836   1
  -7   2  -8-332.415 487.248   1
  -7   2  -7-144.542 480.596   1
  -7   2  -7 396.135 392.410  -1
  -7   2  -7 814.336 493.292   1
  -7   2  -6 1011.16 485.691  -1
  -7   2  -6 1266.74 425.267   1
  -7   2  -5 2070.82 446.016   1
  -7   2  -5 1659.25 490.418   1
  -7   2  -4 2323.66 285.140   1
  -7   2  -4 1828.51 430.119   1
  -7   2  -4 1499.73 457.574   1
  -7   2  -3 3987.55 330.882   1
  -7   2  -3 3288.42 483.064   1
  -7   2  -3 3183.89 458.401  -1
  -7   2  -2 1052.87 380.083   1
  -7   2  -2 1079.66 379.290   1
  -7   2  -2 1446.57 263.833   1
  -7   2  -1 3775.31 449.367   1
  -7   2  -1 3955.29 436.765   1
  -7   2   0 2288.25 492.360   1
  -7   2   0 2470.98 308.681   1
  -7   2   0 1602.14 348.133   1
  -7   2   1 15968.9 797.864   1
  -7   2   1 14398.3 611.777   1
  -7   2   2 2068.57 568.122   1
  -7   2   2 2989.55 461.130   1
  -7   2   3 1732.67 591.105   1
  -7   2   3 2032.04 406.228   1
  -7   2   4 1213.77 352.813   1
  -7   2   4 1126.87 591.308   1
  -7   2   5 771.906 320.173   1
  -7   2   5 882.041 600.707   1
  -7   2   6 1470.00 334.602   1
  -7   2   6 1560.88 626.892   1
  -7   2   7 674.981 327.073   1
  -7   2   7 1110.82 454.027   1
  -7   2   7-168.348 625.526   1
  -7   2   8 2214.54 380.324   1
  -7   2   8 1359.60 648.581   1
  -7   2   9 729.302 651.752   1
  -7   2   9 3595.47 559.232   1
  -7   2  10 1417.18 546.752   1
  -7   2  10-921.002 691.659  -1
  -7   2  11 1787.12 563.593   1
  -7   2  11 1691.31 651.565   1
  -7   2  12 1004.97 587.697   1
  -7   2  12 2565.86 682.427   1
  -7   2  13 1318.66 657.841   1
  -7   2  13 671.310 584.443   1
  -7   2  14 245.087 609.965   1
  -7   2  14-788.926 596.457   1
  -7   2  15 1870.96 637.866   1
  -7   2  15 881.540 565.551   1
  -7   2  16-639.664 548.325   1
  -7   2  16-139.793 525.201   1
  -7   2  17-145.058 511.643   1
  -7   2  18 2060.13 493.969   1
  -7   2  19 1391.13 430.608   1
  -7   3 -13 217.525 412.269   1
  -7   3 -12 282.712 457.453   1
  -7   3 -11-47.6048 446.756   1
  -7   3 -10 169.854 477.247   1
  -7   3  -9-59.9257 455.792   1
  -7   3  -8 340.160 428.072   1
  -7   3  -8-45.1770 464.562   1
  -7   3  -7 1059.40 510.124   1
  -7   3  -7 1004.67 467.700   1
  -7   3  -6 644.871 466.824   1
  -7   3  -6 673.716 458.309   1
  -7   3  -5 1366.00 495.394   1
  -7   3  -5 1524.11 479.522   1
  -7   3  -4 430.883 453.241   1
  -7   3  -4 276.831 412.293   1
  -7   3  -3 3176.76 499.308   1
  -7   3  -3 3516.33 554.639   1
  -7   3  -3 3237.46 305.494   1
  -7   3  -2 172.808 224.455   1
  -7   3  -2 339.541 429.671   1
  -7   3  -2 367.510 355.028   1
  -7   3  -1 5233.20 349.927   1
  -7   3  -1 4120.94 537.467   1
  -7   3  -1 4217.52 473.428   1
  -7   3   0 2887.40 464.276   1
  -7   3   0 3061.74 416.250   1
  -7   3   0 3244.21 298.776  -1
  -7   3   1 17509.3 707.151   1
  -7   3   1 16859.6 777.296   1
  -7   3   2 2645.68 439.508   1
  -7   3   2 2860.58 383.839   1
  -7   3   2 3568.72 316.003   1
  -7   3   3 302.687 345.112   1
  -7   3   3 1269.80 261.239   1
  -7   3   3 352.791 291.359   1
  -7   3   3 1268.40 503.736   1
  -7   3   4 973.669 346.042   1
  -7   3   4 1633.83 528.076   1
  -7   3   5 1708.22 378.399   1
  -7   3   5 2093.85 578.993   1
  -7   3   6 4842.27 480.170  -1
  -7   3   6 6853.75 671.303   1
  -7   3   7 479.378 426.419   1
  -7   3   7 1421.11 375.586   1
  -7   3   8 1080.19 442.426   1
  -7   3   8 1743.15 386.757   1
  -7   3   9 1323.68 624.346   1
  -7   3   9 341.055 339.399   1
  -7   3  10 3880.35 703.420   1
  -7   3  10 510.916 507.186  -1
  -7   3  11 806.072 528.473   1
  -7   3  11 2401.12 680.544  -1
  -7   3  12 2516.21 694.012   1
  -7   3  12-55.8499 578.861   1
  -7   3  13 8717.19 850.059   1
  -7   3  13 8366.27 767.104   1
  -7   3  14 964.502 633.148   1
  -7   3  15 3116.06 600.263   1
  -7   3  15 534.100 598.898   1
  -7   3  16 4278.72 608.680   1
  -7   3  16 805.150 568.223   1
  -7   3  17 16.3422 488.062   1
  -7   3  17 1277.03 487.160   1
  -7   3  18 989.109 426.907   1
  -7   3  19 402.111 371.866   1
  -7   4 -13 159.599 420.925   1
  -7   4 -12 85.2994 447.051   1
  -7   4 -11 137.856 456.105   1
  -7   4 -10 41.9323 476.637   1
  -7   4  -9 377.696 489.253   1
  -7   4  -8 313.157 496.057   1
  -7   4  -7 782.655 504.555   1
  -7   4  -7 735.653 420.835   1
  -7   4  -6 491.789 485.498   1
  -7   4  -6 156.350 413.355   1
  -7   4  -5 528.955 457.373   1
  -7   4  -5 143.801 408.281   1
  -7   4  -4-231.899 405.427   1
  -7   4  -4 139.146 412.931   1
  -7   4  -3 1120.02 432.171   1
  -7   4  -3 931.614 427.255   1
  -7   4  -2-99.7246 397.288   1
  -7   4  -2 82.4913 377.948   1
  -7   4  -1 12877.7 708.039   1
  -7   4  -1 11543.4 689.001   1
  -7   4  -1 13615.5 489.125   1
  -7   4   0 11911.0 685.731   1
  -7   4   0 12717.5 685.583   1
  -7   4   1 10267.8 642.011   1
  -7   4   1 9610.61 407.040   1
  -7   4   1 11426.1 640.218   1
  -7   4   2 13989.4 682.480   1
  -7   4   2 13327.5 713.769   1
  -7   4   2 12992.7 462.523   1
  -7   4   2 15048.1 749.229   1
  -7   4   3 8325.50 563.836   1
  -7   4   3 9502.35 388.068   1
  -7   4   3 8993.32 627.389   1
  -7   4   3 9530.83 666.798   1
  -7   4   4 2602.33 461.377   1
  -7   4   4 1938.67 393.354   1
  -7   4   4 2105.15 250.693   1
  -7   4   4 3133.48 575.019   1
  -7   4   5 2668.12 592.257   1
  -7   4   5 2056.23 423.939   1
  -7   4   5 1740.59 379.246   1
  -7   4   6 610.183 378.489  -1
  -7   4   6 2080.98 252.339   1
  -7   4   6 1308.29 579.622   1
  -7   4   7 1573.62 606.704   1
  -7   4   7 1584.80 399.421   1
  -7   4   7 411.343 361.366   1
  -7   4   8 1917.59 636.100   1
  -7   4   8 1528.31 406.117   1
  -7   4   9 3647.50 694.867   1
  -7   4   9 3082.58 459.400   1
  -7   4  10 700.572 631.522   1
  -7   4  10 604.558 358.606   1
  -7   4  11 8184.71 661.367   1
  -7   4  11 3809.70 719.662   1
  -7   4  12 5483.27 613.842   1
  -7   4  12 307.435 645.627   1
  -7   4  13 6594.12 668.312   1
  -7   4  13 1028.10 672.488   1
  -7   4  14 1471.90 661.582   1
  -7   4  14 6203.72 653.080   1
  -7   4  15 1688.86 499.112   1
  -7   4  15 320.834 571.054   1
  -7   4  16 1095.18 562.688   1
  -7   4  16 1953.85 507.502   1
  -7   4  17 256.390 502.902   1
  -7   4  17 598.865 424.028   1
  -7   4  18 22.4506 373.724   1
  -7   4  19-23.1987 344.770   1
  -7   5 -13-23.1449 413.618  -1
  -7   5 -12-64.5526 438.762   1
  -7   5 -11 65.8411 465.986   1
  -7   5 -10 278.353 480.005   1
  -7   5  -9 683.488 521.144   1
  -7   5  -8 38.2160 479.928   1
  -7   5  -7 147.908 492.220   1
  -7   5  -7 607.100 441.058   1
  -7   5  -6 644.179 445.297   1
  -7   5  -6 235.774 481.222   1
  -7   5  -5 861.695 479.183   1
  -7   5  -5 1063.18 457.611   1
  -7   5  -4 744.301 463.353  -1
  -7   5  -4 456.750 433.496   1
  -7   5  -3 2040.23 502.464   1
  -7   5  -3 2343.01 502.754   1
  -7   5  -2 3285.08 513.810   1
  -7   5  -2 3681.60 531.176   1
  -7   5  -1 3145.24 497.455   1
  -7   5  -1 3760.23 537.636   1
  -7   5   0 12910.6 742.017   1
  -7   5   0 13460.7 776.993   1
  -7   5   1 18915.1 843.420   1
  -7   5   1 17549.5 513.355   1
  -7   5   1 18902.3 877.661   1
  -7   5   2 7029.83 591.400   1
  -7   5   2 4817.37 294.830   1
  -7   5   2 5481.70 611.038   1
  -7   5   2 7520.15 641.899   1
  -7   5   3 392.464 374.535   1
  -7   5   3 238.176 185.755   1
  -7   5   3 619.172 428.879   1
  -7   5   3-388.287 553.954   1
  -7   5   4 820.948 414.227   1
  -7   5   4 81.5529 533.239   1
  -7   5   4 985.915 184.994   1
  -7   5   4 805.954 390.410   1
  -7   5   5 4831.45 552.093   1
  -7   5   5 4184.91 637.973  -1
  -7   5   5 4720.07 520.707   1
  -7   5   6 2637.81 456.354   1
  -7   5   6 2269.34 626.402   1
  -7   5   6 2564.50 487.563   1
  -7   5   7 518.797 409.240   1
  -7   5   7-577.533 629.738   1
  -7   5   7 411.501 355.621   1
  -7   5   8 852.332 395.514   1
  -7   5   8 1762.23 407.434   1
  -7   5   9 739.253 390.429   1
  -7   5   9-208.659 369.298   1
  -7   5  10 761.260 435.647   1
  -7   5  10 185.133 364.295   1
  -7   5  11 375.678 362.547   1
  -7   5  11 804.711 452.838   1
  -7   5  12 1005.11 472.862   1
  -7   5  12 521.210 645.683   1
  -7   5  13 947.259 460.593   1
  -7   5  13 400.852 629.051   1
  -7   5  14 2655.56 531.693   1
  -7   5  14 1746.05 654.329  -1
  -7   5  15 293.719 441.201   1
  -7   5  15-324.776 569.883   1
  -7   5  16-409.069 437.615   1
  -7   5  16-359.875 558.644   1
  -7   5  17-492.961 410.556   1
  -7   6 -13-76.9189 415.124   1
  -7   6 -12 7.50507 438.777   1
  -7   6 -11-501.043 478.014   1
  -7   6 -10-148.214 468.064   1
  -7   6  -9 299.387 492.157   1
  -7   6  -8 876.174 540.003   1
  -7   6  -7 361.644 497.488   1
  -7   6  -6 1565.81 550.339   1
  -7   6  -6 1390.61 478.200   1
  -7   6  -5 303.191 487.806   1
  -7   6  -5 567.984 452.115   1
  -7   6  -4 352.182 466.997   1
  -7   6  -4 586.812 449.687  -1
  -7   6  -3 406.603 437.702   1
  -7   6  -3 414.209 457.541   1
  -7   6  -2 616.005 458.322   1
  -7   6  -2 640.725 460.965   1
  -7   6  -1 2212.69 506.828   1
  -7   6  -1 2279.73 518.703   1
  -7   6   0 139.714 412.622   1
  -7   6   0 331.062 447.816   1
  -7   6   1 1704.07 455.547   1
  -7   6   1 269.736 524.780   1
  -7   6   1 1480.21 486.670   1
  -7   6   2 3813.09 605.703   1
  -7   6   2 4446.99 559.288   1
  -7   6   2 4033.65 562.705   1
  -7   6   3 1397.35 487.879   1
  -7   6   3 1605.97 461.367   1
  -7   6   3 1245.76 569.882   1
  -7   6   4 1689.46 599.341   1
  -7   6   4 1349.24 453.843   1
  -7   6   4 1688.36 489.949   1
  -7   6   5 1919.02 482.436   1
  -7   6   5 1939.61 487.472   1
  -7   6   5 1659.59 613.690   1
  -7   6   6 566.677 430.630  -1
  -7   6   6 261.954 323.483   1
  -7   6   6 409.928 621.889   1
  -7   6   6 50.4743 414.421   1
  -7   6   7 285.131 399.774   1
  -7   6   7-389.861 388.215   1
  -7   6   7 567.379 639.127   1
  -7   6   8 856.846 651.663   1
  -7   6   8-21.8941 383.025   1
  -7   6   8 625.874 410.889   1
  -7   6   9 255.026 648.287   1
  -7   6   9-317.576 425.235   1
  -7   6   9 749.372 410.302   1
  -7   6  10-123.304 435.570   1
  -7   6  10 156.938 655.903   1
  -7   6  10 306.362 386.017   1
  -7   6  11 524.358 393.690   1
  -7   6  11 308.063 654.279   1
  -7   6  12-31.1930 447.034   1
  -7   6  12 190.871 637.877  -1
  -7   6  13-65.8999 637.713   1
  -7   6  13 171.099 455.391   1
  -7   6  14-661.788 609.573   1
  -7   6  14-86.0744 451.331   1
  -7   6  17 265.554 355.064   1
  -7   7 -12-226.529 430.805   1
  -7   7 -11-53.0714 449.017   1
  -7   7 -10-257.756 477.312   1
  -7   7  -9 396.319 494.026   1
  -7   7  -8 1536.54 559.667   1
  -7   7  -7-252.257 513.853   1
  -7   7  -6 1156.69 558.584   1
  -7   7  -5 490.552 462.252   1
  -7   7  -5 500.088 526.983   1
  -7   7  -4-30.2064 453.510   1
  -7   7  -4-603.456 515.616   1
  -7   7  -3 733.966 481.731   1
  -7   7  -3 633.453 501.540   1
  -7   7  -2 253.172 457.958   1
  -7   7  -2 78.4863 472.002   1
  -7   7  -1 1441.21 514.431   1
  -7   7  -1 1145.27 497.128   1
  -7   7   0 1279.38 498.855   1
  -7   7   0 728.734 498.774   1
  -7   7   1 2611.20 563.181   1
  -7   7   1 3445.67 575.606   1
  -7   7   2 244.901 457.165   1
  -7   7   2 222.599 443.559   1
  -7   7   3-215.206 474.981   1
  -7   7   3 90.2956 458.335   1
  -7   7   4 1513.23 507.649   1
  -7   7   4 715.031 476.723   1
  -7   7   5-412.330 640.194   1
  -7   7   5 370.432 448.833   1
  -7   7   5 691.031 482.481   1
  -7   7   6 2688.80 531.077   1
  -7   7   6 1165.50 681.842   1
  -7   7   6 2414.75 405.109   1
  -7   7   7 1308.98 481.661   1
  -7   7   7 631.763 681.152   1
  -7   7   7 1394.11 402.512   1
  -7   7   8 405.263 420.269  -1
  -7   7   8 198.340 370.835   1
  -7   7   9-649.234 697.153   1
  -7   7   9-277.052 403.551   1
  -7   7   9 177.070 405.012  -1
  -7   7  10 157.765 396.743   1
  -7   7  10 147.167 407.420   1
  -7   7  11 958.248 429.829   1
  -7   7  11 490.635 402.065   1
  -7   7  12 574.928 410.980   1
  -7   7  12 188.745 378.537   1
  -7   7  13 440.570 396.819   1
  -7   7  14-38.6645 380.212   1
  -7   7  15-205.222 378.753   1
  -7   7  16-219.956 359.428   1
  -7   8 -11-33.7631 431.846   1
  -7   8 -10 54.4926 459.509   1
  -7   8  -9-202.719 484.902   1
  -7   8  -8-136.143 478.587   1
  -7   8  -7 738.344 534.587   1
  -7   8  -6 999.961 540.510   1
  -7   8  -5 1137.77 549.619  -1
  -7   8  -4-118.851 530.769   1
  -7   8  -4-168.319 441.255   1
  -7   8  -3 182.296 445.224   1
  -7   8  -3 223.089 504.627   1
  -7   8  -2 285.954 463.377   1
  -7   8  -2 848.601 545.389   1
  -7   8  -1 1602.57 523.082   1
  -7   8  -1 2598.48 613.967   1
  -7   8   0 1088.56 510.179   1
  -7   8   0 1451.43 557.074   1
  -7   8   1 103.889 478.435   1
  -7   8   1-183.182 519.798   1
  -7   8   2 3283.37 627.925   1
  -7   8   2 2540.45 566.853   1
  -7   8   3 1686.28 562.683   1
  -7   8   3 1044.80 512.533   1
  -7   8   4 946.736 546.087   1
  -7   8   4 615.652 495.125   1
  -7   8   5 3821.33 605.033   1
  -7   8   6 1453.48 530.172   1
  -7   8   7 845.040 500.028   1
  -7   8   8 373.651 455.120   1
  -7   8   9-129.576 438.039   1
  -7   8   9-615.291 400.411   1
  -7   8  10-252.734 428.709   1
  -7   8  10-372.066 391.555   1
  -7   8  11-52.1615 396.988   1
  -7   8  11-411.017 411.599   1
  -7   8  12 116.450 377.215   1
  -7   8  13-441.448 381.846   1
  -7   8  14-201.663 371.740  -1
  -7   9 -10 157.668 441.074   1
  -7   9  -9 173.090 450.610   1
  -7   9  -8 339.786 473.884   1
  -7   9  -7 496.820 498.972   1
  -7   9  -6 141.527 495.552   1
  -7   9  -5 445.497 505.592   1
  -7   9  -4 1235.94 543.858   1
  -7   9  -3 2478.09 609.289   1
  -7   9  -3 1430.96 495.225   1
  -7   9  -2 54.4113 437.434   1
  -7   9  -2 314.135 525.352   1
  -7   9  -1 2095.77 553.905   1
  -7   9  -1 2561.92 637.395   1
  -7   9   0 1387.86 602.282   1
  -7   9   0 944.146 506.189  -1
  -7   9   1 3656.66 613.428   1
  -7   9   1 4755.84 721.963   1
  -7   9   2 802.791 527.012   1
  -7   9   2 1112.13 572.051   1
  -7   9   3 1842.36 556.447   1
  -7   9   4 123.567 484.063   1
  -7   9   5 768.891 498.174   1
  -7   9   6 603.959 477.552   1
  -7   9   7 310.355 460.316   1
  -7   9   8-81.6123 434.539   1
  -7   9   9-237.817 431.408   1
  -7   9  10 183.944 414.415   1
  -7   9  11 447.075 407.655   1
  -7   9  12 1011.36 399.393   1
  -7  10  -8-146.825 447.493   1
  -7  10  -7 115.594 466.015   1
  -7  10  -6-43.8954 484.927   1
  -7  10  -5 264.396 515.006   1
  -7  10  -4 194.010 502.908   1
  -7  10  -3 645.350 528.366   1
  -7  10  -2 1539.45 565.043   1
  -7  10  -2 976.569 462.813   1
  -7  10  -1 861.521 475.593   1
  -7  10  -1 1174.85 548.097   1
  -7  10   0 431.429 464.742   1
  -7  10   0 785.972 535.448   1
  -7  10   1 36.7751 461.654   1
  -7  10   2-140.948 468.207   1
  -7  10   3 875.929 500.660   1
  -7  10   4-298.899 494.917   1
  -7  10   5-447.633 479.322   1
  -7  10   6-525.437 488.348   1
  -7  10   7-544.218 474.409   1
  -7  10   8-48.9273 417.923   1
  -7  10   9 291.584 407.748   1
  -7  10  10 448.026 402.221  -1
  -7  10  11 102.546 348.006   1
  -7  11  -6 467.940 457.979   1
  -7  11  -5 571.216 468.261   1
  -7  11  -4 1095.87 507.085   1
  -7  11  -3 685.103 492.194  -1
  -7  11  -1-141.017 422.810   1
  -7  11   0-0.14049 431.675   1
  -7  11   1-29.6229 434.856   1
  -7  11   2-135.422 450.128   1
  -7  11   3-61.2910 448.496   1
  -7  11   4-328.237 448.739   1
  -7  11   5-204.098 434.617   1
  -7  11   6 198.163 429.940   1
  -7  11   7 87.0418 402.456   1
  -7  11   8 70.5719 373.887   1
  -6  -7   3-696.756 688.099   1
  -6  -7   4-922.657 713.956  -1
  -6  -7   4 916.254 711.556   1
  -6  -7   5-914.752 706.632   1
  -6  -7   5 1379.05 749.188   1
  -6  -7   6 293.971 695.010   1
  -6  -7   6-251.745 687.916   1
  -6  -7   7 236.998 677.778   1
  -6  -7   8 749.869 677.987   1
  -6  -7   8 1125.95 428.018   1
  -6  -7   9 1405.66 676.842   1
  -6  -6  -3 79.0005 341.731   1
  -6  -6  -2 413.648 354.238   1
  -6  -6  -1 192.883 346.891   1
  -6  -6   0 954.433 565.659   1
  -6  -6   0 110.520 335.819   1
  -6  -6   1 590.693 687.991   1
  -6  -6   1 1538.32 605.812   1
  -6  -6   2 941.417 641.778   1
  -6  -6   2 1123.67 764.807   1
  -6  -6   3 934.233 794.892   1
  -6  -6   3-76.6135 623.685   1
  -6  -6   4 1019.25 810.499   1
  -6  -6   5 147.273 725.138   1
  -6  -6   6 1537.13 395.161   1
  -6  -6   6-149.585 675.318   1
  -6  -6   7-420.862 626.454   1
  -6  -6   7-864.178 778.297   1
  -6  -6   8 3951.87 500.751   1
  -6  -6   8 2838.82 662.733   1
  -6  -6   9 589.576 739.778   1
  -6  -6   9 2128.73 473.168   1
  -6  -6   9 2029.95 616.180   1
  -6  -6  10 2112.94 750.065   1
  -6  -6  10 3185.45 614.817   1
  -6  -6  11 2350.74 534.082   1
  -6  -6  11 2378.90 726.235   1
  -6  -6  12 2631.26 685.983   1
  -6  -6  13 1000.35 618.337   1
  -6  -6  13-175.937 497.339   1
  -6  -5  -7 168.424 339.641   1
  -6  -5  -6 186.892 360.599   1
  -6  -5  -5 698.329 399.314  -1
  -6  -5  -4 907.533 428.554   1
  -6  -5  -3 904.324 428.027   1
  -6  -5  -2 158.179 392.581   1
  -6  -5  -1 147.137 386.369   1
  -6  -5  -1-867.192 697.766   1
  -6  -5   0 1303.96 620.873   1
  -6  -5   0 334.092 735.067   1
  -6  -5   0 543.024 389.911   1
  -6  -5   1 431.679 784.073   1
  -6  -5   1 615.753 649.112   1
  -6  -5   1 169.926 361.961   1
  -6  -5   2 187.051 349.963   1
  -6  -5   2-657.514 670.675   1
  -6  -5   2 608.111 836.798   1
  -6  -5   3 615.407 811.391   1
  -6  -5   4 1219.32 809.642   1
  -6  -5   5 1908.94 786.487   1
  -6  -5   5 2562.59 419.147   1
  -6  -5   6 4687.15 785.330   1
  -6  -5   6 3134.62 454.148   1
  -6  -5   7 3571.07 487.915   1
  -6  -5   7 4237.38 723.609   1
  -6  -5   8 2961.61 489.716   1
  -6  -5   8 2188.30 589.256   1
  -6  -5   9 2362.08 579.972   1
  -6  -5   9 938.345 801.703   1
  -6  -5  10 1222.03 504.142   1
  -6  -5  10 1279.61 779.516   1
  -6  -5  11 1858.86 762.318   1
  -6  -5  11 1037.16 471.329   1
  -6  -5  12 2257.72 733.442   1
  -6  -5  13 2097.35 694.846   1
  -6  -5  13-575.470 571.793   1
  -6  -5  14 1259.24 621.918   1
  -6  -5  14 300.049 529.087   1
  -6  -5  15 579.917 560.733   1
  -6  -5  15 767.660 521.893   1
  -6  -5  16 1029.30 508.195   1
  -6  -4  -9 393.083 340.232   1
  -6  -4  -8 111.323 352.153   1
  -6  -4  -7 1210.44 420.838   1
  -6  -4  -6 1455.71 453.999   1
  -6  -4  -5 906.038 442.448   1
  -6  -4  -4 96.3642 423.725   1
  -6  -4  -3 6711.39 639.714   1
  -6  -4  -2 8478.02 953.510  -1
  -6  -4  -2 8575.28 666.966   1
  -6  -4  -1 3326.67 697.008   1
  -6  -4  -1 3309.30 823.326   1
  -6  -4  -1 2307.30 494.946   1
  -6  -4   0 1837.47 457.418   1
  -6  -4   0 1636.70 682.231   1
  -6  -4   0 1502.87 861.429   1
  -6  -4   1 131.890 673.198   1
  -6  -4   1 1720.73 928.534   1
  -6  -4   1 646.780 396.950   1
  -6  -4   2 1760.75 939.808   1
  -6  -4   2 1411.63 402.123   1
  -6  -4   2-335.413 715.026   1
  -6  -4   3 1917.49 401.543   1
  -6  -4   3 2226.74 896.591   1
  -6  -4   4 2084.34 812.300   1
  -6  -4   5 5603.49 815.456   1
  -6  -4   5 2506.78 411.553   1
  -6  -4   6 4284.69 731.731   1
  -6  -4   6 3077.17 440.514   1
  -6  -4   7 3059.71 648.628   1
  -6  -4   7 3042.48 476.342   1
  -6  -4   8 4256.22 558.094   1
  -6  -4   8 2396.96 565.274   1
  -6  -4   9 1863.42 544.993   1
  -6  -4   9 1837.49 854.765  -1
  -6  -4  10 1874.43 488.900   1
  -6  -4  10 2030.78 848.692   1
  -6  -4  11 2139.97 807.768   1
  -6  -4  11 192.429 410.546  -1
  -6  -4  12 2452.80 768.745   1
  -6  -4  13 1301.63 713.654   1
  -6  -4  13-154.702 563.358   1
  -6  -4  14 1338.54 663.142   1
  -6  -4  14 214.492 560.332   1
  -6  -4  15 384.114 567.596   1
  -6  -4  15 940.428 554.494   1
  -6  -4  16 305.945 518.214   1
  -6  -4  16 1830.04 561.240   1
  -6  -4  17 1184.30 508.612   1
  -6  -3 -10 183.836 357.245   1
  -6  -3 -10 8.65600 331.580   1
  -6  -3  -9-49.1199 369.668   1
  -6  -3  -9 124.110 367.605   1
  -6  -3  -8 55.0161 382.144   1
  -6  -3  -8 227.924 375.910   1
  -6  -3  -7 1309.15 459.702   1
  -6  -3  -6 944.561 466.174   1
  -6  -3  -5 1826.49 499.644   1
  -6  -3  -4 8095.26 675.680   1
  -6  -3  -3 1589.48 494.407   1
  -6  -3  -2 5045.18 569.636  -1
  -6  -3  -2 4900.33 336.467   1
  -6  -3  -1 552.867 428.715  -1
  -6  -3  -1 128.953 786.176   1
  -6  -3   0 491.555 402.047   1
  -6  -3   0 764.709 857.735   1
  -6  -3   1 817.714 860.404  -1
  -6  -3   1 53.6557 357.865  -1
  -6  -3   2 109.156 346.332   1
  -6  -3   2 274.661 835.324   1
  -6  -3   3 3700.83 425.300   1
  -6  -3   3 4167.52 896.028   1
  -6  -3   4-109.578 309.683  -1
  -6  -3   4-17.8374 660.489   1
  -6  -3   5 3793.56 423.793   1
  -6  -3   5 5804.90 732.976   1
  -6  -3   6 2963.11 428.290   1
  -6  -3   6 2831.25 600.808   1
  -6  -3   7 3245.96 560.770   1
  -6  -3   7 4884.86 522.964   1
  -6  -3   8 3209.11 550.908   1
  -6  -3   8 584.751 799.671   1
  -6  -3   9 402.956 432.537   1
  -6  -3   9 710.359 811.154   1
  -6  -3  10 1783.00 834.684   1
  -6  -3  11 3407.12 850.594   1
  -6  -3  12 9610.04 971.234  -1
  -6  -3  12 6710.53 778.275   1
  -6  -3  13 1035.64 614.133   1
  -6  -3  13 2512.40 756.705   1
  -6  -3  14 1265.40 681.269   1
  -6  -3  14 1249.82 596.134   1
  -6  -3  15 214.818 566.158  -1
  -6  -3  15 358.559 554.983   1
  -6  -3  16 1334.42 562.266   1
  -6  -3  16-33.0417 500.171   1
  -6  -3  17 699.127 524.568   1
  -6  -3  18 600.232 478.501   1
  -6  -2 -11 213.736 385.363   1
  -6  -2 -11 78.9852 330.194   1
  -6  -2 -10 214.653 391.775   1
  -6  -2 -10-26.6829 359.087   1
  -6  -2  -9 332.838 406.426   1
  -6  -2  -9 6.11263 383.764   1
  -6  -2  -8 537.101 424.150  -1
  -6  -2  -8 431.124 411.118   1
  -6  -2  -7 811.393 442.848   1
  -6  -2  -7 1007.00 454.572   1
  -6  -2  -6 997.010 439.207   1
  -6  -2  -6 525.367 450.164   1
  -6  -2  -5 776.599 455.331   1
  -6  -2  -5 727.199 425.760   1
  -6  -2  -4 2993.72 534.990   1
  -6  -2  -4 3218.79 277.229   1
  -6  -2  -3 1991.92 477.636   1
  -6  -2  -3 2801.06 285.934   1
  -6  -2  -2 124.401 400.723   1
  -6  -2  -2 1350.61 271.640   1
  -6  -2  -1-227.398 742.399   1
  -6  -2  -1 580.099 406.861   1
  -6  -2   0-335.376 791.578   1
  -6  -2   0 98.8271 371.637   1
  -6  -2   1 4970.37 905.938   1
  -6  -2   1 5061.66 483.561   1
  -6  -2   2 2801.85 402.155   1
  -6  -2   2 3031.15 853.509   1
  -6  -2   3 448.310 305.756   1
  -6  -2   3 957.111 733.768   1
  -6  -2   4 270.463 277.816   1
  -6  -2   4 431.765 608.517   1
  -6  -2   5 3969.22 415.559   1
  -6  -2   5 3784.99 645.796   1
  -6  -2   6 1525.62 525.125   1
  -6  -2   6-924.429 762.390   1
  -6  -2   7 2127.82 496.952   1
  -6  -2   7 773.839 751.816   1
  -6  -2   8-144.365 517.019   1
  -6  -2   8 3952.74 827.121   1
  -6  -2   9 2838.31 818.469   1
  -6  -2  10 5873.73 884.445   1
  -6  -2  10 1980.95 589.566   1
  -6  -2  11 184.004 586.874   1
  -6  -2  11 2337.63 787.547   1
  -6  -2  12-141.367 577.316   1
  -6  -2  12 674.444 727.186   1
  -6  -2  13 134.575 674.196   1
  -6  -2  13 79.9056 585.521   1
  -6  -2  14 692.159 605.965   1
  -6  -2  14-292.358 619.179   1
  -6  -2  15 1157.93 596.355   1
  -6  -2  15-350.758 569.181   1
  -6  -2  16-60.1050 503.068   1
  -6  -2  16 862.213 560.493   1
  -6  -2  17 873.970 552.317   1
  -6  -2  18 647.305 510.698   1
  -6  -2  19 356.810 458.861   1
  -6  -1 -12 330.366 400.375   1
  -6  -1 -11 568.325 363.763   1
  -6  -1 -11 667.745 441.096   1
  -6  -1 -10 41.2082 374.888   1
  -6  -1 -10 307.510 430.059   1
  -6  -1  -9 689.255 410.007   1
  -6  -1  -9 915.729 457.074   1
  -6  -1  -8 474.839 431.180   1
  -6  -1  -8 756.303 449.064   1
  -6  -1  -7 38.3697 429.416   1
  -6  -1  -7 300.598 424.630   1
  -6  -1  -6 1741.27 479.051   1
  -6  -1  -6 1508.75 468.562   1
  -6  -1  -5 779.200 206.928   1
  -6  -1  -5 1209.86 427.748   1
  -6  -1  -5 1353.23 467.414   1
  -6  -1  -4 1099.94 234.361   1
  -6  -1  -4 660.172 426.513   1
  -6  -1  -4 849.196 393.180   1
  -6  -1  -3 1900.12 451.801   1
  -6  -1  -3 1695.68 394.422  -1
  -6  -1  -2 4212.17 490.115  -1
  -6  -1  -2 6650.17 375.815   1
  -6  -1  -1 372.043 366.453   1
  -6  -1   0 302.701 644.231   1
  -6  -1   0 468.991 579.889   1
  -6  -1   0 582.793 341.746   1
  -6  -1   1 2173.38 372.298   1
  -6  -1   1 2857.99 737.321   1
  -6  -1   1 1600.22 600.194   1
  -6  -1   2 1125.84 605.546   1
  -6  -1   2 2448.07 719.897   1
  -6  -1   2 1857.94 341.480   1
  -6  -1   3 1460.09 629.907   1
  -6  -1   3 2864.65 686.091   1
  -6  -1   3 1646.20 322.915   1
  -6  -1   4 1036.62 278.755   1
  -6  -1   4 1053.50 545.264   1
  -6  -1   4 1355.34 640.008  -1
  -6  -1   5 755.929 247.276   1
  -6  -1   5 835.677 658.910  -1
  -6  -1   5 677.380 356.697   1
  -6  -1   6 1189.46 664.993   1
  -6  -1   7 1050.20 677.265   1
  -6  -1   8 3502.00 760.435   1
  -6  -1   8-260.783 500.944   1
  -6  -1   9 4672.55 787.702   1
  -6  -1   9 1970.85 558.012   1
  -6  -1  10 2280.64 739.183   1
  -6  -1  11 482.095 570.849   1
  -6  -1  11 1701.73 720.849   1
  -6  -1  12 598.610 596.728   1
  -6  -1  12 828.094 697.362   1
  -6  -1  13 1512.12 697.069   1
  -6  -1  13 2852.57 674.079   1
  -6  -1  14 436.190 615.055   1
  -6  -1  14 1780.89 655.452   1
  -6  -1  15 433.979 555.902   1
  -6  -1  15 1473.07 634.716   1
  -6  -1  16-237.824 504.772   1
  -6  -1  16 739.116 542.844  -1
  -6  -1  17 655.148 539.232   1
  -6  -1  18 359.645 507.001   1
  -6  -1  19 41.4190 452.718   1
  -6  -1  20-696.813 438.730   1
  -6   0 -13 115.915 405.041   1
  -6   0 -12 210.858 434.346   1
  -6   0 -11 158.402 433.387   1
  -6   0 -11 32.0230 350.901   1
  -6   0 -10 579.123 461.847  -1
  -6   0 -10 1024.58 399.451   1
  -6   0  -9 921.260 486.842   1
  -6   0  -9 1019.46 416.957   1
  -6   0  -8 169.739 444.631   1
  -6   0  -8 114.059 403.755   1
  -6   0  -7-39.6197 413.185   1
  -6   0  -7 244.999 431.604   1
  -6   0  -6 102.805 411.660   1
  -6   0  -6-115.438 411.058   1
  -6   0  -5 226.396 202.400   1
  -6   0  -5 814.598 415.063   1
  -6   0  -5 785.653 412.765   1
  -6   0  -4 2029.01 254.416   1
  -6   0  -4 1116.16 394.258   1
  -6   0  -4 1032.44 410.148   1
  -6   0  -3 1002.66 354.414   1
  -6   0  -3 1081.52 393.345   1
  -6   0  -3 2190.88 265.022   1
  -6   0  -2 2716.64 389.564   1
  -6   0  -2 2590.47 399.927   1
  -6   0  -1 3918.73 422.729   1
  -6   0  -1 3319.07 374.106   1
  -6   0   0 599.533 312.213   1
  -6   0   0-20.3082 554.081   1
  -6   0   1-27.4717 283.611   1
  -6   0   1-321.028 547.370   1
  -6   0   2 6080.46 417.991   1
  -6   0   2 5443.18 682.633   1
  -6   0   3 5888.62 691.569   1
  -6   0   3 5213.42 672.369   1
  -6   0   3 3516.44 346.678   1
  -6   0   4 1702.72 282.645   1
  -6   0   4 3669.24 649.798   1
  -6   0   5 1825.55 627.457   1
  -6   0   5-306.037 375.180   1
  -6   0   6-161.911 403.303   1
  -6   0   6 20.7536 263.566   1
  -6   0   7 884.412 262.794   1
  -6   0   7 1348.41 434.364   1
  -6   0   8 4194.00 714.700   1
  -6   0   8 3478.44 526.668  -1
  -6   0   9 5357.68 741.730   1
  -6   0   9 4194.94 563.257   1
  -6   0  10 2894.79 710.927   1
  -6   0  10 2464.44 562.314   1
  -6   0  11 687.271 638.683   1
  -6   0  11 1603.44 570.520   1
  -6   0  12 4070.48 652.154   1
  -6   0  12 1517.23 668.778   1
  -6   0  13-61.7713 597.857   1
  -6   0  13 670.544 597.283   1
  -6   0  14 3898.89 710.181   1
  -6   0  14 2569.44 648.155  -1
  -6   0  15 623.661 605.858   1
  -6   0  15-238.539 542.884   1
  -6   0  16-279.245 520.116   1
  -6   0  16 363.098 564.006   1
  -6   0  17 121.725 523.614   1
  -6   0  18 655.734 521.969  -1
  -6   0  19-9.40828 468.235   1
  -6   1 -14-253.444 415.356   1
  -6   1 -13-152.262 442.643   1
  -6   1 -12 0.15771 455.406   1
  -6   1 -11-39.2225 451.962  -1
  -6   1 -11-142.899 353.662   1
  -6   1 -10 187.111 476.273   1
  -6   1 -10-11.6073 365.822   1
  -6   1  -9 636.349 396.049   1
  -6   1  -9 311.023 486.346   1
  -6   1  -8-1.26100 377.358   1
  -6   1  -8 1.09975 449.229   1
  -6   1  -7-43.2132 427.557   1
  -6   1  -7 126.575 379.106   1
  -6   1  -6 364.559 388.360   1
  -6   1  -6 275.243 414.876  -1
  -6   1  -5 576.032 384.210   1
  -6   1  -5 545.113 198.755   1
  -6   1  -5 367.055 394.935   1
  -6   1  -4 1970.22 425.875   1
  -6   1  -4 2637.97 265.367   1
  -6   1  -4 2458.61 425.601   1
  -6   1  -3 520.145 332.354   1
  -6   1  -3 1310.47 232.123  -1
  -6   1  -3 399.536 324.639   1
  -6   1  -2 3424.01 414.665   1
  -6   1  -2 3634.10 407.373   1
  -6   1  -1 12854.5 569.479   1
  -6   1  -1 12278.5 577.303   1
  -6   1   0 1149.01 307.355   1
  -6   1   0 1318.60 287.631   1
  -6   1   1 4515.70 381.372   1
  -6   1   1 6559.33 607.775   1
  -6   1   2 528.972 258.009   1
  -6   1   2 1805.64 528.534   1
  -6   1   3 4695.66 592.451   1
  -6   1   3 2322.06 294.273   1
  -6   1   4 1232.34 547.690   1
  -6   1   4 613.249 307.347   1
  -6   1   5 10010.3 728.753   1
  -6   1   5 9857.55 518.355   1
  -6   1   6 4899.19 658.221   1
  -6   1   6 5796.35 490.090   1
  -6   1   7 9491.90 741.890   1
  -6   1   7 8506.59 558.708   1
  -6   1   8 11123.7 650.269   1
  -6   1   8 10123.7 773.251   1
  -6   1   9 470.348 583.365  -1
  -6   1   9 1262.79 475.691   1
  -6   1  10 723.396 585.378   1
  -6   1  10 2315.98 551.291   1
  -6   1  11 646.888 581.776   1
  -6   1  11 2542.03 576.937   1
  -6   1  12 546.195 584.376   1
  -6   1  12 2196.72 592.496   1
  -6   1  13 1028.05 588.709   1
  -6   1  13 911.418 601.903   1
  -6   1  14 2489.90 667.384   1
  -6   1  14 2799.19 647.122   1
  -6   1  15 204.012 565.713   1
  -6   1  15 557.166 609.349   1
  -6   1  16 2208.49 614.939   1
  -6   1  16 1422.24 557.829   1
  -6   1  17 366.610 514.599   1
  -6   1  18-347.829 519.442   1
  -6   1  19-50.7689 444.657   1
  -6   1  20 946.373 408.504   1
  -6   2 -14 157.056 414.488   1
  -6   2 -13-172.331 447.651   1
  -6   2 -12-360.004 482.257   1
  -6   2 -11 67.8591 470.506   1
  -6   2 -10-102.493 491.487  -1
  -6   2  -9 584.122 380.492   1
  -6   2  -9 1522.83 489.073   1
  -6   2  -9 675.125 522.575   1
  -6   2  -8 181.095 366.491   1
  -6   2  -8 0.13771 452.643   1
  -6   2  -7 477.774 454.497  -1
  -6   2  -7 714.113 371.963  -1
  -6   2  -6 85.9211 404.040   1
  -6   2  -6 129.248 349.964   1
  -6   2  -5 310.999 342.583   1
  -6   2  -5 340.159 383.680   1
  -6   2  -4 1051.22 210.369   1
  -6   2  -4 1484.58 363.117   1
  -6   2  -4 1124.22 392.826   1
  -6   2  -3 652.305 317.634   1
  -6   2  -3 565.295 200.438   1
  -6   2  -3 517.980 332.343   1
  -6   2  -2 3976.57 432.881  -1
  -6   2  -2 4391.70 396.701   1
  -6   2  -1 494.637 288.930   1
  -6   2  -1 673.763 216.885   1
  -6   2  -1 210.057 269.629   1
  -6   2   0 1822.88 297.267   1
  -6   2   0 2168.43 324.609   1
  -6   2   1 10402.2 487.008   1
  -6   2   1 11018.3 597.812   1
  -6   2   2 2557.39 386.547   1
  -6   2   2 2421.02 306.675   1
  -6   2   2 2718.63 489.443   1
  -6   2   3 2368.32 360.527   1
  -6   2   3 2542.30 511.951   1
  -6   2   4 12559.3 575.611   1
  -6   2   4 14571.1 755.344   1
  -6   2   5 3580.44 365.563   1
  -6   2   5 4495.46 588.118   1
  -6   2   5 5349.61 435.516   1
  -6   2   6 22234.1 912.394   1
  -6   2   6 23063.0 715.910   1
  -6   2   7 16.2888 506.704   1
  -6   2   7 260.643 276.576   1
  -6   2   7 1077.40 412.736   1
  -6   2   8 21798.5 921.469   1
  -6   2   8 22315.6 792.732  -1
  -6   2   9 3931.78 611.208  -1
  -6   2   9 5112.12 556.009   1
  -6   2  10 952.554 555.264  -1
  -6   2  10 2103.52 531.321   1
  -6   2  11 2375.04 568.422   1
  -6   2  11 2591.07 606.256   1
  -6   2  12 1429.82 582.031   1
  -6   2  12 1845.89 606.382   1
  -6   2  13 6361.90 731.130   1
  -6   2  13 5717.25 707.859  -1
  -6   2  14 942.676 603.633   1
  -6   2  14 137.396 605.862   1
  -6   2  15 6104.44 730.920   1
  -6   2  15 7066.42 769.003   1
  -6   2  16 361.752 546.276   1
  -6   2  16 137.021 542.906   1
  -6   2  17-477.052 518.777   1
  -6   2  18 1228.52 491.669   1
  -6   2  19 1101.53 443.911   1
  -6   2  20 680.580 374.616   1
  -6   3 -15 406.046 412.204   1
  -6   3 -14 249.938 445.163   1
  -6   3 -13 1354.57 516.170   1
  -6   3 -12 58.5269 471.978   1
  -6   3 -11-186.702 489.310   1
  -6   3 -10-596.770 514.853   1
  -6   3  -9-359.807 512.620   1
  -6   3  -8 137.438 474.946   1
  -6   3  -8 976.216 420.377   1
  -6   3  -7 3688.26 589.886  -1
  -6   3  -7 4178.64 534.750   1
  -6   3  -6-2.42626 427.358   1
  -6   3  -6 922.852 417.112   1
  -6   3  -5 1368.85 442.291   1
  -6   3  -5 726.870 416.054   1
  -6   3  -4 2144.57 447.322   1
  -6   3  -4 1886.42 435.548   1
  -6   3  -3 7211.05 562.637   1
  -6   3  -3 7978.21 366.559   1
  -6   3  -3 7117.68 572.695   1
  -6   3  -2 11893.3 654.940   1
  -6   3  -2 11999.0 639.165   1
  -6   3  -2 12599.7 436.743   1
  -6   3  -1 1523.15 219.576   1
  -6   3  -1 1723.55 347.253   1
  -6   3  -1 1563.12 376.225   1
  -6   3   0 16169.1 650.028  -1
  -6   3   0 16112.4 682.505   1
  -6   3   1 5394.65 454.282   1
  -6   3   1 5984.07 424.599   1
  -6   3   1 4723.41 297.894   1
  -6   3   2 6853.22 338.685   1
  -6   3   2 7128.31 471.816   1
  -6   3   2 7212.66 442.522   1
  -6   3   3 4054.62 409.522   1
  -6   3   3 4684.93 503.833   1
  -6   3   3 3816.08 366.935   1
  -6   3   4 9789.13 491.741   1
  -6   3   4 9421.03 530.665   1
  -6   3   4 9700.68 635.236   1
  -6   3   5 6173.67 579.221   1
  -6   3   5 6159.02 458.318   1
  -6   3   5 5733.71 430.944   1
  -6   3   5 5854.31 412.338   1
  -6   3   6 12499.0 710.842  -1
  -6   3   6 10642.1 566.108   1
  -6   3   6 11561.9 558.570   1
  -6   3   7 3705.37 442.990   1
  -6   3   7 4084.39 415.294   1
  -6   3   8 4124.88 482.821   1
  -6   3   8 5366.18 462.615   1
  -6   3   9 17048.5 768.857   1
  -6   3   9 18027.3 872.773   1
  -6   3  10 1178.08 485.722   1
  -6   3  10 2531.69 598.275   1
  -6   3  11 6209.95 656.740   1
  -6   3  11 8118.32 758.370   1
  -6   3  12 403.585 578.438   1
  -6   3  13 318.506 565.988  -1
  -6   3  14-145.596 594.890   1
  -6   3  15-477.438 581.351   1
  -6   3  15 2097.73 564.533   1
  -6   3  16 4040.47 624.121   1
  -6   3  16 2178.12 593.372   1
  -6   3  17 2058.75 514.828   1
  -6   3  18 1107.83 446.265   1
  -6   3  19 267.793 387.220   1
  -6   3  20 12.1880 336.047   1
  -6   4 -15 418.896 419.638   1
  -6   4 -14 321.568 442.375   1
  -6   4 -13 528.377 472.254   1
  -6   4 -12 674.904 522.825   1
  -6   4 -11 1079.04 549.665   1
  -6   4 -10 707.765 527.145   1
  -6   4  -9 361.188 487.250   1
  -6   4  -8 251.332 458.508   1
  -6   4  -7 415.245 372.345   1
  -6   4  -7 965.496 482.878   1
  -6   4  -6 820.238 450.269   1
  -6   4  -6 447.140 364.876   1
  -6   4  -5 693.371 413.736   1
  -6   4  -5 534.222 364.066   1
  -6   4  -4 5210.00 490.103   1
  -6   4  -4 5564.22 569.776   1
  -6   4  -3 1919.88 392.474   1
  -6   4  -3 2017.42 424.005   1
  -6   4  -2 1364.42 373.386   1
  -6   4  -2 1162.93 349.856   1
  -6   4  -1 4615.62 452.358   1
  -6   4  -1 4173.63 272.185   1
  -6   4  -1 5114.29 466.246   1
  -6   4   0 13175.0 416.988   1
  -6   4   0 14506.6 657.651   1
  -6   4   1 15086.0 432.972  -1
  -6   4   1 14433.6 636.030   1
  -6   4   1 13966.6 639.783   1
  -6   4   1 13360.3 637.976   1
  -6   4   2 20503.6 772.292   1
  -6   4   2 19063.8 717.678   1
  -6   4   2 21364.5 769.464   1
  -6   4   3 47533.0 1090.47   1
  -6   4   3 46455.4 1110.97   1
  -6   4   3 44956.7 1045.80   1
  -6   4   4 979.110 211.522   1
  -6   4   4 562.714 326.679   1
  -6   4   4 944.905 486.647   1
  -6   4   4 630.072 363.933   1
  -6   4   5 38233.5 1022.99   1
  -6   4   5 38090.0 1058.54   1
  -6   4   5 40256.7 612.003   1
  -6   4   5 40941.4 838.396   1
  -6   4   6 2452.05 388.352   1
  -6   4   6 2808.42 543.593   1
  -6   4   6 2450.88 404.951   1
  -6   4   7 702.392 350.629   1
  -6   4   7 1122.62 504.765   1
  -6   4   8 171.106 526.597  -1
  -6   4   8 116.505 318.925   1
  -6   4   9 8013.16 547.270   1
  -6   4   9 9189.80 752.741   1
  -6   4  10 72.4083 314.291   1
  -6   4  10-155.365 564.576   1
  -6   4  11 3335.55 672.993   1
  -6   4  11 7186.74 646.158   1
  -6   4  12 3595.91 564.436   1
  -6   4  12-47.0885 613.928   1
  -6   4  13 1600.48 535.784   1
  -6   4  14 2742.70 659.403  -1
  -6   4  14 4281.88 595.997   1
  -6   4  15 899.591 519.990   1
  -6   4  15 51.7835 549.976   1
  -6   4  16 451.064 453.364   1
  -6   4  16-286.461 529.910   1
  -6   4  17 2656.35 587.524   1
  -6   4  17 479.721 434.530  -1
  -6   4  18 1731.85 527.685   1
  -6   4  18-76.7599 383.690   1
  -6   5 -15 138.796 390.442   1
  -6   5 -14-29.0804 417.977   1
  -6   5 -13 427.538 466.478   1
  -6   5 -12 494.581 496.568   1
  -6   5 -11 675.919 516.381  -1
  -6   5 -10 325.125 503.666   1
  -6   5  -9 757.947 521.846   1
  -6   5  -8 1768.81 493.735   1
  -6   5  -8 1016.40 500.578   1
  -6   5  -7 390.250 468.919   1
  -6   5  -6 3903.54 595.126   1
  -6   5  -6 4270.27 510.454   1
  -6   5  -5 719.610 441.028   1
  -6   5  -5 1149.64 408.930   1
  -6   5  -4 2790.69 486.415  -1
  -6   5  -4 3093.98 467.246   1
  -6   5  -3 2498.23 443.588   1
  -6   5  -3 1866.29 430.664   1
  -6   5  -2 1806.70 410.898   1
  -6   5  -2 2356.17 437.353   1
  -6   5  -1 6803.09 558.174   1
  -6   5  -1 6384.84 541.875   1
  -6   5   0 2993.06 447.570   1
  -6   5   0 2560.35 412.340   1
  -6   5   1 4328.14 517.835   1
  -6   5   1 3542.74 444.259   1
  -6   5   1 4070.24 474.600   1
  -6   5   2 1920.58 410.760   1
  -6   5   2 1921.41 402.610   1
  -6   5   2 1737.43 463.896   1
  -6   5   3 4219.07 464.319   1
  -6   5   3 3017.84 212.170   1
  -6   5   3 4304.14 486.985   1
  -6   5   3 3475.58 520.586   1
  -6   5   4 2721.40 433.198   1
  -6   5   4 2643.34 415.067   1
  -6   5   4 1426.86 498.250   1
  -6   5   5 1610.37 404.878   1
  -6   5   5 500.118 509.829   1
  -6   5   5 1414.37 388.951   1
  -6   5   5 1691.62 317.770   1
  -6   5   6 3994.57 489.938  -1
  -6   5   6 4722.19 426.239   1
  -6   5   6 4406.99 487.381   1
  -6   5   7 766.202 375.010   1
  -6   5   7 850.327 362.403   1
  -6   5   7-76.1032 557.236   1
  -6   5   8 1121.43 394.365  -1
  -6   5   8 572.242 357.081   1
  -6   5   9 630.075 354.801   1
  -6   5   9 1391.72 431.176   1
  -6   5  10 1415.45 462.103   1
  -6   5  10 853.963 383.445   1
  -6   5  10 581.812 600.575   1
  -6   5  11 373.013 353.623   1
  -6   5  11 878.834 624.289   1
  -6   5  11 1571.33 524.050   1
  -6   5  11 993.323 457.900   1
  -6   5  12 1234.42 638.843   1
  -6   5  12 1804.63 512.737   1
  -6   5  12 3156.86 597.714   1
  -6   5  13 651.210 479.550   1
  -6   5  13-187.189 618.414  -1
  -6   5  14-92.0309 610.128   1
  -6   5  14 513.000 470.931   1
  -6   5  15 465.050 453.412   1
  -6   5  15-801.618 579.764   1
  -6   5  16 1075.93 524.347   1
  -6   5  16-244.914 438.967   1
  -6   5  17 600.780 468.853  -1
  -6   5  18 254.454 436.793   1
  -6   6 -14-104.960 420.152   1
  -6   6 -13-134.166 441.175   1
  -6   6 -12-182.840 451.569   1
  -6   6 -11 133.281 470.075   1
  -6   6 -10 631.881 491.586   1
  -6   6 -10 511.489 466.853   1
  -6   6  -9 612.040 459.818   1
  -6   6  -9 324.237 504.797   1
  -6   6  -8 1534.06 534.348   1
  -6   6  -8 1893.76 499.324   1
  -6   6  -7 1164.43 512.447   1
  -6   6  -7 1645.75 468.281   1
  -6   6  -6 2073.07 537.731   1
  -6   6  -6 2520.75 472.097   1
  -6   6  -5 1420.18 488.997   1
  -6   6  -5 1496.99 446.766   1
  -6   6  -4 0.12484 424.597  -1
  -6   6  -4 182.282 389.269   1
  -6   6  -3 4786.21 569.398   1
  -6   6  -3 4887.40 544.132   1
  -6   6  -2 3976.12 527.948   1
  -6   6  -2 3587.55 510.217   1
  -6   6  -1 2178.23 457.895  -1
  -6   6  -1 2196.40 462.868   1
  -6   6   0 3279.06 487.194   1
  -6   6   0 2954.85 487.829   1
  -6   6   1 2750.16 492.477  -1
  -6   6   1 2445.78 460.907   1
  -6   6   1 1845.38 502.558   1
  -6   6   2 9294.16 678.305   1
  -6   6   2 10513.8 688.238   1
  -6   6   2 11026.7 706.169   1
  -6   6   3 3952.39 522.195   1
  -6   6   3 3939.22 605.657   1
  -6   6   3 4306.31 521.874   1
  -6   6   4 699.954 403.760   1
  -6   6   4 377.599 283.110   1
  -6   6   4 275.469 528.428   1
  -6   6   4 621.505 401.036   1
  -6   6   5-47.9374 561.736   1
  -6   6   5 196.341 379.970   1
  -6   6   5 525.734 406.721   1
  -6   6   5 524.137 305.801   1
  -6   6   6 1520.60 607.384   1
  -6   6   6 1744.51 380.769   1
  -6   6   6 1865.78 450.423   1
  -6   6   7 36.0697 379.143   1
  -6   6   7 270.425 604.698   1
  -6   6   7 632.988 400.432   1
  -6   6   8 3010.28 687.059   1
  -6   6   8 3202.62 493.078   1
  -6   6   8 3159.89 462.891   1
  -6   6   9-193.997 451.497   1
  -6   6   9 10.9519 413.358   1
  -6   6   9-41.7057 633.463   1
  -6   6   9 957.818 413.806   1
  -6   6  10 809.143 406.103   1
  -6   6  10-55.8323 639.018   1
  -6   6  10 360.157 451.696   1
  -6   6  10 0.10393 445.890   1
  -6   6  11-569.792 509.662   1
  -6   6  11-440.234 660.869   1
  -6   6  11 188.781 457.797   1
  -6   6  11 136.690 374.275   1
  -6   6  12-55.1145 378.650   1
  -6   6  12-807.906 663.720   1
  -6   6  12 272.481 468.637   1
  -6   6  13 728.681 453.051   1
  -6   6  13 1023.96 530.494   1
  -6   6  14 16.4059 480.718   1
  -6   6  15-166.701 462.607   1
  -6   6  16 174.918 387.724   1
  -6   6  16-334.287 465.923   1
  -6   6  17-650.317 474.974   1
  -6   6  17 236.368 354.271   1
  -6   6  18-326.888 327.006   1
  -6   7 -13-385.750 438.097   1
  -6   7 -12-370.192 461.100   1
  -6   7 -11-181.065 464.455   1
  -6   7 -10-16.6839 477.100   1
  -6   7 -10 268.563 432.691   1
  -6   7  -9 66.7355 486.891   1
  -6   7  -9 632.693 433.936   1
  -6   7  -8 194.761 423.921   1
  -6   7  -8 107.952 480.535   1
  -6   7  -7 409.684 429.251   1
  -6   7  -7-28.7442 490.822   1
  -6   7  -6 5258.29 518.118   1
  -6   7  -6 1480.47 540.349   1
  -6   7  -5 541.471 418.436   1
  -6   7  -5 265.884 481.061   1
  -6   7  -4 654.841 496.093   1
  -6   7  -4 853.859 437.654   1
  -6   7  -3 147.122 424.495   1
  -6   7  -3 0.13376 443.112   1
  -6   7  -2 2185.91 521.111   1
  -6   7  -2 1983.17 479.599   1
  -6   7  -1 781.281 456.863   1
  -6   7  -1 750.572 437.528   1
  -6   7   0 244.130 425.598   1
  -6   7   0 726.490 453.260   1
  -6   7   1 1684.00 480.864   1
  -6   7   1 2268.16 507.923   1
  -6   7   2 5112.90 599.765   1
  -6   7   2 5258.78 617.270   1
  -6   7   3 2362.01 536.929   1
  -6   7   3 2328.83 491.405   1
  -6   7   4 2144.05 480.209   1
  -6   7   4 3177.97 573.723   1
  -6   7   5 1109.28 354.277   1
  -6   7   5 2234.18 534.204   1
  -6   7   5 1805.30 477.094   1
  -6   7   6 35.3166 352.770   1
  -6   7   6 358.184 426.428   1
  -6   7   7 892.244 408.387   1
  -6   7   7 372.406 433.996   1
  -6   7   7 40.5198 353.434   1
  -6   7   8 2540.97 464.852   1
  -6   7   8 2132.98 510.308   1
  -6   7   8 2531.53 490.968   1
  -6   7   9 359.693 410.398   1
  -6   7   9 372.492 418.832   1
  -6   7   9 1173.78 460.521   1
  -6   7  10-303.954 420.398   1
  -6   7  10 127.476 398.433   1
  -6   7  11 385.005 406.514   1
  -6   7  11 423.881 415.853   1
  -6   7  12 713.844 417.872   1
  -6   7  12 1073.41 448.590   1
  -6   7  13-230.054 409.482   1
  -6   7  14-66.5431 394.190   1
  -6   7  15-157.220 379.593   1
  -6   7  16-270.652 356.319   1
  -6   7  17-400.365 338.103   1
  -6   8 -12-38.7058 438.786   1
  -6   8 -11-40.1100 456.139   1
  -6   8 -10-372.711 478.807   1
  -6   8  -9-213.639 476.590   1
  -6   8  -8 2493.40 445.438  -1
  -6   8  -8-120.330 488.303   1
  -6   8  -7-38.1193 483.512   1
  -6   8  -7 2321.33 453.239   1
  -6   8  -6-45.9529 493.590   1
  -6   8  -6 2679.96 489.469   1
  -6   8  -5 2098.68 475.440   1
  -6   8  -5 367.844 513.882   1
  -6   8  -4 210.366 493.482   1
  -6   8  -4-22.6850 399.759   1
  -6   8  -3 294.696 418.734   1
  -6   8  -3 231.079 498.558   1
  -6   8  -3 1610.35 451.458   1
  -6   8  -2 2752.75 602.586   1
  -6   8  -2 2021.88 483.243   1
  -6   8  -1 4051.52 640.660  -1
  -6   8  -1 3344.25 561.955   1
  -6   8   0-24.2051 497.985   1
  -6   8   0-163.380 442.444   1
  -6   8   1 2725.81 540.567   1
  -6   8   1 2984.98 595.595   1
  -6   8   2 553.153 484.740   1
  -6   8   2 588.799 518.153   1
  -6   8   3 3023.42 613.873   1
  -6   8   3 2044.79 528.604   1
  -6   8   4 206.383 466.191   1
  -6   8   5 505.117 474.984   1
  -6   8   6 493.950 400.646  -1
  -6   8   6 979.361 492.046   1
  -6   8   7 1429.80 455.293   1
  -6   8   7 1619.78 525.421   1
  -6   8   8-125.036 455.778   1
  -6   8   8-81.6780 422.624   1
  -6   8   9 490.961 409.229   1
  -6   8   9 1078.56 467.192  -1
  -6   8   9 443.088 437.085   1
  -6   8  10 1181.84 489.414   1
  -6   8  10 852.248 448.591   1
  -6   8  10 683.368 422.499   1
  -6   8  11 1230.12 487.443   1
  -6   8  11 409.496 426.171   1
  -6   8  11 139.511 415.359   1
  -6   8  12 1596.83 493.377   1
  -6   8  12 980.066 420.273   1
  -6   8  12 1669.40 456.689   1
  -6   8  13 453.193 443.582   1
  -6   8  13-486.536 404.286   1
  -6   8  13 375.541 381.779   1
  -6   8  14 906.841 449.801   1
  -6   8  15 727.055 419.747   1
  -6   9 -11-18.9241 428.106  -1
  -6   9 -10 439.620 456.379   1
  -6   9  -9 711.905 497.309   1
  -6   9  -8 182.687 467.928  -1
  -6   9  -8 1663.49 414.792   1
  -6   9  -7 2272.89 451.180   1
  -6   9  -7 207.354 483.310   1
  -6   9  -6 639.822 499.915   1
  -6   9  -6 1564.84 422.717   1
  -6   9  -5 2040.30 457.643   1
  -6   9  -5 791.629 524.844   1
  -6   9  -4 806.850 521.908   1
  -6   9  -4 2335.11 487.515   1
  -6   9  -3 1327.82 477.987   1
  -6   9  -3 1741.77 585.372   1
  -6   9  -2 1177.56 573.275   1
  -6   9  -2 1581.01 489.942   1
  -6   9  -1 4808.98 712.424   1
  -6   9  -1 4071.49 609.075   1
  -6   9   0 9468.69 619.373   1
  -6   9   0 8259.13 802.437   1
  -6   9   0 6891.07 696.332  -1
  -6   9   1 543.456 487.935   1
  -6   9   1 742.184 555.766   1
  -6   9   2 926.066 522.945   1
  -6   9   2 1695.19 631.666   1
  -6   9   3 3581.28 620.384   1
  -6   9   4 5667.92 701.535   1
  -6   9   5 51.1967 535.184   1
  -6   9   6-643.024 522.738   1
  -6   9   6-107.164 403.700   1
  -6   9   7-106.306 407.831   1
  -6   9   7-466.483 498.737   1
  -6   9   8-18.6163 456.493   1
  -6   9   8-188.651 415.438   1
  -6   9   9 365.044 450.970   1
  -6   9   9 144.944 417.375   1
  -6   9  10 400.419 423.855   1
  -6   9  10 816.128 452.035   1
  -6   9  11 907.579 435.333   1
  -6   9  11 473.679 422.218   1
  -6   9  12 168.950 379.134   1
  -6   9  12-146.461 407.609  -1
  -6   9  13 708.385 378.462   1
  -6   9  13-56.8190 393.084   1
  -6  10  -9 367.730 476.816   1
  -6  10  -8 1616.82 418.656   1
  -6  10  -8 55.2701 469.656   1
  -6  10  -7 1085.54 514.894   1
  -6  10  -7 2510.96 456.140   1
  -6  10  -6 3564.92 484.436   1
  -6  10  -6 763.774 505.043   1
  -6  10  -5 964.277 414.216   1
  -6  10  -5 213.708 488.689   1
  -6  10  -4 1345.54 418.615   1
  -6  10  -4 141.469 491.344   1
  -6  10  -3 1905.18 447.357   1
  -6  10  -3 292.651 517.928   1
  -6  10  -2 1374.33 570.765   1
  -6  10  -2 308.000 427.748   1
  -6  10  -1 2005.65 582.502   1
  -6  10  -1 3088.57 468.096   1
  -6  10   0 4483.85 483.402   1
  -6  10   0 1641.36 509.034   1
  -6  10   1-154.965 476.539   1
  -6  10   1 2320.30 424.150   1
  -6  10   2 612.726 491.808   1
  -6  10   3 348.184 349.556   1
  -6  10   3-33.6234 496.511   1
  -6  10   4-582.747 508.375   1
  -6  10   4-163.326 344.636   1
  -6  10   5-280.356 488.220   1
  -6  10   5-298.309 373.760   1
  -6  10   6 198.209 474.105   1
  -6  10   7 437.251 468.698   1
  -6  10   8 199.956 442.878   1
  -6  10   9 530.827 437.843   1
  -6  10  10 446.699 397.174   1
  -6  10  10-497.959 416.152   1
  -6  10  11-472.567 397.442   1
  -6  10  11 422.303 385.703   1
  -6  11  -8 2986.74 413.557   1
  -6  11  -7 2111.29 408.428   1
  -6  11  -6 358.359 467.768   1
  -6  11  -6 2137.38 421.131   1
  -6  11  -5 2846.31 442.310   1
  -6  11  -5 1379.93 521.027   1
  -6  11  -4 3126.06 452.500   1
  -6  11  -3 1679.28 412.320   1
  -6  11  -2 2525.18 435.667   1
  -6  11  -1 3742.53 464.020   1
  -6  11  -1 593.499 457.198   1
  -6  11   0 3523.52 434.752   1
  -6  11   0 582.531 468.083   1
  -6  11   1 199.429 455.729   1
  -6  11   2 715.074 485.425   1
  -6  11   3 304.582 470.046   1
  -6  11   4 284.094 461.267   1
  -6  11   5 506.950 475.288   1
  -6  11   5-78.4864 348.415   1
  -6  11   6 596.490 459.037   1
  -6  11   6-122.515 347.257   1
  -6  11   7-263.819 353.662   1
  -6  11   7 580.856 432.972   1
  -6  11   8 7.99954 384.211  -1
  -6  12   1 626.538 423.109   1
  -6  12   2 380.482 416.547  -1
  -6  12   3 634.261 418.977   1
  -5  -8   5 586.947 329.392   1
  -5  -8   6 1173.74 352.152   1
  -5  -8   7 1564.71 382.403   1
  -5  -8   8 2007.72 406.176   1
  -5  -8   8 11.6141 640.995   1
  -5  -7  -4 372.737 352.838   1
  -5  -7  -3 204.632 346.981   1
  -5  -7  -2-29.3913 343.678   1
  -5  -7  -1 111.199 341.616   1
  -5  -7  -1 1242.07 589.076   1
  -5  -7  -1-470.911 612.440   1
  -5  -7   0 1123.96 601.248   1
  -5  -7   0 347.834 657.757   1
  -5  -7   1 1114.83 639.335   1
  -5  -7   1 1028.52 739.644   1
  -5  -7   2 117.375 630.568   1
  -5  -7   2 617.058 803.621   1
  -5  -7   3 314.027 779.100   1
  -5  -7   4 153.769 752.608   1
  -5  -7   5-118.868 322.412   1
  -5  -7   5-488.344 693.730   1
  -5  -7   6 292.270 336.292   1
  -5  -7   6 2515.26 677.118   1
  -5  -7   7 2674.24 633.981   1
  -5  -7   7 924.288 368.557   1
  -5  -7   8 2271.36 430.811   1
  -5  -7   8 3199.66 606.951   1
  -5  -7   9 2274.78 443.649   1
  -5  -7   9 1151.28 538.837   1
  -5  -7  10 1281.11 496.413   1
  -5  -7  10 331.642 669.095   1
  -5  -7  11 1261.11 491.041   1
  -5  -7  11 1617.75 680.566   1
  -5  -7  12 2223.81 644.064   1
  -5  -6  -7 280.548 352.541   1
  -5  -6  -6 10.1199 361.890   1
  -5  -6  -5-226.210 411.717   1
  -5  -6  -4-341.361 431.946   1
  -5  -6  -3-342.083 426.543   1
  -5  -6  -2-352.722 415.643   1
  -5  -6  -2-363.392 642.934   1
  -5  -6  -2 1135.57 607.314   1
  -5  -6  -1 176.648 706.013   1
  -5  -6  -1-42.5497 390.736   1
  -5  -6  -1 1282.45 641.656   1
  -5  -6   0 432.820 669.773   1
  -5  -6   0 286.263 776.780   1
  -5  -6   0-196.371 379.329   1
  -5  -6   1 523.091 849.152   1
  -5  -6   1-653.362 681.313   1
  -5  -6   1 26.7629 366.370   1
  -5  -6   2-972.286 713.576   1
  -5  -6   2 1065.38 828.224   1
  -5  -6   3 4946.92 782.460   1
  -5  -6   3-138.909 745.645   1
  -5  -6   4 1170.85 371.665   1
  -5  -6   4 3642.08 812.386   1
  -5  -6   5 2535.48 701.326  -1
  -5  -6   6 4446.40 705.440   1
  -5  -6   6 1977.83 426.059   1
  -5  -6   7 1776.54 574.485   1
  -5  -6   7 286.403 349.784   1
  -5  -6   8 2157.12 443.574   1
  -5  -6   8 1544.06 543.216   1
  -5  -6   9 2391.16 483.162   1
  -5  -6   9 1229.45 492.128   1
  -5  -6  10 659.003 455.706  -1
  -5  -6  10 159.418 737.987   1
  -5  -6  11 542.774 705.851   1
  -5  -6  11-149.332 403.919   1
  -5  -6  12-578.495 417.773   1
  -5  -6  12 2181.78 715.930   1
  -5  -6  13 221.988 391.522   1
  -5  -6  13-792.053 565.122   1
  -5  -6  14 623.639 577.416   1
  -5  -6  14-122.726 376.067   1
  -5  -6  14-371.540 542.103   1
  -5  -6  15 247.078 492.136   1
  -5  -5  -9 61.3940 347.476   1
  -5  -5  -8 344.431 379.520   1
  -5  -5  -7 785.425 421.556   1
  -5  -5  -6 468.479 432.689   1
  -5  -5  -5 1785.50 492.025   1
  -5  -5  -4 1896.14 504.804   1
  -5  -5  -3 758.549 458.156   1
  -5  -5  -3 1465.72 645.226   1
  -5  -5  -3-410.256 712.846   1
  -5  -5  -2 2413.77 840.455   1
  -5  -5  -2 2898.12 513.927   1
  -5  -5  -2 3786.63 749.919   1
  -5  -5  -1 234.120 412.271   1
  -5  -5  -1 1271.55 879.202   1
  -5  -5  -1 1028.75 708.721   1
  -5  -5   0 890.035 720.470   1
  -5  -5   0 2603.22 985.539   1
  -5  -5   0 1992.63 469.621   1
  -5  -5   1 563.249 395.198   1
  -5  -5   1 881.277 891.167   1
  -5  -5   2 612.600 373.272   1
  -5  -5   2-582.137 815.577   1
  -5  -5   3 7180.30 812.892   1
  -5  -5   3 3447.10 809.314   1
  -5  -5   4 8293.60 869.782   1
  -5  -5   4 4968.56 785.026   1
  -5  -5   5 3985.79 756.066   1
  -5  -5   5 4835.84 725.708   1
  -5  -5   6 2191.86 588.790   1
  -5  -5   6 926.356 364.908   1
  -5  -5   7 365.982 489.713   1
  -5  -5   7 624.539 365.170   1
  -5  -5   8-44.3119 452.508   1
  -5  -5   8 2122.54 429.556   1
  -5  -5   9-345.414 845.139   1
  -5  -5   9 2390.54 522.948   1
  -5  -5  10-207.274 792.306   1
  -5  -5  10 2410.76 502.087   1
  -5  -5  11 4731.11 555.824   1
  -5  -5  11 6060.94 887.956   1
  -5  -5  12 2622.49 761.617   1
  -5  -5  12 1735.06 423.051   1
  -5  -5  13 2357.15 683.456   1
  -5  -5  14-179.819 385.721   1
  -5  -5  14 1291.23 617.271   1
  -5  -5  14 294.805 532.766   1
  -5  -5  15 374.394 526.540   1
  -5  -5  16 934.978 532.325   1
  -5  -5  17 1033.89 488.864   1
  -5  -4 -11 0.08587 326.064   1
  -5  -4 -10 263.644 379.938   1
  -5  -4 -10 49.0357 360.581   1
  -5  -4  -9 171.295 391.048   1
  -5  -4  -8 327.731 418.598   1
  -5  -4  -7 56.9157 432.603  -1
  -5  -4  -6 6921.65 651.022   1
  -5  -4  -5 6399.22 662.722   1
  -5  -4  -4 4548.17 591.022   1
  -5  -4  -3 740.450 459.979   1
  -5  -4  -3 1777.99 679.143   1
  -5  -4  -3 272.043 759.539   1
  -5  -4  -2 5071.62 758.758   1
  -5  -4  -2 4279.27 939.710   1
  -5  -4  -2 4182.94 557.148   1
  -5  -4  -1 481.033 690.514   1
  -5  -4  -1 733.600 423.928   1
  -5  -4  -1 1901.99 942.369   1
  -5  -4   0 1019.02 913.047   1
  -5  -4   0 1282.43 420.714  -1
  -5  -4   0-463.546 713.617   1
  -5  -4   1 844.188 853.908   1
  -5  -4   1 1345.29 407.809   1
  -5  -4   2 1610.05 394.446   1
  -5  -4   2 798.457 735.313   1
  -5  -4   3 8455.05 843.749   1
  -5  -4   3 10808.4 856.773   1
  -5  -4   3 3979.98 394.950   1
  -5  -4   3 4640.85 437.633   1
  -5  -4   4-270.510 308.807   1
  -5  -4   4 2272.57 610.801  -1
  -5  -4   5 5608.33 662.603   1
  -5  -4   5 3458.43 405.911   1
  -5  -4   5 4945.13 762.776   1
  -5  -4   6 764.199 470.146   1
  -5  -4   6 347.652 317.004   1
  -5  -4   7 2842.43 507.422   1
  -5  -4   7 4910.58 472.017   1
  -5  -4   8 1321.06 434.949   1
  -5  -4   8-917.383 838.141   1
  -5  -4   9-677.803 449.844   1
  -5  -4   9 3138.75 472.635   1
  -5  -4  10 1589.81 446.517   1
  -5  -4  10 3138.26 840.758   1
  -5  -4  11 279.494 400.446   1
  -5  -4  11 1846.04 535.680   1
  -5  -4  11 1918.78 784.228   1
  -5  -4  12 1797.93 741.453   1
  -5  -4  13 1484.17 668.293   1
  -5  -4  14 958.245 579.707   1
  -5  -4  14 1397.78 639.172   1
  -5  -4  15 217.982 559.311   1
  -5  -4  15 553.618 546.777   1
  -5  -4  16 872.499 534.261   1
  -5  -4  17 1253.30 530.343   1
  -5  -4  18 513.314 468.143   1
  -5  -3 -12 234.982 369.372   1
  -5  -3 -12 11.8374 330.061   1
  -5  -3 -11 254.464 355.901   1
  -5  -3 -11 309.851 405.574   1
  -5  -3 -10 238.182 386.901   1
  -5  -3  -9-81.4511 402.345   1
  -5  -3  -8 1472.60 474.649  -1
  -5  -3  -7 2785.24 536.384   1
  -5  -3  -6 4658.17 611.287   1
  -5  -3  -6 2813.62 732.615   1
  -5  -3  -5-121.187 616.750  -1
  -5  -3  -5 405.402 463.425   1
  -5  -3  -4 12538.0 752.768   1
  -5  -3  -3 5075.21 558.766   1
  -5  -3  -3 4485.23 832.119   1
  -5  -3  -3 5367.84 725.383   1
  -5  -3  -2 4733.55 890.807   1
  -5  -3  -2 4715.81 531.858   1
  -5  -3  -2 5147.95 743.626   1
  -5  -3  -1 2922.89 459.702   1
  -5  -3  -1 1570.07 667.204   1
  -5  -3  -1 2923.46 917.773   1
  -5  -3   0 2336.40 428.212   1
  -5  -3   0 1624.88 856.814   1
  -5  -3   1 4473.38 821.531   1
  -5  -3   1 6466.82 498.834  -1
  -5  -3   2 4078.41 703.825   1
  -5  -3   2 3372.07 607.030   1
  -5  -3   3 5371.93 424.495   1
  -5  -3   3 10145.2 782.668   1
  -5  -3   3 8235.27 749.217   1
  -5  -3   3 5107.27 376.745   1
  -5  -3   4 1474.52 303.900   1
  -5  -3   4 2763.55 616.330   1
  -5  -3   4 3440.57 547.054   1
  -5  -3   4 1616.45 294.528   1
  -5  -3   5 913.472 295.839   1
  -5  -3   5 1601.04 443.321   1
  -5  -3   6 105.677 411.031   1
  -5  -3   6 1198.83 318.253   1
  -5  -3   7 2872.20 390.592   1
  -5  -3   7 441.608 408.109   1
  -5  -3   8 3769.78 794.937   1
  -5  -3   8 5033.52 491.143   1
  -5  -3   9 5225.90 532.968   1
  -5  -3   9-255.617 712.204   1
  -5  -3  10 4096.50 794.515   1
  -5  -3  10 8695.94 639.487   1
  -5  -3  11 1193.92 708.699   1
  -5  -3  12 2640.08 719.653   1
  -5  -3  12-1006.55 632.036   1
  -5  -3  13 1277.66 670.567   1
  -5  -3  13 307.214 590.318   1
  -5  -3  14 682.218 592.519   1
  -5  -3  14 475.626 616.183   1
  -5  -3  15 194.438 553.703   1
  -5  -3  15 888.371 577.837   1
  -5  -3  16 1161.55 559.345   1
  -5  -3  17 1310.16 543.263   1
  -5  -3  18 269.438 491.022   1
  -5  -3  19 469.778 464.580   1
  -5  -2 -13 420.350 397.835   1
  -5  -2 -12 372.161 357.407   1
  -5  -2 -12 793.970 455.475   1
  -5  -2 -11 281.950 444.808   1
  -5  -2 -11 156.623 373.157   1
  -5  -2 -10 96.7773 393.052   1
  -5  -2  -9 1392.73 453.443   1
  -5  -2  -8 198.239 439.456   1
  -5  -2  -7 2896.29 522.355   1
  -5  -2  -6 2809.03 508.874   1
  -5  -2  -6 1463.35 680.741   1
  -5  -2  -5-481.258 633.586   1
  -5  -2  -5 244.032 431.878  -1
  -5  -2  -4 8483.61 369.246   1
  -5  -2  -4 10303.2 664.637  -1
  -5  -2  -3 21587.1 542.425   1
  -5  -2  -3 23379.6 935.151   1
  -5  -2  -3 22764.1 1150.14   1
  -5  -2  -2 13214.4 779.380   1
  -5  -2  -2 14065.7 1021.39   1
  -5  -2  -2 13143.5 668.740   1
  -5  -2  -1 5811.45 494.682   1
  -5  -2  -1 4840.79 633.280  -1
  -5  -2  -1 5294.30 875.825   1
  -5  -2   0 1753.78 362.526   1
  -5  -2   0 143.771 544.940   1
  -5  -2   0 1292.41 720.909   1
  -5  -2   1 3460.79 679.192   1
  -5  -2   1 4571.34 415.717   1
  -5  -2   2 114.869 271.864   1
  -5  -2   2 449.588 510.693   1
  -5  -2   2 1202.81 530.710   1
  -5  -2   3 6338.91 380.419   1
  -5  -2   3 6126.69 398.548   1
  -5  -2   4 3854.30 329.801   1
  -5  -2   4 4705.88 359.092   1
  -5  -2   4 2598.22 591.475   1
  -5  -2   4 5941.63 530.326   1
  -5  -2   5 2233.09 398.115   1
  -5  -2   5 1898.42 295.746   1
  -5  -2   6 5998.35 420.247   1
  -5  -2   6 4798.70 429.609   1
  -5  -2   7 2312.48 355.084   1
  -5  -2   7 56.7306 620.231   1
  -5  -2   8 1064.66 310.567   1
  -5  -2   8 1431.53 628.200   1
  -5  -2   9 1055.94 650.307   1
  -5  -2   9 1209.00 413.793   1
  -5  -2  10 1579.54 659.491   1
  -5  -2  11 863.934 529.730   1
  -5  -2  11 3390.34 707.683   1
  -5  -2  12 258.343 617.362   1
  -5  -2  13 286.749 598.502   1
  -5  -2  13 766.892 564.179   1
  -5  -2  14-189.576 591.311   1
  -5  -2  14 800.280 594.398   1
  -5  -2  15 1553.10 594.113   1
  -5  -2  15 333.188 537.106   1
  -5  -2  16 1467.40 560.918   1
  -5  -2  17 521.352 525.832   1
  -5  -2  18 369.356 506.913   1
  -5  -2  19 325.666 475.206   1
  -5  -2  20 173.518 421.802   1
  -5  -1 -14 55.6985 385.265   1
  -5  -1 -13 193.606 427.942   1
  -5  -1 -12 364.191 361.605   1
  -5  -1 -12 676.546 467.009   1
  -5  -1 -11 578.887 468.220   1
  -5  -1 -11 275.615 384.432   1
  -5  -1 -10-6.77099 392.198   1
  -5  -1 -10 572.987 494.501   1
  -5  -1  -9 3378.37 512.922   1
  -5  -1  -8 320.331 416.063   1
  -5  -1  -7 1703.77 459.804   1
  -5  -1  -6 690.178 421.039   1
  -5  -1  -6 180.450 197.785   1
  -5  -1  -5 4228.05 276.243   1
  -5  -1  -5 3942.77 498.823   1
  -5  -1  -4 1710.86 230.967   1
  -5  -1  -4 1957.98 417.453   1
  -5  -1  -3 7041.34 518.957   1
  -5  -1  -3 6805.93 348.160   1
  -5  -1  -2 3615.10 412.006   1
  -5  -1  -2 3222.36 599.064   1
  -5  -1  -1 570.208 580.948   1
  -5  -1  -1-141.820 525.769   1
  -5  -1  -1 1039.37 326.963   1
  -5  -1   0 4519.63 697.213  -1
  -5  -1   0 5510.61 417.109   1
  -5  -1   0 4173.06 541.339   1
  -5  -1   1 16467.7 901.357   1
  -5  -1   1 18354.7 601.827   1
  -5  -1   1 17645.5 789.669   1
  -5  -1   2 6061.30 925.574   1
  -5  -1   2 5905.20 621.155   1
  -5  -1   2 6772.66 402.250   1
  -5  -1   2 6106.21 612.167  -1
  -5  -1   3 4108.13 331.867   1
  -5  -1   3 3785.69 568.945   1
  -5  -1   3 4179.04 317.987   1
  -5  -1   4 5557.66 351.501   1
  -5  -1   4 7948.03 531.808   1
  -5  -1   4 6300.79 652.469   1
  -5  -1   4 7285.57 392.211   1
  -5  -1   5 15808.8 587.025   1
  -5  -1   5 15758.9 552.651   1
  -5  -1   6 4966.84 375.340   1
  -5  -1   6 3874.81 593.182   1
  -5  -1   7 588.050 530.445   1
  -5  -1   7 498.599 318.809   1
  -5  -1   7-18.5758 279.734  -1
  -5  -1   8 1766.73 580.851   1
  -5  -1   8-16.3940 429.491   1
  -5  -1   9 620.481 551.844   1
  -5  -1  10-601.273 489.329   1
  -5  -1  10 765.052 574.085   1
  -5  -1  11-96.4106 510.342   1
  -5  -1  11 367.858 569.341   1
  -5  -1  12 1274.14 547.410   1
  -5  -1  12 955.023 603.296   1
  -5  -1  13 565.725 549.793   1
  -5  -1  13 130.077 578.150   1
  -5  -1  14 1197.92 569.126   1
  -5  -1  14 3593.47 667.352   1
  -5  -1  15 770.356 586.095   1
  -5  -1  15 364.836 515.982   1
  -5  -1  16 912.115 567.900   1
  -5  -1  17 423.842 532.655   1
  -5  -1  18 553.130 505.064   1
  -5  -1  19 142.642 473.076   1
  -5  -1  20-145.072 426.238   1
  -5   0 -15-71.2192 383.742   1
  -5   0 -14-61.7207 417.418   1
  -5   0 -13 3.90785 431.744   1
  -5   0 -12 618.216 481.567   1
  -5   0 -11 565.393 496.065   1
  -5   0 -11 109.512 372.995   1
  -5   0 -10 1864.53 564.655   1
  -5   0 -10 2232.29 445.442   1
  -5   0  -9 514.987 495.907   1
  -5   0  -9 234.592 385.488   1
  -5   0  -8 859.509 400.788   1
  -5   0  -8 1354.47 510.535   1
  -5   0  -7 3520.12 473.002   1
  -5   0  -6 4381.87 474.999   1
  -5   0  -6 3926.27 278.837   1
  -5   0  -5 2877.22 408.188   1
  -5   0  -5 2381.81 243.099   1
  -5   0  -4 2751.95 393.401   1
  -5   0  -4 2340.85 240.452   1
  -5   0  -3 1249.33 220.106   1
  -5   0  -3 922.628 326.920   1
  -5   0  -3 1057.06 332.072  -1
  -5   0  -2 16981.6 632.497   1
  -5   0  -2 17017.9 616.908   1
  -5   0  -1 21845.3 669.360   1
  -5   0  -1 23640.2 678.223   1
  -5   0   0 4619.74 521.748   1
  -5   0   0 4216.87 793.913   1
  -5   0   0 3728.84 327.518   1
  -5   0   0 3803.38 347.117   1
  -5   0   0 3328.82 538.008   1
  -5   0   1 13040.1 494.681   1
  -5   0   1 15068.8 692.703   1
  -5   0   1 9120.17 990.826   1
  -5   0   1 10493.7 739.266   1
  -5   0   2 2212.83 540.962   1
  -5   0   2 1603.77 698.374   1
  -5   0   2 3326.68 310.877   1
  -5   0   3 18260.2 768.036   1
  -5   0   3 19102.7 737.446   1
  -5   0   4 332.301 309.066   1
  -5   0   4 832.750 220.954   1
  -5   0   4 1320.38 506.709   1
  -5   0   5-500.364 350.240   1
  -5   0   5 510.478 474.549   1
  -5   0   6 1936.06 281.903   1
  -5   0   6 2922.95 387.337   1
  -5   0   6 2656.69 532.901   1
  -5   0   7 7020.12 508.043   1
  -5   0   7 7208.37 636.856   1
  -5   0   8 809.863 498.875   1
  -5   0   8 857.994 379.798   1
  -5   0   9 2796.17 456.558   1
  -5   0   9 2603.96 552.917   1
  -5   0  10 8305.05 630.675   1
  -5   0  10 5409.37 656.337   1
  -5   0  11 1601.92 496.353  -1
  -5   0  11 1013.46 550.778   1
  -5   0  12 999.900 559.783   1
  -5   0  12 2763.11 572.099   1
  -5   0  13 727.037 548.632   1
  -5   0  13 1434.66 566.542   1
  -5   0  14 733.557 578.555   1
  -5   0  14 1048.54 555.171   1
  -5   0  15-26.4045 564.215   1
  -5   0  15-162.761 516.707   1
  -5   0  16 1085.92 585.185   1
  -5   0  17 517.921 524.592  -1
  -5   0  18-109.391 482.077   1
  -5   0  19-317.735 479.690   1
  -5   0  20-146.037 411.127   1
  -5   1 -16 94.1400 391.835   1
  -5   1 -15-100.797 418.715   1
  -5   1 -14 38.5143 441.383   1
  -5   1 -13-46.6010 456.739   1
  -5   1 -12 502.910 481.869   1
  -5   1 -11 316.065 487.159   1
  -5   1 -10 443.578 367.185   1
  -5   1 -10 692.492 501.703   1
  -5   1  -9 850.384 492.706   1
  -5   1  -9 668.514 378.472   1
  -5   1  -8 381.679 361.893   1
  -5   1  -8 313.669 449.120   1
  -5   1  -7 680.258 354.222   1
  -5   1  -7 773.608 435.894   1
  -5   1  -6 1256.36 408.487   1
  -5   1  -6 1046.78 348.922   1
  -5   1  -5 1363.06 388.283   1
  -5   1  -5 1153.60 194.622   1
  -5   1  -5 1213.40 329.509   1
  -5   1  -4-237.855 302.186   1
  -5   1  -4 246.683 298.132   1
  -5   1  -4 138.124 166.035   1
  -5   1  -3 4733.46 281.078   1
  -5   1  -3 4137.03 371.878   1
  -5   1  -3 3621.37 410.559   1
  -5   1  -3 4320.56 413.023   1
  -5   1  -2 22698.6 649.044   1
  -5   1  -2 22817.9 522.404   1
  -5   1  -2 22801.8 711.045   1
  -5   1  -1 11457.4 510.654   1
  -5   1  -1 11018.6 462.605   1
  -5   1   0 2044.42 326.412   1
  -5   1   0 1056.37 256.143   1
  -5   1   0 724.522 249.324   1
  -5   1   0 2010.72 433.350   1
  -5   1   1 33879.3 858.125   1
  -5   1   1 37775.6 867.600   1
  -5   1   2 20636.2 1023.41   1
  -5   1   2 22740.9 749.651   1
  -5   1   3 30787.2 1189.86   1
  -5   1   3 34028.0 910.240   1
  -5   1   4 50174.0 1106.24   1
  -5   1   4 43567.2 877.631   1
  -5   1   5 7248.31 581.116   1
  -5   1   5 7397.64 445.366   1
  -5   1   5 7813.07 594.702   1
  -5   1   6 7829.68 612.646   1
  -5   1   6 4555.51 328.205   1
  -5   1   6 7535.69 480.116   1
  -5   1   6 5496.16 547.844   1
  -5   1   7 846.378 456.797   1
  -5   1   7 1994.37 376.473   1
  -5   1   7 1935.25 384.016   1
  -5   1   7 1007.04 243.119   1
  -5   1   8 13121.3 713.630   1
  -5   1   8 12766.2 623.312   1
  -5   1   9 971.293 489.488  -1
  -5   1   9 1866.66 433.750   1
  -5   1  10 15528.9 737.253   1
  -5   1  10 15374.5 502.180   1
  -5   1  11 56.1569 201.158   1
  -5   1  11 269.480 493.120   1
  -5   1  11 149.283 440.934   1
  -5   1  12 1456.06 543.156   1
  -5   1  12 1314.51 536.094   1
  -5   1  12 1095.78 250.376   1
  -5   1  13 1393.42 275.883   1
  -5   1  13 1259.89 525.130  -1
  -5   1  13 1613.47 573.235   1
  -5   1  14 179.993 241.778   1
  -5   1  14 590.411 529.897   1
  -5   1  14 320.571 566.533   1
  -5   1  15 3266.58 668.215   1
  -5   1  15 2378.63 570.052   1
  -5   1  16-188.818 551.106   1
  -5   1  17 876.873 544.665  -1
  -5   1  18-413.784 507.722   1
  -5   1  19 1851.82 476.862   1
  -5   1  20 1140.12 402.154   1
  -5   2 -16 115.375 394.679   1
  -5   2 -15-306.149 444.314   1
  -5   2 -14 129.928 460.076   1
  -5   2 -13 7.74602 459.713   1
  -5   2 -12 178.659 495.066  -1
  -5   2 -11 946.866 539.619   1
  -5   2 -10 258.488 488.574   1
  -5   2  -9 492.153 471.514   1
  -5   2  -9 796.524 348.592   1
  -5   2  -8 475.570 429.438   1
  -5   2  -8 677.611 345.448   1
  -5   2  -7 212.265 318.711   1
  -5   2  -7 202.430 388.770   1
  -5   2  -6 432.428 367.741   1
  -5   2  -6 821.690 320.408   1
  -5   2  -5 341.231 166.662   1
  -5   2  -5 871.283 348.533   1
  -5   2  -5 1017.45 305.110   1
  -5   2  -4 7887.42 549.659   1
  -5   2  -4 8758.68 458.646   1
  -5   2  -4 9257.54 364.635   1
  -5   2  -3 12413.0 598.479   1
  -5   2  -3 12105.4 503.525   1
  -5   2  -3 13058.8 408.798   1
  -5   2  -2 12195.7 569.439   1
  -5   2  -2 12209.4 482.807   1
  -5   2  -1 5450.51 353.715   1
  -5   2  -1 5772.06 402.971   1
  -5   2   0 13166.1 395.135   1
  -5   2   0 12597.3 450.641   1
  -5   2   0 13452.9 528.306   1
  -5   2   1 2343.85 277.928   1
  -5   2   1 2829.06 345.117   1
  -5   2   1 3310.68 411.704   1
  -5   2   2 19710.8 666.513   1
  -5   2   2 16672.2 610.410  -1
  -5   2   3 3149.12 328.988   1
  -5   2   3 3832.54 461.495   1
  -5   2   4 7486.62 408.399   1
  -5   2   4 7959.68 543.622   1
  -5   2   4 8262.87 570.807   1
  -5   2   5 541.981 268.730   1
  -5   2   5 794.304 309.441   1
  -5   2   5 332.101 419.469   1
  -5   2   5 407.223 243.293   1
  -5   2   6 87809.5 1213.82   1
  -5   2   6 89783.3 1434.48   1
  -5   2   7 10717.4 641.233   1
  -5   2   7 11820.8 576.998   1
  -5   2   8 1270.48 283.457   1
  -5   2   8 1377.57 452.619   1
  -5   2   8 2433.73 420.237   1
  -5   2   9 3926.64 315.653   1
  -5   2   9 4343.16 491.931   1
  -5   2   9 4000.06 532.280   1
  -5   2  10 3813.03 320.468   1
  -5   2  10 2947.10 532.884   1
  -5   2  10 3684.10 515.635   1
  -5   2  11 4026.02 340.137   1
  -5   2  11 3836.61 556.809   1
  -5   2  11 3471.59 565.475   1
  -5   2  12 1734.07 537.139   1
  -5   2  12 1774.06 297.001   1
  -5   2  12 2101.94 564.300   1
  -5   2  13 6487.14 445.181   1
  -5   2  13 4568.27 647.628   1
  -5   2  13 5088.26 675.881   1
  -5   2  14 333.291 268.606   1
  -5   2  14 201.824 572.026   1
  -5   2  14 406.609 532.564   1
  -5   2  15 716.407 552.908   1
  -5   2  15 2094.76 357.436   1
  -5   2  15 1100.23 582.845   1
  -5   2  16 953.021 314.565   1
  -5   2  16 465.827 543.210   1
  -5   2  17 1575.28 517.896   1
  -5   2  17 679.578 299.118   1
  -5   2  18 3492.46 535.592   1
  -5   2  18 1567.03 326.660   1
  -5   2  19 813.046 427.982   1
  -5   2  20 750.051 371.575   1
  -5   3 -16 106.688 394.420   1
  -5   3 -15 598.024 465.378   1
  -5   3 -14 756.349 486.312   1
  -5   3 -13-79.4884 478.703   1
  -5   3 -12 827.885 539.553   1
  -5   3 -11-297.889 475.865  -1
  -5   3 -11-111.069 510.592   1
  -5   3 -10-415.305 488.207   1
  -5   3 -10 165.453 446.910   1
  -5   3  -9 266.629 417.203   1
  -5   3  -9 5.03911 459.806   1
  -5   3  -8 427.213 412.611   1
  -5   3  -8-105.832 429.166   1
  -5   3  -7 2626.65 491.374   1
  -5   3  -7 3055.36 434.890   1
  -5   3  -7 3696.57 468.112   1
  -5   3  -6 1431.34 382.600   1
  -5   3  -6 1526.46 389.623   1
  -5   3  -6 1031.04 397.551   1
  -5   3  -5 5475.96 480.794   1
  -5   3  -5 5692.75 531.104   1
  -5   3  -5 6255.91 475.463   1
  -5   3  -4 12462.6 658.961   1
  -5   3  -4 12894.7 621.712   1
  -5   3  -3 11689.3 589.608   1
  -5   3  -3 11615.1 597.549   1
  -5   3  -2 26274.5 793.827   1
  -5   3  -2 26397.8 783.933   1
  -5   3  -1 24580.3 737.841   1
  -5   3  -1 25640.5 757.081   1
  -5   3   0 37578.8 977.353   1
  -5   3   0 35048.6 580.618   1
  -5   3   0 37332.2 861.220   1
  -5   3   0 37618.6 855.954   1
  -5   3   1 19605.3 610.691   1
  -5   3   1 18853.8 723.060   1
  -5   3   1 18995.5 616.859   1
  -5   3   1 17753.0 424.010   1
  -5   3   2 20275.8 627.479   1
  -5   3   2 24083.8 691.182   1
  -5   3   2 25102.9 854.697   1
  -5   3   2 21948.6 455.330   1
  -5   3   2 20501.4 619.789   1
  -5   3   3 17224.2 604.989   1
  -5   3   3 16991.2 741.871   1
  -5   3   3 16864.6 565.499   1
  -5   3   4 27053.6 747.835   1
  -5   3   4 27679.7 706.393   1
  -5   3   4 29429.2 996.027   1
  -5   3   4 27359.8 627.895   1
  -5   3   4 29478.6 816.901   1
  -5   3   5 108581. 1439.78   1
  -5   3   5 115872. 1531.77   1
  -5   3   5 113016. 1315.58   1
  -5   3   5 108163. 1365.79  -1
  -5   3   6 1559.42 328.145   1
  -5   3   6 1551.21 345.567  -1
  -5   3   6 1687.50 344.589   1
  -5   3   7 37570.6 1001.81   1
  -5   3   7 35853.4 885.902   1
  -5   3   7 37836.4 918.834   1
  -5   3   8 463.078 366.940   1
  -5   3   8 1077.38 452.438   1
  -5   3   8 752.979 289.345   1
  -5   3   9 19636.9 775.595   1
  -5   3   9 20577.9 844.345   1
  -5   3  10 10253.4 502.871   1
  -5   3  10 8342.10 677.338   1
  -5   3  10 9448.27 647.098   1
  -5   3  11 4792.30 595.140   1
  -5   3  11 5554.52 631.456   1
  -5   3  11 5865.20 430.636   1
  -5   3  12 10515.3 548.741  -1
  -5   3  12 8272.07 712.958   1
  -5   3  12 8692.43 730.945   1
  -5   3  13 3039.74 620.387   1
  -5   3  13 3266.74 605.405   1
  -5   3  14 3320.98 401.633   1
  -5   3  14 3274.70 619.151   1
  -5   3  15 2501.21 590.823   1
  -5   3  15 2896.82 400.642   1
  -5   3  16 8381.19 713.412   1
  -5   3  16 7710.72 544.969   1
  -5   3  17 1717.66 486.103   1
  -5   3  17 335.512 291.629   1
  -5   3  18 686.909 303.083   1
  -5   3  18 1074.33 439.548   1
  -5   3  19 36.0069 363.133   1
  -5   3  19 112.705 255.771   1
  -5   3  20-83.0660 338.397   1
  -5   4 -16 308.487 416.279   1
  -5   4 -15 419.225 438.667   1
  -5   4 -14 501.080 485.212   1
  -5   4 -13 3714.05 627.294   1
  -5   4 -13 5305.89 591.166   1
  -5   4 -12 184.987 450.535  -1
  -5   4 -12 853.235 531.594   1
  -5   4 -11 2223.29 524.434   1
  -5   4 -11 1949.12 562.145   1
  -5   4 -10 810.063 494.652   1
  -5   4 -10 1396.69 486.826   1
  -5   4  -9 1412.29 475.508   1
  -5   4  -9 1348.20 515.526   1
  -5   4  -8 2595.96 479.708   1
  -5   4  -8 1965.57 500.430   1
  -5   4  -7 286.389 395.232   1
  -5   4  -7 279.015 380.054   1
  -5   4  -6 3954.66 414.743   1
  -5   4  -6 5267.86 473.089   1
  -5   4  -6 4598.35 527.599   1
  -5   4  -5 2005.54 417.189   1
  -5   4  -5 1885.60 368.794   1
  -5   4  -5 1643.32 349.828   1
  -5   4  -4 1773.84 381.120   1
  -5   4  -4 1407.51 335.014   1
  -5   4  -4 1345.46 325.579   1
  -5   4  -3 10840.1 505.823  -1
  -5   4  -3 11461.6 485.365   1
  -5   4  -3 10257.8 582.452   1
  -5   4  -2 5337.45 423.175   1
  -5   4  -2 6788.34 415.598   1
  -5   4  -2 5898.15 467.721   1
  -5   4  -1 19705.5 468.603   1
  -5   4  -1 18936.8 693.736   1
  -5   4  -1 18686.1 648.375   1
  -5   4   0 266.169 179.856   1
  -5   4   0 47.8478 170.870   1
  -5   4   0 1777.63 337.396   1
  -5   4   0 2098.62 381.084   1
  -5   4   0 1977.13 335.239   1
  -5   4   1 37407.7 840.068   1
  -5   4   1 36891.8 577.010   1
  -5   4   1 35875.2 883.992  -1
  -5   4   1 36642.3 902.784   1
  -5   4   2 2517.29 373.906   1
  -5   4   2 1708.92 335.551   1
  -5   4   2 1685.57 202.879   1
  -5   4   2 3783.32 468.364   1
  -5   4   2 3362.84 414.960   1
  -5   4   3 38729.4 935.798   1
  -5   4   3 35661.2 516.832   1
  -5   4   3 38420.1 695.690   1
  -5   4   3 39102.6 1098.51   1
  -5   4   3 38544.3 914.004   1
  -5   4   3 37201.1 895.323   1
  -5   4   4 17724.3 667.633   1
  -5   4   4 17466.8 710.849   1
  -5   4   4 17959.9 549.028  -1
  -5   4   4 17590.4 683.958   1
  -5   4   5 3119.59 397.629   1
  -5   4   5 3112.02 388.424   1
  -5   4   5 3195.18 484.807   1
  -5   4   5 4248.78 376.818   1
  -5   4   6 1487.88 352.283   1
  -5   4   6 1345.61 456.601   1
  -5   4   6 1490.40 350.118   1
  -5   4   7 5912.09 566.256   1
  -5   4   7 6266.60 517.571   1
  -5   4   7 7382.14 484.881   1
  -5   4   7 5307.16 441.492  -1
  -5   4   8 1603.37 477.344   1
  -5   4   8 1996.52 349.315   1
  -5   4   9 62.6195 254.575   1
  -5   4   9 137.989 291.679   1
  -5   4   9-627.866 518.941  -1
  -5   4  10 1593.33 549.742   1
  -5   4  10 1768.00 320.901   1
  -5   4  10 1673.94 354.680   1
  -5   4  11 781.833 299.078   1
  -5   4  11-645.253 594.384   1
  -5   4  12 2051.34 358.408   1
  -5   4  12 1242.37 574.195   1
  -5   4  13-149.031 313.656   1
  -5   4  13 178.765 555.577   1
  -5   4  14 161.102 565.837   1
  -5   4  14 921.732 338.947   1
  -5   4  15 3544.85 440.390   1
  -5   4  15 4061.01 607.652   1
  -5   4  16 165.223 298.226   1
  -5   4  16 386.764 446.874   1
  -5   4  17 311.559 416.891   1
  -5   4  17 324.428 295.856   1
  -5   4  18-96.7484 277.343   1
  -5   4  18-584.476 401.445   1
  -5   4  19 2026.62 543.497   1
  -5   4  19-586.224 382.370  -1
  -5   5 -16 187.051 394.251   1
  -5   5 -15 305.014 423.139  -1
  -5   5 -14 97.1576 442.488   1
  -5   5 -14 453.037 434.912   1
  -5   5 -13 1170.84 469.147   1
  -5   5 -13 632.330 488.728   1
  -5   5 -12 1284.81 498.355   1
  -5   5 -12 1417.17 528.417   1
  -5   5 -11 980.792 534.112   1
  -5   5 -11 940.659 480.321   1
  -5   5 -10 342.656 456.453   1
  -5   5 -10 591.523 479.629   1
  -5   5  -9 184.676 445.725   1
  -5   5  -9 816.412 458.548   1
  -5   5  -8 537.642 420.236   1
  -5   5  -8 250.010 442.330   1
  -5   5  -7 4793.63 517.381   1
  -5   5  -7 3976.23 565.334   1
  -5   5  -6 2357.07 481.034   1
  -5   5  -6 3226.87 442.641  -1
  -5   5  -6 2575.27 421.914   1
  -5   5  -5 11448.9 611.715   1
  -5   5  -5 11794.0 577.268   1
  -5   5  -5 12660.7 551.993   1
  -5   5  -5 11574.1 705.193   1
  -5   5  -4 853.003 348.393   1
  -5   5  -4 905.547 363.153   1
  -5   5  -4 936.461 326.562   1
  -5   5  -4 1507.32 336.071   1
  -5   5  -3 9500.36 489.175   1
  -5   5  -3 9463.38 483.112  -1
  -5   5  -3 9796.31 576.476   1
  -5   5  -3 9119.20 592.840   1
  -5   5  -2 4726.05 457.170   1
  -5   5  -2 5088.24 469.479   1
  -5   5  -2 5288.97 398.676   1
  -5   5  -1 33443.3 753.438   1
  -5   5  -1 34616.1 969.215   1
  -5   5  -1 34949.7 965.293  -1
  -5   5   0 1603.70 303.451  -1
  -5   5   0 694.316 326.082   1
  -5   5   0 867.439 405.498   1
  -5   5   0 921.623 357.894   1
  -5   5   1 24195.4 820.041   1
  -5   5   1 21116.7 614.347   1
  -5   5   1 23126.5 798.346   1
  -5   5   1 23242.3 783.915   1
  -5   5   2 12747.1 453.370   1
  -5   5   2 14098.9 675.553   1
  -5   5   2 13051.6 636.754   1
  -5   5   2 12876.5 493.493   1
  -5   5   3 1697.96 474.319   1
  -5   5   3 1347.47 368.619   1
  -5   5   3 1365.14 295.473   1
  -5   5   3 1268.46 273.650   1
  -5   5   3 1247.70 359.221   1
  -5   5   4 13917.8 702.585   1
  -5   5   4 13835.5 658.709   1
  -5   5   4 13904.0 676.571   1
  -5   5   4 13889.2 524.754   1
  -5   5   5 1667.31 340.635   1
  -5   5   5 2352.45 413.182  -1
  -5   5   5 1983.20 383.279   1
  -5   5   5 2275.67 492.329   1
  -5   5   5 2638.75 346.270   1
  -5   5   6 1541.58 488.149   1
  -5   5   6 1209.29 352.436   1
  -5   5   6 1007.22 349.397   1
  -5   5   6 1611.30 325.934   1
  -5   5   7 1658.70 412.201   1
  -5   5   7 1774.89 373.913   1
  -5   5   7 1680.30 371.092   1
  -5   5   7 2220.40 531.294   1
  -5   5   8 4055.61 452.801   1
  -5   5   8 4830.51 485.642   1
  -5   5   8 4813.62 624.601   1
  -5   5   8 4212.06 540.493   1
  -5   5   9 479.310 543.118   1
  -5   5   9 942.344 489.963   1
  -5   5   9 583.008 350.838   1
  -5   5   9 438.308 394.151   1
  -5   5  10 5479.95 657.663   1
  -5   5  10 4547.84 440.020   1
  -5   5  10 3750.17 652.157   1
  -5   5  10 3937.37 525.359   1
  -5   5  10 3511.22 462.717   1
  -5   5  11 2064.22 500.845   1
  -5   5  11 1908.25 362.144   1
  -5   5  11 1054.83 597.882   1
  -5   5  11 1045.86 381.493  -1
  -5   5  12-162.215 588.911   1
  -5   5  12 305.232 451.562   1
  -5   5  12 130.916 313.604   1
  -5   5  13-397.678 355.533   1
  -5   5  13-16.9822 461.971   1
  -5   5  14-75.2955 337.394   1
  -5   5  14-116.152 462.772   1
  -5   5  15 197.494 466.532   1
  -5   5  15 777.244 338.614   1
  -5   5  16-116.959 308.026   1
  -5   5  16 1915.30 614.001   1
  -5   5  17-104.750 299.000   1
  -5   5  17 1343.41 550.752   1
  -5   5  18 999.907 499.111   1
  -5   5  18-64.1217 355.818   1
  -5   5  19 91.3947 310.323   1
  -5   6 -15 419.929 398.633   1
  -5   6 -15-167.736 406.655   1
  -5   6 -14 360.525 428.591   1
  -5   6 -14 114.526 415.836   1
  -5   6 -13-139.832 439.562   1
  -5   6 -13 357.646 442.916   1
  -5   6 -12 289.283 457.073   1
  -5   6 -12 786.653 462.013   1
  -5   6 -11 24.5309 476.316   1
  -5   6 -11 203.484 461.379   1
  -5   6 -10 551.585 454.554   1
  -5   6 -10 119.525 460.149   1
  -5   6  -9 301.969 460.302   1
  -5   6  -9 643.103 456.509   1
  -5   6  -8 609.965 443.210   1
  -5   6  -8 1156.31 438.660   1
  -5   6  -7 293.850 404.388   1
  -5   6  -7 97.7543 419.609   1
  -5   6  -6 249.411 373.907   1
  -5   6  -6 27.5524 411.141   1
  -5   6  -5 1572.64 384.616   1
  -5   6  -5 1363.94 395.476   1
  -5   6  -5 1200.23 432.898   1
  -5   6  -4 2269.65 455.725   1
  -5   6  -4 1900.57 418.992   1
  -5   6  -4 2225.73 381.649   1
  -5   6  -3 7154.70 586.520   1
  -5   6  -3 7623.01 460.336   1
  -5   6  -3 7403.77 563.119   1
  -5   6  -2 5691.23 426.286   1
  -5   6  -2 4304.59 490.077   1
  -5   6  -2 4110.12 485.532  -1
  -5   6  -1 4729.19 507.930   1
  -5   6  -1 6305.33 432.218   1
  -5   6  -1 4683.03 502.263  -1
  -5   6   0 3494.91 458.356   1
  -5   6   0 4384.63 389.310   1
  -5   6   0 3362.66 466.273   1
  -5   6   1 12082.4 680.702   1
  -5   6   1 11732.6 529.197   1
  -5   6   1 11520.4 659.745   1
  -5   6   2 14847.4 550.692   1
  -5   6   2 13046.9 571.149   1
  -5   6   2 15727.4 746.650   1
  -5   6   2 14642.3 734.128   1
  -5   6   3 1022.01 319.893   1
  -5   6   3 1060.44 377.947   1
  -5   6   3 1141.01 286.653   1
  -5   6   3 1201.57 403.033   1
  -5   6   3 2463.67 341.417   1
  -5   6   3 1180.78 487.818   1
  -5   6   4 4112.74 508.140   1
  -5   6   4 4281.99 430.230   1
  -5   6   4 4828.97 404.213   1
  -5   6   4 3897.62 470.201   1
  -5   6   4 3610.90 573.819   1
  -5   6   5 1829.69 444.176   1
  -5   6   5 958.570 520.891   1
  -5   6   5 1501.33 386.614   1
  -5   6   5 1739.00 348.808   1
  -5   6   5 1755.86 392.125   1
  -5   6   6 459.710 388.174   1
  -5   6   6 1314.57 398.525   1
  -5   6   6 568.956 529.585   1
  -5   6   6 1691.64 360.466   1
  -5   6   7 929.436 579.702   1
  -5   6   7 808.203 373.053   1
  -5   6   7 1634.36 420.764   1
  -5   6   7 849.923 418.053   1
  -5   6   8 351.830 377.118   1
  -5   6   8 12.8120 455.630   1
  -5   6   8-390.715 603.228   1
  -5   6   9 58.1466 378.977   1
  -5   6   9-696.647 633.654  -1
  -5   6   9 283.409 472.727   1
  -5   6  10 16.6687 493.107   1
  -5   6  10-363.725 393.991   1
  -5   6  11 1267.61 561.269   1
  -5   6  11 370.645 390.515   1
  -5   6  11 0.10879 471.000   1
  -5   6  12 1055.61 564.062   1
  -5   6  12 540.793 409.802   1
  -5   6  13 2402.32 624.786   1
  -5   6  13 1227.20 473.525   1
  -5   6  14 885.898 553.876   1
  -5   6  14-87.4694 443.051  -1
  -5   6  15 26.9607 379.227   1
  -5   6  15 168.611 490.828   1
  -5   6  16 223.713 378.296   1
  -5   6  16 248.239 491.157   1
  -5   6  17-313.425 474.076   1
  -5   6  17-204.833 352.676   1
  -5   6  18-279.104 323.180  -1
  -5   7 -15 355.272 376.425   1
  -5   7 -14 504.179 401.881  -1
  -5   7 -13 238.247 412.447   1
  -5   7 -13-40.6703 446.706  -1
  -5   7 -12-129.251 457.555   1
  -5   7 -12 319.913 427.458   1
  -5   7 -11 800.969 448.311   1
  -5   7 -11 447.134 471.447   1
  -5   7 -10 173.529 442.725   1
  -5   7 -10-92.8918 461.479   1
  -5   7  -9 530.375 431.221   1
  -5   7  -9 1086.80 397.526   1
  -5   7  -9 53.3597 473.170   1
  -5   7  -8 241.174 408.740   1
  -5   7  -8-405.500 478.558   1
  -5   7  -7 600.806 404.282   1
  -5   7  -7 144.268 451.340   1
  -5   7  -6 502.161 385.358   1
  -5   7  -6-161.431 471.610   1
  -5   7  -5 331.126 354.807   1
  -5   7  -5-114.237 450.904   1
  -5   7  -4 5122.33 454.459   1
  -5   7  -4 4934.03 519.989   1
  -5   7  -4 5330.54 615.640   1
  -5   7  -3 825.431 451.818   1
  -5   7  -3 885.642 400.557   1
  -5   7  -2 682.233 429.113   1
  -5   7  -2 561.251 378.544   1
  -5   7  -2 833.613 267.876   1
  -5   7  -1 2551.94 462.641   1
  -5   7  -1 2738.67 494.981   1
  -5   7  -1 2361.85 325.970   1
  -5   7   0 1629.60 303.610   1
  -5   7   0 1671.54 427.834   1
  -5   7   0 2181.83 480.039   1
  -5   7   1 1829.85 468.517   1
  -5   7   1 1399.32 420.381   1
  -5   7   1 1210.11 296.743   1
  -5   7   2 1142.32 414.863   1
  -5   7   2 2183.11 373.801   1
  -5   7   2 1365.47 448.472   1
  -5   7   3 2878.22 426.182   1
  -5   7   3 3769.87 570.264   1
  -5   7   3 3025.35 486.866   1
  -5   7   4 2585.40 539.983   1
  -5   7   4 3490.47 391.667   1
  -5   7   4 2072.59 465.389   1
  -5   7   4 1918.86 415.222   1
  -5   7   5 2614.58 499.440   1
  -5   7   5 2437.04 409.817  -1
  -5   7   5 2770.06 471.524   1
  -5   7   6 2601.79 493.488   1
  -5   7   6 2199.71 503.334   1
  -5   7   6 2046.59 415.103   1
  -5   7   7 120.269 378.315   1
  -5   7   7 624.388 444.385   1
  -5   7   7 1364.00 481.204   1
  -5   7   8-32.0552 456.380   1
  -5   7   8 422.079 394.617  -1
  -5   7   8 589.697 444.685   1
  -5   7   9 328.657 408.545   1
  -5   7   9 217.747 428.349   1
  -5   7  10 16.2239 409.126   1
  -5   7  10-180.955 430.151   1
  -5   7  10-881.237 562.152   1
  -5   7  11 519.074 438.421   1
  -5   7  11 540.550 436.619   1
  -5   7  12 163.403 502.168   1
  -5   7  12 1516.81 461.753   1
  -5   7  12 1160.29 473.418   1
  -5   7  13-324.060 423.892   1
  -5   7  14-544.094 509.359   1
  -5   7  14-46.0106 402.610   1
  -5   7  15-790.300 529.511   1
  -5   7  16-80.4118 358.089   1
  -5   8 -14 223.584 372.859   1
  -5   8 -13 540.954 399.259   1
  -5   8 -12 119.950 438.124   1
  -5   8 -12 442.680 410.657   1
  -5   8 -11 383.986 415.850   1
  -5   8 -11 90.6086 454.673   1
  -5   8 -10 746.015 414.135   1
  -5   8 -10 204.857 469.288   1
  -5   8 -10 1306.42 387.581   1
  -5   8  -9 521.431 410.230   1
  -5   8  -9 430.649 495.466   1
  -5   8  -9 696.380 395.251   1
  -5   8  -8 394.565 487.390   1
  -5   8  -8 786.180 412.639   1
  -5   8  -7 567.781 399.917   1
  -5   8  -7 336.869 470.802   1
  -5   8  -6 778.971 503.561   1
  -5   8  -6 4055.49 486.792   1
  -5   8  -5 26.0882 459.545   1
  -5   8  -5 2662.74 442.533   1
  -5   8  -4 1306.24 509.586   1
  -5   8  -4 1311.61 424.546   1
  -5   8  -3 5891.43 462.530   1
  -5   8  -3 4030.18 526.879   1
  -5   8  -3 5028.62 630.213   1
  -5   8  -2 804.511 428.666   1
  -5   8  -2 932.932 505.747   1
  -5   8  -2 1135.08 325.327   1
  -5   8  -1 619.639 309.252   1
  -5   8  -1 473.072 423.862   1
  -5   8  -1 219.549 478.454   1
  -5   8   0 2489.76 387.209   1
  -5   8   0 2778.28 571.514   1
  -5   8   0 3115.50 528.696   1
  -5   8   1 3462.47 545.841  -1
  -5   8   1 2747.26 417.021   1
  -5   8   1 3790.47 604.534   1
  -5   8   2 3910.58 628.335  -1
  -5   8   2 3092.48 543.207   1
  -5   8   2 3090.24 406.697   1
  -5   8   3 2510.28 540.240   1
  -5   8   3 4461.95 431.681   1
  -5   8   4 1977.21 520.984   1
  -5   8   4 1352.89 448.768   1
  -5   8   5 5426.27 591.281   1
  -5   8   5 6585.80 440.447   1
  -5   8   5 4650.63 637.248   1
  -5   8   6 3079.52 568.145   1
  -5   8   6 3221.27 542.160   1
  -5   8   7 1949.56 521.922   1
  -5   8   7 1484.47 517.802   1
  -5   8   8 34.2835 457.277   1
  -5   8   8 372.929 455.273   1
  -5   8   9 84.1681 440.372  -1
  -5   8   9 309.041 491.294  -1
  -5   8  10-1.79694 442.769   1
  -5   8  10 148.487 452.296   1
  -5   8  11 730.934 441.610   1
  -5   8  11 1136.48 516.424   1
  -5   8  12 2238.26 492.465   1
  -5   8  12 2667.01 577.342   1
  -5   8  13 764.542 402.019   1
  -5   8  13 1044.18 502.049   1
  -5   8  14 618.090 447.112   1
  -5   8  15 630.733 427.659   1
  -5   9 -12 430.894 379.114   1
  -5   9 -11 1757.07 384.954   1
  -5   9 -11 570.147 380.229   1
  -5   9 -10 1254.71 396.130   1
  -5   9 -10 598.500 475.767   1
  -5   9  -9 550.087 479.805   1
  -5   9  -9 1007.33 400.426   1
  -5   9  -8 2681.37 444.256   1
  -5   9  -8 315.423 472.949   1
  -5   9  -7 2564.84 448.539   1
  -5   9  -7 155.360 467.714   1
  -5   9  -6 3039.95 460.770   1
  -5   9  -6 703.381 490.836   1
  -5   9  -5 2794.15 476.277   1
  -5   9  -5 379.437 496.410   1
  -5   9  -4 340.911 511.176   1
  -5   9  -4 3414.47 472.324   1
  -5   9  -3 576.361 437.567   1
  -5   9  -3 1016.05 358.579   1
  -5   9  -3 228.394 512.072   1
  -5   9  -2 283.725 517.544   1
  -5   9  -2 146.144 322.394  -1
  -5   9  -2-60.0176 429.168   1
  -5   9  -1 1773.95 393.974   1
  -5   9  -1 1700.93 500.863   1
  -5   9  -1 2687.66 621.129   1
  -5   9   0 8484.45 569.715   1
  -5   9   0 5334.79 632.968   1
  -5   9   0 7450.21 763.593   1
  -5   9   0 5530.96 537.604   1
  -5   9   1 891.784 376.561   1
  -5   9   1 1088.83 503.165   1
  -5   9   2 1537.30 415.121   1
  -5   9   2 1493.49 534.744   1
  -5   9   3 313.870 493.296   1
  -5   9   3 4168.45 427.061   1
  -5   9   4 761.714 527.190   1
  -5   9   5 655.772 527.754   1
  -5   9   5 1311.51 480.169   1
  -5   9   6 2086.86 530.896   1
  -5   9   6 1801.34 566.513   1
  -5   9   7 1280.13 543.165   1
  -5   9   7 948.733 486.326   1
  -5   9   8 281.938 477.354   1
  -5   9   8-281.810 453.769   1
  -5   9   9 353.179 450.983  -1
  -5   9   9 0.80329 455.954   1
  -5   9  10 322.194 431.824   1
  -5   9  10-316.938 472.024   1
  -5   9  11 598.123 425.775   1
  -5   9  11 89.1048 435.868   1
  -5   9  12 182.822 435.287   1
  -5   9  12 484.171 388.361   1
  -5   9  13 291.291 415.993   1
  -5  10 -11 3292.26 399.409   1
  -5  10 -10 1275.25 386.728   1
  -5  10  -9 1392.24 408.464   1
  -5  10  -8 2008.27 426.306   1
  -5  10  -7 3121.12 455.670   1
  -5  10  -7 654.907 491.136   1
  -5  10  -6 3193.93 462.074   1
  -5  10  -6 145.156 477.892   1
  -5  10  -5 316.008 482.385   1
  -5  10  -5 2304.31 433.709   1
  -5  10  -4 2912.78 463.890   1
  -5  10  -4 455.801 507.826   1
  -5  10  -3 1001.32 547.183   1
  -5  10  -3 3020.65 454.372   1
  -5  10  -2 1978.23 589.150  -1
  -5  10  -2 677.710 455.165   1
  -5  10  -2 1454.86 394.430   1
  -5  10  -1 152.497 449.893   1
  -5  10  -1 683.780 370.357   1
  -5  10   0 2172.58 434.253   1
  -5  10   0 1408.64 508.060   1
  -5  10   1 504.315 383.000   1
  -5  10   1 1529.05 379.319   1
  -5  10   1 284.380 484.110   1
  -5  10   2 357.481 378.818   1
  -5  10   2 413.331 495.289   1
  -5  10   3 145.917 373.848   1
  -5  10   3 454.510 505.486   1
  -5  10   4 1137.12 428.262   1
  -5  10   4 1425.28 555.351   1
  -5  10   5 3189.86 621.336   1
  -5  10   6 727.992 508.156   1
  -5  10   7 2015.44 554.275   1
  -5  10   8 1245.20 493.332   1
  -5  10   8 80.0011 440.605   1
  -5  10   9 552.749 450.217   1
  -5  10   9-170.169 425.037   1
  -5  10  10 493.582 419.094   1
  -5  10  10-530.576 438.559   1
  -5  10  11-434.268 406.900  -1
  -5  11  -9 1934.32 378.477   1
  -5  11  -8 2130.08 405.129   1
  -5  11  -7 1110.59 380.386   1
  -5  11  -6 1081.74 378.098   1
  -5  11  -5 1962.75 422.600   1
  -5  11  -4 1891.79 414.546   1
  -5  11  -3 1610.78 397.533  -1
  -5  11  -2 876.317 383.788   1
  -5  11  -2 846.546 365.795   1
  -5  11  -1 359.740 351.892   1
  -5  11  -1 115.105 449.580   1
  -5  11  -1 755.761 369.211   1
  -5  11   0 1127.91 495.973   1
  -5  11   0 2419.94 407.439   1
  -5  11   0 972.650 382.953   1
  -5  11   1 300.516 369.196   1
  -5  11   1 573.680 488.967   1
  -5  11   2 1857.73 441.825   1
  -5  11   2 2118.28 542.825   1
  -5  11   3 2044.94 546.679   1
  -5  11   3 1428.99 421.901   1
  -5  11   4 2165.35 542.011   1
  -5  11   4 1083.94 407.498   1
  -5  11   5 1354.38 501.614  -1
  -5  11   5 202.730 353.633   1
  -5  11   6 732.582 474.760   1
  -5  11   6 56.0988 346.259   1
  -5  11   7 1333.71 470.792   1
  -5  11   7 439.566 361.915  -1
  -5  11   8-132.678 348.932   1
  -5  11   8 1084.84 433.511   1
  -5  12  -5 1353.26 353.525   1
  -5  12  -4 1084.99 342.034   1
  -5  12  -3 1599.96 364.523   1
  -5  12  -2 1367.39 350.464   1
  -5  12  -1 1934.66 354.526   1
  -5  12   0 356.578 331.538   1
  -5  12   1 412.026 324.299   1
  -5  12   1 757.343 436.149   1
  -5  12   2 527.125 425.979   1
  -5  12   2 438.965 336.607   1
  -5  12   3 295.659 414.283   1
  -4  -8  -3-177.367 344.292   1
  -4  -8  -2-39.1530 346.333   1
  -4  -8  -2-615.577 540.972   1
  -4  -8  -1 1138.74 583.680   1
  -4  -8  -1-5.29194 341.124   1
  -4  -8  -1 67.2953 602.432   1
  -4  -8   0-428.951 524.588   1
  -4  -8   0 611.275 688.601   1
  -4  -8   0 1055.52 590.429  -1
  -4  -8   1 1151.80 787.816   1
  -4  -8   1 675.909 625.493   1
  -4  -8   2-349.511 647.189   1
  -4  -8   2 672.233 739.459  -1
  -4  -8   3 3212.56 682.052   1
  -4  -8   3-59.6682 690.887   1
  -4  -8   4-674.843 674.864  -1
  -4  -8   4 4049.52 723.832   1
  -4  -8   5 2940.33 685.382   1
  -4  -8   5 2014.58 626.539   1
  -4  -8   6 2495.12 622.120   1
  -4  -8   7-23.2547 329.270   1
  -4  -8   7 1289.22 541.659   1
  -4  -8   8 1483.79 548.063   1
  -4  -8   8 785.467 363.755   1
  -4  -8   9 761.826 369.497   1
  -4  -8   9 1050.88 484.863   1
  -4  -8  10 1570.28 411.951   1
  -4  -8  10 733.963 454.123   1
  -4  -8  11 1077.59 608.604   1
  -4  -8  11 388.571 396.692   1
  -4  -7  -7 99.7313 348.775   1
  -4  -7  -6-210.546 386.105   1
  -4  -7  -5-466.016 396.475   1
  -4  -7  -3-329.088 398.519   1
  -4  -7  -3-1044.17 648.360   1
  -4  -7  -2-120.307 384.574   1
  -4  -7  -2 1215.92 639.457   1
  -4  -7  -2-78.0966 647.053   1
  -4  -7  -2 1204.70 581.002   1
  -4  -7  -2-286.016 535.740   1
  -4  -7  -1 1499.89 598.659   1
  -4  -7  -1-499.645 583.478   1
  -4  -7  -1 1180.64 686.627  -1
  -4  -7  -1 599.888 393.322   1
  -4  -7  -1 1378.31 802.213   1
  -4  -7   0 188.285 671.770   1
  -4  -7   0 7.20666 369.986   1
  -4  -7   0 1266.80 603.864   1
  -4  -7   0 858.432 827.892   1
  -4  -7   1-191.833 360.708   1
  -4  -7   1-920.962 719.191   1
  -4  -7   1 145.518 788.425   1
  -4  -7   1 1403.69 614.899  -1
  -4  -7   2 199.742 728.218   1
  -4  -7   2 2188.28 678.840   1
  -4  -7   3 5614.08 773.612   1
  -4  -7   3 4196.54 783.689   1
  -4  -7   4 4171.00 769.355   1
  -4  -7   4 4998.81 773.392   1
  -4  -7   5-564.254 383.630   1
  -4  -7   5 1754.09 628.145   1
  -4  -7   6 5259.37 703.925   1
  -4  -7   6 3394.23 462.969   1
  -4  -7   7 140.972 480.324   1
  -4  -7   7 948.571 698.625   1
  -4  -7   8 5456.25 547.852   1
  -4  -7   8 5547.14 669.473   1
  -4  -7   9-238.061 462.209   1
  -4  -7   9 294.324 369.025   1
  -4  -7  10 508.191 420.281   1
  -4  -7  10-1033.12 737.579   1
  -4  -7  11 82.8528 659.504   1
  -4  -7  11 816.208 418.387   1
  -4  -7  12 1646.52 463.215   1
  -4  -7  12 1146.00 635.782   1
  -4  -7  13 2303.40 614.643   1
  -4  -7  15-252.735 461.147   1
  -4  -6  -9-10.3633 353.529   1
  -4  -6  -8-141.455 392.086   1
  -4  -6  -7 379.124 413.395   1
  -4  -6  -6-230.115 423.936   1
  -4  -6  -5 461.401 429.588   1
  -4  -6  -4 961.035 443.454   1
  -4  -6  -4-638.449 678.250   1
  -4  -6  -3 1791.34 691.786   1
  -4  -6  -3 1138.81 562.511   1
  -4  -6  -3 1387.84 473.468   1
  -4  -6  -3 927.764 764.254   1
  -4  -6  -3 617.311 533.989   1
  -4  -6  -2 728.800 439.284   1
  -4  -6  -2-628.906 615.177   1
  -4  -6  -2 706.398 704.628   1
  -4  -6  -2 937.919 820.756   1
  -4  -6  -2 316.859 551.250   1
  -4  -6  -1 1044.33 609.345   1
  -4  -6  -1 540.621 723.544   1
  -4  -6  -1 1406.21 449.660   1
  -4  -6  -1 1360.97 918.816   1
  -4  -6   0 1259.67 420.378   1
  -4  -6   0 942.640 888.445   1
  -4  -6   0-501.409 787.419   1
  -4  -6   0 754.111 601.419   1
  -4  -6   1 892.084 611.585   1
  -4  -6   1 480.096 378.117   1
  -4  -6   2 1185.53 627.688   1
  -4  -6   2 207.981 356.546   1
  -4  -6   3 2195.67 675.337  -1
  -4  -6   3 4332.45 765.620   1
  -4  -6   4 2344.11 625.559   1
  -4  -6   4 2859.27 700.007   1
  -4  -6   5 4162.79 749.462   1
  -4  -6   5 505.847 510.658   1
  -4  -6   6-81.8601 367.189   1
  -4  -6   6 330.465 478.997   1
  -4  -6   7 972.820 481.880   1
  -4  -6   7 663.986 361.423   1
  -4  -6   8 46.8945 376.755   1
  -4  -6   8-185.472 493.759  -1
  -4  -6   9 5634.32 611.759   1
  -4  -6   9 6768.26 595.215   1
  -4  -6  10 649.597 420.579   1
  -4  -6  11 2201.37 465.430   1
  -4  -6  11 1827.67 749.102   1
  -4  -6  12 738.106 632.765   1
  -4  -6  12 3447.33 534.488   1
  -4  -6  13 2608.87 645.693   1
  -4  -6  15-489.973 507.413   1
  -4  -6  16 449.299 466.046   1
  -4  -6  17 1232.28 476.376   1
  -4  -5 -11-102.813 333.878  -1
  -4  -5 -10-306.054 590.570   1
  -4  -5 -10 128.557 373.762   1
  -4  -5  -9 640.180 428.908   1
  -4  -5  -9-268.271 611.621   1
  -4  -5  -8 565.351 622.711   1
  -4  -5  -8 509.061 436.258  -1
  -4  -5  -7-221.873 624.205   1
  -4  -5  -7 233.728 433.070   1
  -4  -5  -6 342.044 624.908   1
  -4  -5  -6 1416.09 490.521   1
  -4  -5  -5 2864.52 548.725   1
  -4  -5  -5 1088.99 645.651   1
  -4  -5  -4 6762.63 640.913   1
  -4  -5  -4 7099.12 851.995   1
  -4  -5  -4 6996.19 933.564   1
  -4  -5  -3 1905.55 614.129   1
  -4  -5  -3 2843.84 762.598   1
  -4  -5  -3 4060.29 557.609   1
  -4  -5  -3 2878.49 623.422   1
  -4  -5  -3 2375.62 864.302   1
  -4  -5  -2 6570.47 877.311   1
  -4  -5  -2 5815.37 1058.10   1
  -4  -5  -2 6718.14 596.906   1
  -4  -5  -2 5171.03 689.550   1
  -4  -5  -1-240.812 567.566   1
  -4  -5  -1-814.535 759.284   1
  -4  -5  -1 536.154 901.644   1
  -4  -5  -1 1194.75 433.371   1
  -4  -5   0 709.407 400.032  -1
  -4  -5   0-84.7508 552.026   1
  -4  -5   0-549.687 773.176   1
  -4  -5   1 1568.93 406.465   1
  -4  -5   1 812.539 578.892   1
  -4  -5   2 2338.05 627.037   1
  -4  -5   2 2050.49 393.314   1
  -4  -5   3 1834.79 581.871   1
  -4  -5   3 606.296 338.668   1
  -4  -5   3 1840.56 612.958   1
  -4  -5   4 199.480 476.407   1
  -4  -5   4 2775.23 652.466   1
  -4  -5   5 8403.75 804.033   1
  -4  -5   5 3737.45 567.026   1
  -4  -5   6 4557.59 711.214   1
  -4  -5   7 649.016 326.547   1
  -4  -5   7-195.992 480.490   1
  -4  -5   8 136.327 320.498   1
  -4  -5   9 377.564 774.778  -1
  -4  -5   9 7222.32 563.211   1
  -4  -5  10 3244.26 471.837   1
  -4  -5  11 4508.48 567.861   1
  -4  -5  11 1845.19 737.297   1
  -4  -5  12 5217.49 602.596   1
  -4  -5  12 2307.81 728.115  -1
  -4  -5  13 1130.47 633.807   1
  -4  -5  14-458.334 540.524   1
  -4  -5  14 535.148 569.866   1
  -4  -5  15-157.840 494.470   1
  -4  -5  16 647.100 502.605   1
  -4  -5  17 2016.71 523.954   1
  -4  -5  18 1435.41 471.937   1
  -4  -4 -12 171.715 347.913   1
  -4  -4 -11 420.242 386.599   1
  -4  -4 -11-446.867 643.980   1
  -4  -4 -10-448.780 661.864   1
  -4  -4 -10 199.975 403.494   1
  -4  -4  -9 111.169 421.198   1
  -4  -4  -9-556.395 687.859   1
  -4  -4  -8 1377.20 480.973   1
  -4  -4  -8 890.026 680.601   1
  -4  -4  -7 94.7483 659.658   1
  -4  -4  -7 551.239 449.864   1
  -4  -4  -6 1067.71 484.466   1
  -4  -4  -6 193.396 650.894  -1
  -4  -4  -5 51.7858 595.391   1
  -4  -4  -5 712.322 461.373   1
  -4  -4  -4 4564.20 845.214   1
  -4  -4  -4 5974.57 592.240   1
  -4  -4  -4 5292.59 688.802   1
  -4  -4  -4 5667.84 764.003   1
  -4  -4  -3 1954.98 578.488   1
  -4  -4  -3 2694.62 735.618   1
  -4  -4  -3 1415.19 552.796   1
  -4  -4  -3 2732.70 483.870   1
  -4  -4  -3 2673.39 910.830   1
  -4  -4  -3 1023.58 520.562   1
  -4  -4  -2 1272.14 526.791   1
  -4  -4  -2 1925.08 703.957   1
  -4  -4  -2 3230.75 485.262   1
  -4  -4  -2 2610.07 925.838   1
  -4  -4  -1 1457.72 521.284   1
  -4  -4  -1 3393.09 869.905   1
  -4  -4  -1 2218.07 662.418   1
  -4  -4  -1 3709.15 468.289   1
  -4  -4   0 3231.93 567.542   1
  -4  -4   0 4418.79 465.768   1
  -4  -4   1 5979.66 635.078   1
  -4  -4   1 6746.07 492.725   1
  -4  -4   2 1583.74 526.223   1
  -4  -4   2 2087.53 569.526   1
  -4  -4   2 969.257 324.118   1
  -4  -4   3 1728.30 477.974   1
  -4  -4   3 1948.95 333.207   1
  -4  -4   4 3101.19 585.513   1
  -4  -4   4 806.311 410.125   1
  -4  -4   5 127.728 400.965   1
  -4  -4   5 3122.77 599.149   1
  -4  -4   6 1863.95 310.683   1
  -4  -4   6 1949.11 389.116   1
  -4  -4   7 2260.96 348.815   1
  -4  -4   7 6603.29 703.985   1
  -4  -4   8 2769.51 388.661   1
  -4  -4   9 2835.78 404.565   1
  -4  -4   9-1130.44 731.787   1
  -4  -4  10 1821.62 426.515   1
  -4  -4  11 2640.67 494.825   1
  -4  -4  11 612.866 623.968   1
  -4  -4  12 2644.32 672.974   1
  -4  -4  12-286.763 519.384   1
  -4  -4  13 1654.04 606.458   1
  -4  -4  14-103.847 551.268   1
  -4  -4  14-717.646 546.861   1
  -4  -4  15 177.684 504.094   1
  -4  -4  16 1021.62 515.178   1
  -4  -4  17 1728.40 534.251   1
  -4  -4  18 285.552 470.903   1
  -4  -4  19 608.786 446.174   1
  -4  -3 -14 185.578 383.456   1
  -4  -3 -13-2.30697 343.537   1
  -4  -3 -12 131.415 361.622   1
  -4  -3 -12-286.189 667.702   1
  -4  -3 -11 452.795 395.524   1
  -4  -3 -11-404.306 708.247   1
  -4  -3 -10 57.9831 410.244   1
  -4  -3 -10-436.557 723.592   1
  -4  -3  -9 56.1715 425.865   1
  -4  -3  -9-564.928 715.987   1
  -4  -3  -8 2330.76 744.595   1
  -4  -3  -8 3738.59 552.768   1
  -4  -3  -7 4905.47 573.929   1
  -4  -3  -7 3557.57 747.957   1
  -4  -3  -6 1052.63 460.446   1
  -4  -3  -6 780.367 629.702   1
  -4  -3  -5 6663.05 593.398   1
  -4  -3  -5 5022.55 724.636   1
  -4  -3  -4 9530.01 793.808   1
  -4  -3  -4 8575.60 890.652   1
  -4  -3  -4 10476.7 647.464   1
  -4  -3  -4 9257.11 763.682   1
  -4  -3  -3 29234.2 1080.35   1
  -4  -3  -3 32967.7 981.526   1
  -4  -3  -3 32467.2 954.819   1
  -4  -3  -3 30350.8 1377.10   1
  -4  -3  -3 28196.2 1018.72   1
  -4  -3  -2 4368.88 658.015   1
  -4  -3  -2 5384.20 562.154   1
  -4  -3  -2 6426.34 515.097   1
  -4  -3  -2 4399.61 844.725   1
  -4  -3  -2 6089.00 607.862   1
  -4  -3  -1 5254.02 554.776   1
  -4  -3  -1 3794.57 596.066   1
  -4  -3  -1 5701.09 471.507   1
  -4  -3  -1 4004.99 776.201   1
  -4  -3   0 8806.82 635.324   1
  -4  -3   0 8912.36 769.119   1
  -4  -3   0 9758.87 528.259   1
  -4  -3   1 2050.24 337.312   1
  -4  -3   1 1531.77 453.674   1
  -4  -3   1 2268.78 544.518   1
  -4  -3   2 3443.33 524.203   1
  -4  -3   2 3717.68 355.011   1
  -4  -3   3 18232.5 568.295   1
  -4  -3   3 18246.8 735.416   1
  -4  -3   4 43028.6 1162.91   1
  -4  -3   4 44467.2 1027.82   1
  -4  -3   5 12702.3 590.153   1
  -4  -3   5 12120.7 509.807   1
  -4  -3   6 147.208 240.853   1
  -4  -3   6 2788.68 533.439   1
  -4  -3   7-5.98644 278.077   1
  -4  -3   8 17858.6 661.797   1
  -4  -3   8 12209.8 841.940   1
  -4  -3   9 2504.29 374.576   1
  -4  -3   9 66.2079 580.127   1
  -4  -3  10 275.715 573.580   1
  -4  -3  10 880.353 324.564   1
  -4  -3  11 2313.24 397.735   1
  -4  -3  11 1664.55 600.382   1
  -4  -3  12 1130.85 354.416   1
  -4  -3  12 1615.52 595.832   1
  -4  -3  13 1455.68 364.892   1
  -4  -3  14-34.9204 509.449  -1
  -4  -3  14-514.096 556.169   1
  -4  -3  15 988.351 553.794   1
  -4  -3  16 2024.02 553.063   1
  -4  -3  17 1338.99 512.297   1
  -4  -3  18 607.913 498.471   1
  -4  -3  19 524.196 466.080   1
  -4  -3  20 418.473 420.773   1
  -4  -2 -15 149.307 383.388   1
  -4  -2 -14 503.077 450.218  -1
  -4  -2 -12 998.270 395.121  -1
  -4  -2 -12 702.118 706.028   1
  -4  -2 -11-343.095 742.589   1
  -4  -2 -11 116.545 387.122   1
  -4  -2 -10 94.8247 406.449   1
  -4  -2 -10 39.8816 727.148   1
  -4  -2  -9 2514.96 781.724   1
  -4  -2  -9 3352.87 513.341   1
  -4  -2  -8 786.883 435.500   1
  -4  -2  -8 527.732 688.427   1
  -4  -2  -7 2052.95 695.646   1
  -4  -2  -7 3282.16 501.776   1
  -4  -2  -6 611.877 399.576   1
  -4  -2  -6 94.5471 594.528   1
  -4  -2  -5 24868.0 1032.39   1
  -4  -2  -5 26805.2 867.371   1
  -4  -2  -4 6630.72 307.774   1
  -4  -2  -4 6152.39 501.340   1
  -4  -2  -4 7090.46 632.697   1
  -4  -2  -4 6638.23 749.363   1
  -4  -2  -3 43776.9 1078.25   1
  -4  -2  -3 42542.2 1385.43   1
  -4  -2  -3 47862.3 1039.64   1
  -4  -2  -3 47658.8 1183.15   1
  -4  -2  -2 4666.41 756.853   1
  -4  -2  -2 5501.55 511.125   1
  -4  -2  -2 4399.96 567.395   1
  -4  -2  -2 5790.48 445.116   1
  -4  -2  -2 5645.99 556.845   1
  -4  -2  -1 19145.7 638.986   1
  -4  -2  -1 19628.2 737.423   1
  -4  -2  -1 19151.5 754.351  -1
  -4  -2  -1 18066.8 720.954   1
  -4  -2   0 12045.4 774.399   1
  -4  -2   0 14019.6 661.133   1
  -4  -2   0 11461.5 565.984   1
  -4  -2   0 14067.4 544.933  -1
  -4  -2   1 3417.35 340.096   1
  -4  -2   1 2814.53 479.025   1
  -4  -2   2 10207.5 566.772   1
  -4  -2   2 11496.5 463.043   1
  -4  -2   3 14555.6 696.389   1
  -4  -2   3 16167.9 798.903   1
  -4  -2   3 16254.0 607.713   1
  -4  -2   4 1787.59 252.135   1
  -4  -2   4 1098.65 219.970   1
  -4  -2   4 2011.60 323.515   1
  -4  -2   4 1411.14 289.055   1
  -4  -2   5 4389.82 413.996   1
  -4  -2   5 3604.68 329.704   1
  -4  -2   5 2985.75 500.361   1
  -4  -2   5 3104.26 289.385   1
  -4  -2   6 19142.9 797.355   1
  -4  -2   6 17895.7 821.543   1
  -4  -2   6 19154.0 577.138   1
  -4  -2   7 12849.6 516.342   1
  -4  -2   7 9994.47 707.671   1
  -4  -2   8 7066.75 654.720   1
  -4  -2   8 9102.38 486.179   1
  -4  -2   9 1206.31 501.634  -1
  -4  -2   9 1844.02 333.935   1
  -4  -2   9 2471.13 383.559   1
  -4  -2  10 971.138 303.237   1
  -4  -2  10 591.038 504.386   1
  -4  -2  11 671.164 297.783   1
  -4  -2  11 1160.80 523.645   1
  -4  -2  12-480.418 562.321   1
  -4  -2  12 2303.73 365.709  -1
  -4  -2  13 258.410 497.086   1
  -4  -2  13 303.965 532.717   1
  -4  -2  14 3047.71 603.812   1
  -4  -2  14 2770.48 396.690   1
  -4  -2  15 1888.69 590.701   1
  -4  -2  16 2159.02 577.731   1
  -4  -2  17 566.091 520.558  -1
  -4  -2  18 797.634 520.323   1
  -4  -2  19 270.691 466.962   1
  -4  -2  20-57.4415 418.813   1
  -4  -1 -16-141.537 368.030   1
  -4  -1 -15 197.790 413.939   1
  -4  -1 -14 404.981 454.724   1
  -4  -1 -13 481.633 485.709   1
  -4  -1 -12 424.932 377.376   1
  -4  -1 -11 2741.68 454.130   1
  -4  -1 -11 1919.06 791.713   1
  -4  -1 -10 1776.46 443.077   1
  -4  -1 -10 1193.96 738.055   1
  -4  -1  -9 2471.75 460.084   1
  -4  -1  -9 1552.52 722.129   1
  -4  -1  -8 1228.20 665.824   1
  -4  -1  -8 2358.98 448.737   1
  -4  -1  -7 297.453 596.185   1
  -4  -1  -7 468.856 372.198   1
  -4  -1  -6-118.505 176.603   1
  -4  -1  -6 994.312 382.632   1
  -4  -1  -6 497.449 571.650   1
  -4  -1  -5 8687.66 317.581   1
  -4  -1  -5 8905.30 726.364   1
  -4  -1  -5 10134.4 559.720   1
  -4  -1  -4 52448.6 1043.47  -1
  -4  -1  -4 52807.4 1246.21   1
  -4  -1  -3 105.222 462.654   1
  -4  -1  -3 404.603 295.753   1
  -4  -1  -3 833.500 427.893   1
  -4  -1  -3-33.9774 518.231   1
  -4  -1  -2 36825.2 812.920   1
  -4  -1  -2 34938.8 878.417   1
  -4  -1  -2 35940.8 935.204   1
  -4  -1  -1 3251.19 334.953   1
  -4  -1  -1 2425.19 576.714   1
  -4  -1  -1 2459.19 419.064   1
  -4  -1  -1 2488.40 414.692   1
  -4  -1  -1 2138.25 879.796   1
  -4  -1   0 20051.5 1393.79   1
  -4  -1   0 20476.5 875.466   1
  -4  -1   1 40669.1 1596.95   1
  -4  -1   1 33966.5 690.747   1
  -4  -1   1 38514.3 870.366   1
  -4  -1   1 35018.3 935.944   1
  -4  -1   1 35634.3 1384.88   1
  -4  -1   2 23623.0 556.731   1
  -4  -1   2 26505.2 770.183  -1
  -4  -1   2 31866.6 786.064   1
  -4  -1   2 30675.1 1232.92   1
  -4  -1   3 14297.7 419.490  -1
  -4  -1   3 12753.1 403.073   1
  -4  -1   3 14458.0 841.367   1
  -4  -1   3 12670.9 622.946   1
  -4  -1   4 9839.74 692.661   1
  -4  -1   4 8740.87 498.910   1
  -4  -1   4 9048.41 405.758   1
  -4  -1   4 8125.89 345.215   1
  -4  -1   5 36940.8 697.352   1
  -4  -1   5 37733.5 952.361   1
  -4  -1   5 37215.6 981.554   1
  -4  -1   6 1461.62 220.885   1
  -4  -1   6 1696.83 274.460   1
  -4  -1   6 1611.36 457.743  -1
  -4  -1   7 14029.9 537.815   1
  -4  -1   7 15313.1 616.723   1
  -4  -1   8 1199.14 451.338   1
  -4  -1   8 639.072 300.117   1
  -4  -1   9 2010.75 478.196   1
  -4  -1   9 1495.32 350.590   1
  -4  -1  10-152.237 375.931   1
  -4  -1  10-209.832 455.574   1
  -4  -1  10 940.367 269.703   1
  -4  -1  11-24.7644 392.738   1
  -4  -1  11 871.713 273.551   1
  -4  -1  11-170.161 479.876   1
  -4  -1  12 2544.86 345.365   1
  -4  -1  12 2826.94 533.635   1
  -4  -1  13 755.654 520.613   1
  -4  -1  13 1682.41 339.156   1
  -4  -1  14 927.609 503.106   1
  -4  -1  14 3241.88 602.666   1
  -4  -1  15 89.9821 557.689  -1
  -4  -1  16 276.955 534.482  -1
  -4  -1  17 368.021 523.238   1
  -4  -1  18 172.856 486.224   1
  -4  -1  19-260.848 468.854   1
  -4  -1  20-474.666 435.642   1
  -4   0 -16-177.344 390.556   1
  -4   0 -15-173.549 421.180   1
  -4   0 -14 206.718 450.729   1
  -4   0 -13 643.347 515.559   1
  -4   0 -12 790.777 510.145   1
  -4   0 -11 1382.47 398.363   1
  -4   0 -10 771.739 718.862   1
  -4   0 -10 1365.26 395.094   1
  -4   0  -9 930.023 374.090   1
  -4   0  -9-33.3140 668.096   1
  -4   0  -8 313.334 341.251   1
  -4   0  -8-497.707 641.807  -1
  -4   0  -7 1002.74 348.971   1
  -4   0  -7-39.5785 604.560   1
  -4   0  -6 29601.0 563.180  -1
  -4   0  -6 30585.3 1081.88   1
  -4   0  -5 21522.0 901.405   1
  -4   0  -5 22771.0 688.494   1
  -4   0  -4 21766.0 667.915   1
  -4   0  -4 24331.8 886.640   1
  -4   0  -3 29844.2 896.533   1
  -4   0  -3 29766.6 546.030   1
  -4   0  -2 2538.00 303.192   1
  -4   0  -2 3332.29 466.762   1
  -4   0  -1 2218.16 636.453   1
  -4   0  -1 1468.26 252.461   1
  -4   0  -1 1852.59 453.753   1
  -4   0   0 8493.03 382.069   1
  -4   0   0 9653.02 959.603   1
  -4   0   0 9893.49 654.630   1
  -4   0   1 8524.24 360.776   1
  -4   0   1 8010.54 848.536   1
  -4   0   1 8739.50 583.450   1
  -4   0   2 860.786 426.290   1
  -4   0   2 1068.41 344.794   1
  -4   0   3 54231.9 1439.21   1
  -4   0   3 52970.4 984.086   1
  -4   0   4 20268.1 880.572   1
  -4   0   4 19773.6 569.934   1
  -4   0   4 18484.2 691.150   1
  -4   0   5 25276.2 617.355   1
  -4   0   5 25901.8 608.364   1
  -4   0   5 24997.4 977.149   1
  -4   0   6 24438.7 645.470   1
  -4   0   6 24102.6 777.586   1
  -4   0   7 14039.9 504.293   1
  -4   0   7 13089.3 750.492   1
  -4   0   7 13560.1 649.530   1
  -4   0   7 12372.3 529.694   1
  -4   0   8 13737.7 597.220  -1
  -4   0   8 12649.0 363.009   1
  -4   0   8 12815.7 670.258   1
  -4   0   9 769.069 422.429   1
  -4   0   9 1440.87 196.551   1
  -4   0   9 1599.39 367.867   1
  -4   0  10 2746.79 249.549   1
  -4   0  10 3592.10 517.042   1
  -4   0  11 550.364 447.500   1
  -4   0  11 505.452 195.885   1
  -4   0  12 1332.67 240.872   1
  -4   0  12 1384.85 480.806   1
  -4   0  13 1314.27 253.713   1
  -4   0  13 1551.04 537.311   1
  -4   0  13 1060.06 491.706   1
  -4   0  14 1112.37 501.049   1
  -4   0  14 1060.16 259.830   1
  -4   0  14 1197.42 560.515   1
  -4   0  15 2452.68 613.572   1
  -4   0  16 709.353 554.471   1
  -4   0  17 297.345 514.001   1
  -4   0  18-297.258 476.721   1
  -4   0  19-637.799 457.336   1
  -4   0  20 1762.03 438.539   1
  -4   1 -17-253.311 405.477   1
  -4   1 -16-26.7155 421.892   1
  -4   1 -15 59.4898 439.668   1
  -4   1 -14 65.3475 458.047   1
  -4   1 -13-147.912 473.355   1
  -4   1 -12 202.523 495.737   1
  -4   1 -11 1958.52 557.767   1
  -4   1 -10 1798.67 378.050   1
  -4   1 -10 1588.45 524.051   1
  -4   1 -10 1834.61 424.124   1
  -4   1  -9 2437.68 375.859   1
  -4   1  -9 2117.38 420.480   1
  -4   1  -9 2328.90 516.082  -1
  -4   1  -8 59.9690 306.026   1
  -4   1  -8 0.90593 331.636   1
  -4   1  -7 1086.48 311.333   1
  -4   1  -7 972.049 329.006   1
  -4   1  -6 606.832 290.780   1
  -4   1  -6 382.949 281.694   1
  -4   1  -5 1919.39 274.727   1
  -4   1  -5 1618.08 203.636   1
  -4   1  -4 3204.65 327.262   1
  -4   1  -4 3798.89 406.108   1
  -4   1  -4 2238.64 208.072   1
  -4   1  -4 2121.19 346.853   1
  -4   1  -3 12687.0 464.081   1
  -4   1  -3 11629.5 340.179   1
  -4   1  -3 13192.2 552.819   1
  -4   1  -2 1708.63 250.502   1
  -4   1  -2 2044.98 322.150   1
  -4   1  -2 2359.68 209.557   1
  -4   1  -2 1573.16 274.055   1
  -4   1  -1 9302.98 508.193  -1
  -4   1  -1 10413.8 390.706   1
  -4   1   0 4839.09 291.033   1
  -4   1   0 4647.90 386.752   1
  -4   1   1 1814.53 393.039   1
  -4   1   2 5883.35 465.347   1
  -4   1   2 5648.26 504.767   1
  -4   1   3 12707.3 289.889   1
  -4   1   3 13247.3 577.801   1
  -4   1   4 17622.6 319.186   1
  -4   1   4 18309.6 641.396   1
  -4   1   4 19019.0 774.235   1
  -4   1   5 11754.0 612.239   1
  -4   1   5 13973.0 325.639   1
  -4   1   5 14255.8 597.608   1
  -4   1   5 11852.2 623.561   1
  -4   1   6 101679. 1768.10   1
  -4   1   6 95445.3 920.279   1
  -4   1   6 100212. 1383.54   1
  -4   1   6 100363. 1774.67   1
  -4   1   6 98533.2 1205.34  -1
  -4   1   7 5342.17 275.108   1
  -4   1   7 6152.59 425.805   1
  -4   1   7 4876.05 445.772   1
  -4   1   8 5792.36 294.207   1
  -4   1   8 6501.12 468.109   1
  -4   1   9 718.866 198.801   1
  -4   1   9 850.448 423.390   1
  -4   1  10 5969.63 507.910   1
  -4   1  10 4587.01 513.933   1
  -4   1  10 5396.62 328.524   1
  -4   1  11 8.05795 397.285   1
  -4   1  11 65.5813 194.738   1
  -4   1  11 527.403 413.680   1
  -4   1  12 1163.41 256.949  -1
  -4   1  12 894.343 449.091   1
  -4   1  12 1381.87 478.193   1
  -4   1  13 1231.26 493.543   1
  -4   1  13 1396.73 534.319   1
  -4   1  13 1350.99 280.973   1
  -4   1  14 377.006 259.868   1
  -4   1  14 449.986 542.369   1
  -4   1  14 313.205 484.118   1
  -4   1  15 610.074 281.240   1
  -4   1  15 705.528 549.214   1
  -4   1  16 24.9872 260.292   1
  -4   1  16-149.600 530.090   1
  -4   1  17 981.720 294.198   1
  -4   1  17 624.819 528.772   1
  -4   1  18 544.547 274.113   1
  -4   1  18 643.054 473.547   1
  -4   1  19 2054.87 464.499   1
  -4   1  19 854.463 278.939   1
  -4   1  20 1279.10 393.953   1
  -4   2 -17-409.433 407.284   1
  -4   2 -16-405.128 464.051   1
  -4   2 -15 169.670 462.016   1
  -4   2 -14 322.562 404.482   1
  -4   2 -14 124.951 456.539   1
  -4   2 -13 669.867 446.742   1
  -4   2 -13 806.338 520.641   1
  -4   2 -12 250.491 489.610   1
  -4   2 -12 304.891 427.494   1
  -4   2 -11 2493.34 463.118   1
  -4   2 -11 2069.84 549.063   1
  -4   2 -10 1062.62 415.256   1
  -4   2 -10 839.503 465.394   1
  -4   2  -9 6492.84 437.821  -1
  -4   2  -9 7322.59 539.469  -1
  -4   2  -8 5283.68 390.263   1
  -4   2  -8 5482.94 474.098  -1
  -4   2  -8 4961.13 532.063   1
  -4   2  -7 769.463 280.386   1
  -4   2  -7 868.125 327.961   1
  -4   2  -7 685.845 345.600   1
  -4   2  -6 3948.35 433.621   1
  -4   2  -6 4840.52 399.137   1
  -4   2  -6 4173.26 338.827   1
  -4   2  -5 38522.4 756.382   1
  -4   2  -5 39835.7 834.673   1
  -4   2  -5 40480.9 982.158   1
  -4   2  -4 71771.9 1198.62   1
  -4   2  -4 70488.3 1032.44   1
  -4   2  -3 6333.00 412.271   1
  -4   2  -3 4297.43 236.205  -1
  -4   2  -3 5820.11 349.232   1
  -4   2  -3 6344.22 342.322   1
  -4   2  -3 3237.60 313.297   1
  -4   2  -2 34751.9 645.331   1
  -4   2  -2 34536.4 536.339   1
  -4   2  -1 19386.6 477.435   1
  -4   2  -1 17519.7 383.935   1
  -4   2   0 67558.8 836.618   1
  -4   2   0 73097.9 726.771   1
  -4   2   1 20260.7 318.535   1
  -4   2   2 51073.5 1146.77   1
  -4   2   3 39915.9 941.067   1
  -4   2   3 38339.4 998.049   1
  -4   2   4 32458.1 940.970   1
  -4   2   4 34465.7 880.963   1
  -4   2   5 34716.6 905.018   1
  -4   2   5 34982.6 1016.37   1
  -4   2   6 63723.5 842.322   1
  -4   2   6 66131.8 1448.21   1
  -4   2   6 63923.3 983.477   1
  -4   2   6 64687.4 1286.40   1
  -4   2   7 97406.9 1284.63   1
  -4   2   7 92789.1 1060.62   1
  -4   2   7 95501.5 1366.65   1
  -4   2   8 14661.3 503.336   1
  -4   2   8 17457.6 763.421   1
  -4   2   8 16582.9 691.286   1
  -4   2   8 16392.0 497.234   1
  -4   2   8 17043.5 663.032   1
  -4   2   9 1680.76 399.702   1
  -4   2   9 2065.00 432.020   1
  -4   2   9 1271.78 286.502   1
  -4   2   9 1369.96 234.190  -1
  -4   2  10 8466.24 583.983   1
  -4   2  10 8320.56 420.319   1
  -4   2  11 1176.28 446.359   1
  -4   2  11 857.951 443.357   1
  -4   2  11 868.489 241.740   1
  -4   2  12 1404.40 475.215   1
  -4   2  12 2118.63 314.857  -1
  -4   2  12 2077.10 521.153   1
  -4   2  13 4047.84 389.095   1
  -4   2  13 2319.34 524.013  -1
  -4   2  13 3565.57 597.796   1
  -4   2  14-152.631 484.020   1
  -4   2  14 520.685 283.274   1
  -4   2  14 0.10337 521.828   1
  -4   2  15 251.290 287.696   1
  -4   2  15-869.104 563.416   1
  -4   2  16 4091.95 631.445   1
  -4   2  16 4466.12 444.262   1
  -4   2  17-68.8392 277.566   1
  -4   2  17 988.912 489.214   1
  -4   2  18 1049.31 305.421   1
  -4   2  18 1524.78 452.788   1
  -4   2  19-52.8464 251.570   1
  -4   2  19 344.586 377.020   1
  -4   2  20 132.148 238.318   1
  -4   2  20 211.102 339.144   1
  -4   3 -17-163.646 386.892   1
  -4   3 -16 279.673 432.869   1
  -4   3 -15 909.708 429.152   1
  -4   3 -15 17.7833 441.098   1
  -4   3 -14 2960.15 509.048   1
  -4   3 -14 1349.30 524.151   1
  -4   3 -13 5339.89 584.464   1
  -4   3 -13 3278.03 615.891   1
  -4   3 -12 1289.00 467.844   1
  -4   3 -12 463.203 501.979   1
  -4   3 -11 7498.56 609.487   1
  -4   3 -11 4483.62 626.779   1
  -4   3 -10 2173.13 464.546   1
  -4   3 -10 1144.45 475.838   1
  -4   3  -9 1648.26 482.106   1
  -4   3  -9 3304.84 467.694   1
  -4   3  -8 1057.85 362.960  -1
  -4   3  -8 336.148 372.364  -1
  -4   3  -7 3576.55 375.731   1
  -4   3  -7 3854.55 463.597   1
  -4   3  -6 19499.6 535.133   1
  -4   3  -6 19063.9 755.135   1
  -4   3  -6 18142.8 630.420   1
  -4   3  -5 1388.90 261.802   1
  -4   3  -5 1442.25 316.581   1
  -4   3  -5 2047.22 323.883   1
  -4   3  -5 1342.09 343.202   1
  -4   3  -4 41347.3 1058.89   1
  -4   3  -4 42203.6 879.934   1
  -4   3  -4 43727.0 996.900   1
  -4   3  -4 41741.3 709.238   1
  -4   3  -3 6341.62 287.710   1
  -4   3  -3 5207.47 362.118   1
  -4   3  -3 8267.08 403.074   1
  -4   3  -3 8810.17 369.322   1
  -4   3  -3 9640.88 460.427   1
  -4   3  -3 9537.10 486.082   1
  -4   3  -2 24517.4 644.422   1
  -4   3  -2 23478.2 544.399   1
  -4   3  -2 25259.4 685.767   1
  -4   3  -2 24892.4 685.716   1
  -4   3  -2 25723.9 593.379   1
  -4   3  -1 15020.7 353.723   1
  -4   3  -1 12489.5 437.128   1
  -4   3  -1 23481.3 641.254   1
  -4   3  -1 23448.4 615.777   1
  -4   3  -1 18743.4 483.004   1
  -4   3  -1 15174.9 507.634   1
  -4   3   0 63405.4 660.103   1
  -4   3   0 69889.1 1020.37   1
  -4   3   0 70348.8 1137.09   1
  -4   3   0 68699.9 995.966   1
  -4   3   0 64047.5 820.818   1
  -4   3   1 68882.3 664.275   1
  -4   3   1 72026.6 1221.83   1
  -4   3   2 3967.05 425.299   1
  -4   3   2 6222.66 432.311   1
  -4   3   3 18626.8 603.254   1
  -4   3   3 17530.1 555.608   1
  -4   3   4 6523.68 461.731   1
  -4   3   4 5689.50 382.358   1
  -4   3   4 6785.55 461.811   1
  -4   3   4 6564.56 324.415   1
  -4   3   5 78509.5 1128.50   1
  -4   3   5 80320.9 1145.99   1
  -4   3   5 77445.4 1527.72   1
  -4   3   5 76056.0 1036.59   1
  -4   3   5 79341.4 1120.23   1
  -4   3   6 17622.7 594.846   1
  -4   3   6 17730.3 767.119   1
  -4   3   6 18322.7 522.294  -1
  -4   3   6 17982.0 598.901   1
  -4   3   6 18474.4 672.465   1
  -4   3   6 17504.6 594.208   1
  -4   3   7 9152.13 408.116   1
  -4   3   7 9273.17 464.679   1
  -4   3   7 8870.74 469.261   1
  -4   3   7 9045.00 506.009   1
  -4   3   7 10037.5 591.324  -1
  -4   3   8 1462.25 246.240   1
  -4   3   8 2586.84 453.020   1
  -4   3   8 2188.60 308.514   1
  -4   3   8 1259.70 369.642   1
  -4   3   9 5302.80 365.592   1
  -4   3   9 4824.25 478.921   1
  -4   3   9 4925.96 516.853   1
  -4   3   9 4564.16 373.696   1
  -4   3  10 964.649 255.707  -1
  -4   3  10 723.578 395.953   1
  -4   3  10 826.207 437.999   1
  -4   3  11 15.0667 238.510   1
  -4   3  11 146.440 445.766   1
  -4   3  12 575.003 279.608   1
  -4   3  12-155.272 490.594   1
  -4   3  12-515.009 510.274   1
  -4   3  13 921.573 519.942   1
  -4   3  13 1542.87 335.426   1
  -4   3  14 988.706 326.067   1
  -4   3  14 796.366 524.370   1
  -4   3  15 1137.30 345.436   1
  -4   3  15 2315.61 556.376   1
  -4   3  16 339.133 306.818   1
  -4   3  16 993.362 491.999   1
  -4   3  17 1258.70 451.815   1
  -4   3  17 929.010 325.450   1
  -4   3  18 56.2650 272.457   1
  -4   3  18-18.0165 382.349  -1
  -4   3  19 45.8278 247.028   1
  -4   3  19-303.815 363.731   1
  -4   4 -17 727.953 376.196   1
  -4   4 -16 592.444 402.921   1
  -4   4 -16 347.718 426.530   1
  -4   4 -15 193.805 447.650   1
  -4   4 -15 695.219 426.647   1
  -4   4 -14 1400.48 472.784   1
  -4   4 -14 1099.25 494.680   1
  -4   4 -13 3310.17 601.501   1
  -4   4 -13 4521.71 589.098   1
  -4   4 -12 563.346 484.048   1
  -4   4 -12 539.510 465.161   1
  -4   4 -11 2410.62 502.541   1
  -4   4 -11 1306.71 510.931   1
  -4   4 -10 2113.44 479.401   1
  -4   4 -10 921.677 463.466   1
  -4   4  -9 366.390 406.534   1
  -4   4  -9 1606.38 421.241   1
  -4   4  -8 1622.79 437.206   1
  -4   4  -8 2577.85 428.694   1
  -4   4  -7 3969.36 339.402   1
  -4   4  -7 2767.12 450.834   1
  -4   4  -7 3769.55 436.196   1
  -4   4  -6 38417.4 758.821   1
  -4   4  -6 38431.5 1068.66   1
  -4   4  -5 5478.35 404.853   1
  -4   4  -5 5390.16 459.100   1
  -4   4  -5 6021.35 359.868   1
  -4   4  -4 418.213 281.203   1
  -4   4  -4 134.366 177.639   1
  -4   4  -4 111.440 276.341   1
  -4   4  -4 257.343 284.193   1
  -4   4  -3 22223.9 588.210   1
  -4   4  -3 22577.7 662.584   1
  -4   4  -3 21979.5 570.206   1
  -4   4  -3 23365.2 738.716   1
  -4   4  -2 21266.2 724.326   1
  -4   4  -2 20757.8 544.878   1
  -4   4  -2 22689.6 693.857   1
  -4   4  -2 20907.6 548.164   1
  -4   4  -2 22976.4 678.759   1
  -4   4  -1 18404.5 512.316   1
  -4   4  -1 19235.8 500.017   1
  -4   4  -1 18371.7 522.616   1
  -4   4  -1 22337.6 657.134   1
  -4   4  -1 21215.6 651.706   1
  -4   4   0 6925.04 413.558   1
  -4   4   0 6367.86 325.781   1
  -4   4   0 7225.96 435.706   1
  -4   4   1 242.402 164.625   1
  -4   4   1 586.093 212.655  -1
  -4   4   1 890.483 346.316   1
  -4   4   1 711.120 261.743  -1
  -4   4   1 782.814 266.126   1
  -4   4   2 2092.33 304.789   1
  -4   4   2 1825.04 366.586   1
  -4   4   2 3013.55 265.799   1
  -4   4   2 2200.59 312.706   1
  -4   4   3 7181.80 432.716   1
  -4   4   3 7538.39 480.754   1
  -4   4   3 7410.92 443.078   1
  -4   4   3 6729.84 340.801   1
  -4   4   3 6959.88 357.539   1
  -4   4   3 7955.43 488.412   1
  -4   4   4 52102.1 1261.36   1
  -4   4   4 52433.5 1029.00   1
  -4   4   4 52939.4 1029.62   1
  -4   4   4 53891.8 1038.49   1
  -4   4   4 51051.5 854.855   1
  -4   4   5 67181.4 1152.83   1
  -4   4   5 65351.2 1118.66   1
  -4   4   5 68292.1 1043.35  -1
  -4   4   5 66625.0 1193.45   1
  -4   4   5 66443.8 1199.79   1
  -4   4   6 82417.7 1284.03  -1
  -4   4   6 82561.6 1369.59   1
  -4   4   6 80414.9 1368.56   1
  -4   4   7 7032.58 457.180   1
  -4   4   7 7446.40 578.341   1
  -4   4   8 1673.04 278.378   1
  -4   4   8 2461.79 388.849   1
  -4   4   8 1535.71 318.599   1
  -4   4   8 1056.64 448.763   1
  -4   4   9 1209.35 324.421   1
  -4   4   9 1274.31 268.020   1
  -4   4   9 2164.74 405.610  -1
  -4   4   9 862.260 478.686   1
  -4   4  10 728.439 268.457   1
  -4   4  10 309.017 302.095   1
  -4   4  10 624.958 473.906   1
  -4   4  11 1098.90 304.342   1
  -4   4  11 894.505 514.686   1
  -4   4  12 6133.77 614.608   1
  -4   4  12 5420.80 459.204   1
  -4   4  13 1424.89 492.863   1
  -4   4  13 705.648 322.050   1
  -4   4  13-70.3467 522.574   1
  -4   4  14 2518.55 399.324   1
  -4   4  14 2899.49 540.027   1
  -4   4  15 4819.41 475.783   1
  -4   4  15 4087.04 576.282   1
  -4   4  16 1033.63 340.571   1
  -4   4  16 442.510 429.585   1
  -4   4  17 553.716 306.224   1
  -4   4  17 50.8815 401.092   1
  -4   4  18-25.4876 273.762   1
  -4   4  18 2924.89 660.659   1
  -4   4  19-139.122 255.347   1
  -4   4  19-254.781 347.691   1
  -4   5 -17 455.844 381.545   1
  -4   5 -16 301.129 403.265   1
  -4   5 -15 425.739 434.062   1
  -4   5 -15 548.607 435.466   1
  -4   5 -14 390.409 447.621  -1
  -4   5 -14 1279.30 464.495   1
  -4   5 -13 3680.90 567.167   1
  -4   5 -13 1819.50 535.762   1
  -4   5 -12 2095.96 535.540   1
  -4   5 -12 1019.79 510.171   1
  -4   5 -11 303.261 450.479   1
  -4   5 -11 499.023 446.849   1
  -4   5 -10 1255.93 470.712   1
  -4   5 -10 2544.44 494.067   1
  -4   5  -9 1582.23 446.899  -1
  -4   5  -9 967.240 438.023   1
  -4   5  -8 2532.85 478.037   1
  -4   5  -8 3564.55 471.349   1
  -4   5  -7 2180.88 404.915   1
  -4   5  -7 1449.90 399.606   1
  -4   5  -6 3543.73 460.469   1
  -4   5  -6 4451.96 420.413   1
  -4   5  -5 6416.72 457.015   1
  -4   5  -5 6768.70 516.429   1
  -4   5  -5 7816.76 423.125   1
  -4   5  -5 6782.82 440.354   1
  -4   5  -4 378.050 293.412   1
  -4   5  -4 232.235 305.777   1
  -4   5  -4 564.299 276.232   1
  -4   5  -4 829.514 256.306   1
  -4   5  -3 5370.02 434.757   1
  -4   5  -3 5603.00 376.917   1
  -4   5  -3 5960.95 378.416  -1
  -4   5  -3 5118.96 448.378   1
  -4   5  -3 5656.78 329.092   1
  -4   5  -2 1021.16 217.221  -1
  -4   5  -2 1474.10 268.131  -1
  -4   5  -2 1050.55 259.024   1
  -4   5  -2 1164.75 317.117   1
  -4   5  -2 1101.91 312.339   1
  -4   5  -1 23071.0 538.113  -1
  -4   5  -1 25148.5 593.249   1
  -4   5  -1 24057.8 784.328   1
  -4   5  -1 25893.8 788.738   1
  -4   5  -1 22497.7 604.245   1
  -4   5   0 6718.55 374.660   1
  -4   5   0 7497.89 499.237   1
  -4   5   0 6374.81 458.302   1
  -4   5   1 2225.06 417.107   1
  -4   5   1 2786.86 293.826   1
  -4   5   1 2445.02 289.953   1
  -4   5   1 1935.41 281.268   1
  -4   5   1 2206.06 355.094   1
  -4   5   1 2716.91 371.162   1
  -4   5   2 34492.6 634.227   1
  -4   5   2 28101.0 822.545   1
  -4   5   2 29939.4 840.973   1
  -4   5   2 29347.8 737.958   1
  -4   5   2 31179.3 651.556   1
  -4   5   2 29194.7 847.562   1
  -4   5   2 32712.2 693.663   1
  -4   5   3 6262.86 484.050   1
  -4   5   3 5816.01 288.062   1
  -4   5   3 6780.00 546.572   1
  -4   5   3 4877.92 437.110   1
  -4   5   3 5685.95 344.075   1
  -4   5   3 6208.49 379.878   1
  -4   5   3 6692.17 471.065   1
  -4   5   3 6250.40 436.183   1
  -4   5   4 24725.4 782.050   1
  -4   5   4 25489.0 548.697   1
  -4   5   4 23529.6 752.346   1
  -4   5   4 25191.8 835.429   1
  -4   5   4 23196.8 821.717   1
  -4   5   4 23634.6 562.299   1
  -4   5   4 25792.0 686.722   1
  -4   5   5 8589.55 570.988   1
  -4   5   5 7958.04 515.922   1
  -4   5   5 7539.93 530.488   1
  -4   5   5 8971.30 351.988   1
  -4   5   5 7675.66 597.109   1
  -4   5   5 8966.72 474.812   1
  -4   5   6 8973.75 592.854   1
  -4   5   6 9120.89 644.292   1
  -4   5   6 9042.59 540.848   1
  -4   5   6 9435.65 516.218   1
  -4   5   7 4588.42 454.323   1
  -4   5   7 5569.79 393.870   1
  -4   5   7 4967.60 437.738   1
  -4   5   7 4944.83 557.221   1
  -4   5   7 5232.72 578.265   1
  -4   5   8-117.340 251.478   1
  -4   5   8 390.057 328.513   1
  -4   5   8 693.695 454.649   1
  -4   5   8-18.1459 490.282   1
  -4   5   8-115.115 336.499   1
  -4   5   9 28.7985 260.286   1
  -4   5   9-452.637 542.825   1
  -4   5   9 285.448 367.146   1
  -4   5   9-261.568 352.717   1
  -4   5   9 1093.66 504.488   1
  -4   5  10 1773.37 332.745   1
  -4   5  10 947.003 374.781   1
  -4   5  10 919.805 416.720   1
  -4   5  10 631.600 539.270   1
  -4   5  11 1238.54 328.216   1
  -4   5  11 71.9546 575.342   1
  -4   5  11 315.836 433.974   1
  -4   5  11 992.702 390.418   1
  -4   5  12 249.119 309.128   1
  -4   5  12-144.324 462.794   1
  -4   5  13 708.278 335.195   1
  -4   5  13-8.79111 466.300   1
  -4   5  14-59.9599 316.291   1
  -4   5  14 3342.92 729.242   1
  -4   5  15 1408.02 358.083   1
  -4   5  15-8.09554 460.667   1
  -4   5  16 28.6131 303.908   1
  -4   5  16 1827.88 648.016   1
  -4   5  17-123.853 289.560   1
  -4   5  17 324.958 368.739   1
  -4   5  18-115.305 272.795   1
  -4   5  18 722.795 510.028   1
  -4   5  18 113.832 329.650   1
  -4   6 -17 426.406 362.876   1
  -4   6 -16 263.616 383.820   1
  -4   6 -15 729.516 425.923   1
  -4   6 -14 607.442 437.958  -1
  -4   6 -14 2074.57 486.143   1
  -4   6 -13 3060.84 532.188   1
  -4   6 -13 1398.98 488.549   1
  -4   6 -12 1283.47 502.621   1
  -4   6 -12 33.1160 458.500   1
  -4   6 -11 3833.81 584.175   1
  -4   6 -11 6372.45 632.442   1
  -4   6 -10 590.608 446.824   1
  -4   6 -10 1549.01 476.701   1
  -4   6  -9 3453.13 542.124   1
  -4   6  -9 4837.93 544.966   1
  -4   6  -8 2659.29 454.101   1
  -4   6  -8 2188.24 481.936   1
  -4   6  -7 1731.33 406.023   1
  -4   6  -7 1019.24 411.510   1
  -4   6  -6 485.028 340.372   1
  -4   6  -6 221.204 362.061   1
  -4   6  -6 1078.69 336.217   1
  -4   6  -5 3790.52 394.079   1
  -4   6  -5 3049.47 447.540   1
  -4   6  -5 3781.53 377.191   1
  -4   6  -4 3699.87 360.873   1
  -4   6  -4 3235.26 404.375   1
  -4   6  -4 3794.19 377.321   1
  -4   6  -4 3220.61 445.415   1
  -4   6  -3 5328.68 360.468   1
  -4   6  -3 5229.16 457.461   1
  -4   6  -3 5304.93 409.224   1
  -4   6  -3 4831.28 485.888   1
  -4   6  -3 5272.03 365.012   1
  -4   6  -2 10770.5 492.972   1
  -4   6  -2 10727.8 614.113   1
  -4   6  -2 11103.1 591.502   1
  -4   6  -2 10788.1 492.308   1
  -4   6  -1 1032.89 253.915   1
  -4   6  -1 1219.94 354.546   1
  -4   6  -1 2056.23 314.021   1
  -4   6  -1 1167.45 352.962   1
  -4   6   0 4756.81 466.592   1
  -4   6   0 4913.42 359.224   1
  -4   6   0 4840.33 454.308   1
  -4   6   1 956.923 208.216   1
  -4   6   1 1426.81 273.852   1
  -4   6   1 578.244 324.307   1
  -4   6   1 792.461 346.870   1
  -4   6   1 531.502 280.375   1
  -4   6   2 4823.81 361.233   1
  -4   6   2 4039.84 417.625   1
  -4   6   2 4236.51 475.453   1
  -4   6   2 4511.31 312.927   1
  -4   6   2 4026.28 441.173   1
  -4   6   3 11001.0 439.713   1
  -4   6   3 11109.0 657.488   1
  -4   6   3 10980.5 509.046   1
  -4   6   3 10788.2 446.760   1
  -4   6   3 10701.2 603.264   1
  -4   6   3 10599.6 605.487   1
  -4   6   4 14746.2 702.021   1
  -4   6   4 16213.1 635.865   1
  -4   6   4 16310.2 520.395  -1
  -4   6   4 15795.3 764.349   1
  -4   6   4 14212.2 490.171   1
  -4   6   4 15534.0 723.839   1
  -4   6   5 5656.78 540.369   1
  -4   6   5 6680.03 367.987   1
  -4   6   5 7201.20 376.194   1
  -4   6   5 7363.02 486.963   1
  -4   6   5 6791.74 545.938   1
  -4   6   6 1866.71 454.138   1
  -4   6   6 2789.75 443.057   1
  -4   6   6 2599.60 401.624   1
  -4   6   6 2593.52 276.323   1
  -4   6   7 3636.94 489.170   1
  -4   6   7 3584.21 444.719   1
  -4   6   7 3303.55 545.119  -1
  -4   6   8 3078.93 562.432   1
  -4   6   8 2907.98 468.313   1
  -4   6   8 3692.01 476.823   1
  -4   6   9 3998.36 507.943   1
  -4   6   9 5210.10 457.046   1
  -4   6   9 4609.09 669.763   1
  -4   6   9 4658.25 546.763  -1
  -4   6  10 1371.09 589.063   1
  -4   6  10 648.173 319.487   1
  -4   6  10 538.595 410.888   1
  -4   6  10 192.338 434.921   1
  -4   6  11 2482.22 658.707   1
  -4   6  11 2685.91 402.769   1
  -4   6  11 2718.62 505.094   1
  -4   6  11 2210.49 476.646   1
  -4   6  12 2230.01 407.113   1
  -4   6  12 1980.13 460.625   1
  -4   6  12 2584.40 667.113   1
  -4   6  12 2353.72 505.272   1
  -4   6  13 845.083 356.754   1
  -4   6  13 905.880 457.830   1
  -4   6  13 1262.21 639.621  -1
  -4   6  14 2738.20 419.888   1
  -4   6  14 2801.84 497.850   1
  -4   6  14 2278.33 636.462   1
  -4   6  15 9.45038 305.594   1
  -4   6  15 647.833 543.533   1
  -4   6  15-33.0995 377.383   1
  -4   6  16-220.836 302.886   1
  -4   6  16 144.297 501.464   1
  -4   6  16-272.589 379.996   1
  -4   6  17-107.302 480.469   1
  -4   7 -16 407.898 375.716   1
  -4   7 -15 404.852 396.322   1
  -4   7 -14 759.660 419.105   1
  -4   7 -13 1008.40 447.257   1
  -4   7 -12 1282.75 495.269   1
  -4   7 -12 2788.40 513.876   1
  -4   7 -11 509.585 435.626   1
  -4   7 -11 271.513 454.884   1
  -4   7 -10 901.793 453.106   1
  -4   7 -10 126.503 440.178   1
  -4   7  -9 382.618 417.843   1
  -4   7  -9 72.1506 444.697   1
  -4   7  -8 763.808 408.387   1
  -4   7  -8 55.6504 426.944   1
  -4   7  -8 1510.33 392.548   1
  -4   7  -7 956.209 393.778   1
  -4   7  -7 1578.96 392.916   1
  -4   7  -7 404.487 421.320   1
  -4   7  -6 656.500 357.767   1
  -4   7  -6 171.798 406.155   1
  -4   7  -6 683.749 371.736   1
  -4   7  -5 1759.70 392.740   1
  -4   7  -5 1409.08 359.277   1
  -4   7  -5 828.833 414.926   1
  -4   7  -4 872.149 289.736  -1
  -4   7  -4 490.318 339.935   1
  -4   7  -4 899.283 344.497   1
  -4   7  -4 495.234 404.907   1
  -4   7  -3 1339.31 372.551   1
  -4   7  -3 1458.51 441.139   1
  -4   7  -3 2016.23 363.253   1
  -4   7  -3 1845.84 321.591   1
  -4   7  -2 2165.73 332.842   1
  -4   7  -2 2474.37 443.518   1
  -4   7  -2 2175.67 363.839   1
  -4   7  -2 2019.26 395.754   1
  -4   7  -1-76.1898 275.056   1
  -4   7  -1 405.161 407.966   1
  -4   7  -1 342.479 304.021   1
  -4   7  -1 261.879 357.845   1
  -4   7   0 9333.81 608.256   1
  -4   7   0 10054.1 558.587   1
  -4   7   0 9909.50 676.590   1
  -4   7   0 11245.0 524.460   1
  -4   7   1 4325.82 354.853   1
  -4   7   1 5190.49 395.584   1
  -4   7   1 4915.42 514.916   1
  -4   7   1 5309.89 562.011   1
  -4   7   2 1406.93 266.594   1
  -4   7   2 1639.73 432.162   1
  -4   7   2 1201.20 375.155   1
  -4   7   2 2283.81 338.721   1
  -4   7   2 2032.79 472.955   1
  -4   7   3 13276.5 541.648   1
  -4   7   3 13304.4 531.103   1
  -4   7   3 13732.2 802.633   1
  -4   7   3 12595.9 724.922   1
  -4   7   3 11673.1 701.657   1
  -4   7   4 3512.59 509.012   1
  -4   7   4 2654.90 334.985   1
  -4   7   4 3045.32 495.185   1
  -4   7   4 2773.41 311.478   1
  -4   7   5 3690.25 530.969   1
  -4   7   5 3285.28 335.636   1
  -4   7   5 2752.15 502.717   1
  -4   7   6 1689.55 497.249   1
  -4   7   6 1544.22 287.172   1
  -4   7   6 599.638 425.039   1
  -4   7   6 985.947 398.397   1
  -4   7   7 2113.28 497.966   1
  -4   7   7 1747.83 520.709   1
  -4   7   7 2424.15 453.474   1
  -4   7   7 3073.01 335.733   1
  -4   7   8 92.1097 423.269   1
  -4   7   8 0.10377 410.748   1
  -4   7   9 414.892 421.172   1
  -4   7   9-628.481 615.944   1
  -4   7   9 874.341 456.968   1
  -4   7  10 1766.65 494.850   1
  -4   7  10 1050.77 460.850   1
  -4   7  11 187.089 408.899   1
  -4   7  11-715.585 600.384   1
  -4   7  11-398.552 468.898   1
  -4   7  12-409.751 446.841   1
  -4   7  12 158.765 402.278   1
  -4   7  12-500.360 598.140   1
  -4   7  14-525.396 530.309   1
  -4   7  14 174.979 379.624   1
  -4   8 -15 184.709 357.455   1
  -4   8 -14 544.267 395.440   1
  -4   8 -13 1158.50 416.493   1
  -4   8 -12 3170.27 501.432   1
  -4   8 -12 3189.27 408.644   1
  -4   8 -11 953.806 429.365   1
  -4   8 -11 2887.20 396.378   1
  -4   8 -10 1578.16 506.249   1
  -4   8 -10 2454.11 472.413   1
  -4   8  -9 1395.18 434.250   1
  -4   8  -9 482.862 458.259   1
  -4   8  -9 1943.11 406.126   1
  -4   8  -8 641.030 398.111  -1
  -4   8  -8 1381.90 410.670   1
  -4   8  -8 17.8736 439.804   1
  -4   8  -7 729.344 386.038   1
  -4   8  -7 1047.02 411.733   1
  -4   8  -7 197.206 442.679   1
  -4   8  -6 260.361 439.678  -1
  -4   8  -6 807.497 409.890  -1
  -4   8  -5 72.5581 446.751   1
  -4   8  -5 943.161 411.264   1
  -4   8  -4 2961.62 422.673   1
  -4   8  -4 3384.29 459.387   1
  -4   8  -4 2997.40 542.349   1
  -4   8  -3 4503.76 580.831   1
  -4   8  -3 4671.00 462.054   1
  -4   8  -3 3812.43 493.364   1
  -4   8  -3 4505.99 477.291   1
  -4   8  -2 3518.57 433.347   1
  -4   8  -2 2455.17 460.099   1
  -4   8  -2 2384.06 529.207   1
  -4   8  -2 2485.37 397.899   1
  -4   8  -1 483.920 455.035   1
  -4   8  -1 1702.78 378.899   1
  -4   8  -1 732.140 417.704   1
  -4   8  -1 247.631 315.242   1
  -4   8   0 3024.33 433.852   1
  -4   8   0 4603.81 438.158   1
  -4   8   0 3549.18 580.415   1
  -4   8   0 3202.02 513.448   1
  -4   8   1 7655.87 487.301   1
  -4   8   1 8360.92 493.949   1
  -4   8   1 6388.45 631.789   1
  -4   8   1 7222.84 704.285   1
  -4   8   2 9073.79 500.626   1
  -4   8   2 8107.30 496.993   1
  -4   8   3 332.100 254.174   1
  -4   8   3-108.238 476.371   1
  -4   8   3 7.44557 419.385  -1
  -4   8   4 1467.78 309.991   1
  -4   8   4 775.915 467.362   1
  -4   8   4 1147.38 481.308   1
  -4   8   5 128.250 455.013   1
  -4   8   5-234.289 487.520   1
  -4   8   5 57.0819 249.583   1
  -4   8   6 3258.66 601.273   1
  -4   8   6 2754.99 567.648   1
  -4   8   6 3572.59 383.043   1
  -4   8   7 245.124 489.557   1
  -4   8   7 112.628 475.397  -1
  -4   8   7-62.3961 264.836   1
  -4   8   8 264.094 523.414   1
  -4   8   8 308.086 493.390   1
  -4   8   9 1027.91 517.163   1
  -4   8   9 567.290 511.925   1
  -4   8  10 871.212 471.596   1
  -4   8  10 318.301 510.174   1
  -4   8  11 714.821 521.120   1
  -4   8  11 552.005 443.518   1
  -4   8  12 441.480 422.693   1
  -4   8  12 351.598 501.698   1
  -4   8  13 870.682 516.645   1
  -4   8  14 650.608 466.694   1
  -4   8  15 272.805 412.853   1
  -4   9 -13 441.466 368.463   1
  -4   9 -12 466.406 373.299   1
  -4   9 -12 1272.94 357.803   1
  -4   9 -11 3390.15 419.497   1
  -4   9 -11 1388.49 409.251   1
  -4   9 -10 3364.27 440.488   1
  -4   9  -9 2797.17 453.529   1
  -4   9  -8-196.650 462.527   1
  -4   9  -8 1195.07 403.114   1
  -4   9  -7 1203.75 419.610   1
  -4   9  -7-228.366 469.544   1
  -4   9  -6 95.6536 463.698   1
  -4   9  -6 1825.14 451.626   1
  -4   9  -5 536.940 479.180   1
  -4   9  -5 1744.54 430.434   1
  -4   9  -4 759.179 366.952   1
  -4   9  -4 955.500 410.469   1
  -4   9  -4 419.084 496.013   1
  -4   9  -3 2630.53 430.081   1
  -4   9  -3 1524.97 449.738   1
  -4   9  -3 3249.82 457.691   1
  -4   9  -3 2445.23 551.743   1
  -4   9  -2 896.250 394.841   1
  -4   9  -2 14.6043 340.338   1
  -4   9  -2-251.625 446.332   1
  -4   9  -2 573.879 507.952   1
  -4   9  -1 1394.42 482.956  -1
  -4   9  -1 1864.83 432.746   1
  -4   9  -1 3336.49 444.771   1
  -4   9  -1 2856.29 601.853   1
  -4   9   0 7474.60 631.462   1
  -4   9   0 6789.94 663.945   1
  -4   9   0 8489.70 547.249   1
  -4   9   1 2097.33 382.903   1
  -4   9   1 1251.48 406.272   1
  -4   9   1 1511.18 511.875   1
  -4   9   1 2582.14 393.115   1
  -4   9   2 649.166 482.603   1
  -4   9   2 1313.24 341.860  -1
  -4   9   3 1371.23 339.243   1
  -4   9   3 757.263 517.237   1
  -4   9   4 8196.17 772.924   1
  -4   9   4 7274.68 752.578   1
  -4   9   5 3854.43 418.371   1
  -4   9   5 3909.86 660.196   1
  -4   9   5 4213.29 647.179   1
  -4   9   6 10181.2 581.736   1
  -4   9   6 8049.66 779.824   1
  -4   9   6 7820.77 799.801   1
  -4   9   7 3872.90 406.391   1
  -4   9   7 4989.15 703.230   1
  -4   9   7 3972.32 669.957   1
  -4   9   8 349.465 494.496  -1
  -4   9   8 833.946 492.747   1
  -4   9   9 742.485 483.928   1
  -4   9   9 54.9538 481.897   1
  -4   9  10 443.283 449.426   1
  -4   9  10-546.438 486.875   1
  -4   9  11 249.963 472.110   1
  -4   9  12-284.845 454.127   1
  -4   9  13 259.593 412.833   1
  -4  10 -12 1137.80 338.954   1
  -4  10 -11 3677.11 422.413   1
  -4  10 -10 2993.20 425.031   1
  -4  10  -9 2198.81 411.267   1
  -4  10  -8 2156.44 432.239   1
  -4  10  -7 1858.87 420.819   1
  -4  10  -6 1468.30 408.558   1
  -4  10  -5 1742.42 428.571  -1
  -4  10  -5 1897.20 531.283   1
  -4  10  -4 885.871 404.202   1
  -4  10  -3 2727.92 462.288   1
  -4  10  -3 3132.44 465.175   1
  -4  10  -2 2070.28 416.064   1
  -4  10  -2 832.989 400.191   1
  -4  10  -2 1068.32 470.940   1
  -4  10  -1 898.379 485.411   1
  -4  10  -1 669.128 401.633   1
  -4  10   0 1316.54 513.331   1
  -4  10   0 1068.63 413.486   1
  -4  10   1 558.457 427.431   1
  -4  10   1 961.585 523.831   1
  -4  10   2 6529.66 660.313  -1
  -4  10   2 6411.67 722.720   1
  -4  10   3 6466.46 530.257   1
  -4  10   3 5760.71 710.013   1
  -4  10   3 4811.17 606.150   1
  -4  10   4 355.062 302.289   1
  -4  10   4 862.136 543.080   1
  -4  10   5 2945.20 610.429   1
  -4  10   5 2413.99 378.553   1
  -4  10   6 2255.68 369.802   1
  -4  10   6 3512.19 614.062   1
  -4  10   7 2671.00 360.378   1
  -4  10   7 1836.39 552.530   1
  -4  10   7 2600.58 581.080   1
  -4  10   8 1938.87 524.699   1
  -4  10   8 587.235 487.553   1
  -4  10   9-175.341 456.111   1
  -4  10   9 906.058 448.302  -1
  -4  10  10-195.701 423.658   1
  -4  10  11-344.605 411.302  -1
  -4  11  -9 2338.73 380.971   1
  -4  11  -8 2133.53 384.450   1
  -4  11  -7 1920.09 384.891   1
  -4  11  -6 1585.96 384.306   1
  -4  11  -5 1854.71 395.462   1
  -4  11  -4 1587.77 383.865   1
  -4  11  -3 2341.63 415.451   1
  -4  11  -3 1304.50 423.111   1
  -4  11  -2 2175.75 396.359   1
  -4  11  -2 488.602 368.503   1
  -4  11  -1 746.159 395.547   1
  -4  11  -1 496.738 456.639   1
  -4  11   0 327.853 381.407   1
  -4  11   0 325.320 459.912   1
  -4  11   1 97.1408 374.307   1
  -4  11   1 474.824 480.830   1
  -4  11   2 365.338 399.070   1
  -4  11   2 797.213 492.158   1
  -4  11   3 1565.79 450.924   1
  -4  11   3 2281.47 547.193   1
  -4  11   4 832.352 415.421   1
  -4  11   4 1600.60 528.323   1
  -4  11   5 1978.56 530.992   1
  -4  11   5 721.680 401.124   1
  -4  11   6 840.600 391.063  -1
  -4  11   6 2247.97 525.259   1
  -4  11   7-135.375 367.653   1
  -4  12  -5 2124.22 358.586   1
  -4  12  -4 2084.62 353.528   1
  -4  12  -3 1441.13 337.980   1
  -4  12  -2 657.418 315.759   1
  -4  12  -1 281.500 324.050   1
  -4  12   0 458.242 332.468   1
  -4  12   1 645.679 354.088   1
  -4  12   2 505.993 333.996   1
  -3  -9  -2 1437.85 536.088  -1
  -3  -9  -1 1113.65 539.804   1
  -3  -9  -1 1694.69 572.494   1
  -3  -9   0 1096.97 557.588   1
  -3  -9   0 1147.63 581.794   1
  -3  -9   0 693.133 647.855   1
  -3  -9   0-554.619 551.320   1
  -3  -9   1 807.433 624.065   1
  -3  -9   1 1681.98 589.326   1
  -3  -9   1 782.536 715.165   1
  -3  -9   2 64.3612 595.938   1
  -3  -9   2 1641.88 604.857   1
  -3  -9   2 386.596 694.630   1
  -3  -9   3 2244.71 622.644   1
  -3  -9   3-614.273 624.253   1
  -3  -9   4 2747.70 632.625   1
  -3  -9   4-227.442 574.744   1
  -3  -9   5 3530.15 677.267   1
  -3  -9   5 3273.94 667.621   1
  -3  -9   6 4193.04 686.228   1
  -3  -9   6 2176.99 597.649   1
  -3  -9   7 3167.58 579.570   1
  -3  -9   7-831.975 701.297   1
  -3  -9   8-43.2395 312.155   1
  -3  -9   8 1291.32 477.179   1
  -3  -9   9 957.784 371.024   1
  -3  -9   9 1759.83 487.041   1
  -3  -9  10 1485.99 399.369   1
  -3  -9  10-764.228 614.614   1
  -3  -9  11 2511.55 415.279   1
  -3  -8  -6 498.946 369.044   1
  -3  -8  -5 66.0322 419.562   1
  -3  -8  -5 594.023 377.487   1
  -3  -8  -4 524.000 380.820   1
  -3  -8  -4 496.329 481.994   1
  -3  -8  -3 1969.49 617.723   1
  -3  -8  -3-21.6453 511.844   1
  -3  -8  -3 946.174 399.520   1
  -3  -8  -3 751.380 504.141   1
  -3  -8  -3 414.709 583.464   1
  -3  -8  -2 799.453 401.235   1
  -3  -8  -2 1456.89 638.070   1
  -3  -8  -2 579.731 657.304   1
  -3  -8  -2-280.544 547.190   1
  -3  -8  -2-107.737 543.846   1
  -3  -8  -1 1331.54 408.220   1
  -3  -8  -1-273.320 570.565   1
  -3  -8  -1 71.2495 550.469   1
  -3  -8  -1 1570.99 669.381   1
  -3  -8  -1 1201.81 776.016   1
  -3  -8   0-214.390 644.311   1
  -3  -8   0 507.603 370.466   1
  -3  -8   0-690.555 592.820   1
  -3  -8   0 432.415 760.940   1
  -3  -8   1-663.280 700.040   1
  -3  -8   1 212.894 737.844   1
  -3  -8   1 36.1733 579.243   1
  -3  -8   2-691.516 652.509   1
  -3  -8   2 151.672 594.878   1
  -3  -8   3 4254.55 709.304   1
  -3  -8   3 1341.07 641.641   1
  -3  -8   4 1541.31 638.439   1
  -3  -8   4 2795.48 612.907   1
  -3  -8   5 1642.14 535.430   1
  -3  -8   5 2665.31 683.282   1
  -3  -8   6 431.711 468.181   1
  -3  -8   6 2798.56 685.338   1
  -3  -8   7 1085.82 489.356   1
  -3  -8   7 411.385 360.833   1
  -3  -8   8-502.437 390.098   1
  -3  -8   8-320.158 442.888   1
  -3  -8   9 351.194 360.266   1
  -3  -8   9 0.13506 429.311   1
  -3  -8  10-672.709 688.836   1
  -3  -8  10 1712.00 459.210   1
  -3  -8  11 1333.10 412.036   1
  -3  -8  11-155.801 616.068   1
  -3  -8  12 2467.21 447.706  -1
  -3  -7  -9-37.4133 347.096   1
  -3  -7  -8 471.421 387.251   1
  -3  -7  -7 1273.45 432.629   1
  -3  -7  -6 656.207 423.830   1
  -3  -7  -6 122.100 422.375   1
  -3  -7  -5 2841.36 510.065   1
  -3  -7  -5 2432.18 535.493   1
  -3  -7  -4 179.127 506.904  -1
  -3  -7  -4 1152.68 630.062   1
  -3  -7  -4 0.17633 607.156   1
  -3  -7  -4 241.747 414.419   1
  -3  -7  -3 343.763 549.974   1
  -3  -7  -3 1816.61 713.682   1
  -3  -7  -3 1103.05 722.614   1
  -3  -7  -3 1297.67 461.019   1
  -3  -7  -2 1257.87 462.837   1
  -3  -7  -2 1880.95 758.592   1
  -3  -7  -2 1519.27 845.175   1
  -3  -7  -1-280.597 743.573   1
  -3  -7  -1 283.112 414.607   1
  -3  -7  -1 654.581 831.657   1
  -3  -7   0-994.389 616.334   1
  -3  -7   0 670.416 416.945   1
  -3  -7   0 167.482 752.440   1
  -3  -7   1-599.318 624.683   1
  -3  -7   1 457.911 388.017   1
  -3  -7   2-251.083 615.752   1
  -3  -7   2 4446.00 751.541   1
  -3  -7   3 1377.90 601.216   1
  -3  -7   3 11.8891 599.341  -1
  -3  -7   4 1455.71 542.510   1
  -3  -7   4 967.797 625.622   1
  -3  -7   5 1640.34 653.554   1
  -3  -7   5-270.334 486.145   1
  -3  -7   6 4116.20 718.943   1
  -3  -7   6 317.913 461.677   1
  -3  -7   7 4804.32 746.985   1
  -3  -7   7-764.865 472.545  -1
  -3  -7   8 4589.42 578.447   1
  -3  -7   8 5597.71 536.180   1
  -3  -7   9 4912.08 569.584   1
  -3  -7   9 4219.15 506.237   1
  -3  -7  10 497.319 364.318   1
  -3  -7  11 237.080 606.682   1
  -3  -7  11 3332.78 479.575   1
  -3  -7  12 2157.66 463.482   1
  -3  -7  12 290.202 585.491   1
  -3  -7  16 593.894 439.136   1
  -3  -6 -11-588.224 584.445   1
  -3  -6 -11 642.123 373.878   1
  -3  -6 -10 160.848 579.320   1
  -3  -6 -10 308.446 396.222   1
  -3  -6  -9 430.533 599.961   1
  -3  -6  -9 1413.32 438.930   1
  -3  -6  -8 587.748 429.812   1
  -3  -6  -8-217.695 597.196   1
  -3  -6  -7 1372.29 472.963   1
  -3  -6  -7 495.967 441.506   1
  -3  -6  -7 516.150 620.778   1
  -3  -6  -6 557.285 600.005   1
  -3  -6  -6 1272.73 502.804   1
  -3  -6  -6 1272.29 477.800   1
  -3  -6  -5 3064.12 554.583   1
  -3  -6  -5 3157.61 626.451   1
  -3  -6  -5 2182.67 712.747   1
  -3  -6  -4 4816.42 795.488   1
  -3  -6  -4 3998.56 875.833   1
  -3  -6  -4 3550.39 662.625   1
  -3  -6  -4 4546.96 593.440   1
  -3  -6  -3-826.428 634.629   1
  -3  -6  -3 575.827 733.140   1
  -3  -6  -3 1226.58 873.382   1
  -3  -6  -3 354.014 456.664   1
  -3  -6  -2 585.921 447.832   1
  -3  -6  -2-330.878 748.824   1
  -3  -6  -2 1189.98 889.312   1
  -3  -6  -1-1115.11 819.612   1
  -3  -6  -1 267.254 751.598   1
  -3  -6  -1 1029.74 447.549  -1
  -3  -6   0-726.773 788.965   1
  -3  -6   0-560.061 593.955   1
  -3  -6   1 2413.07 677.533   1
  -3  -6   1 232.346 378.786   1
  -3  -6   2 3520.57 633.366   1
  -3  -6   2 2948.46 433.966  -1
  -3  -6   3 3495.62 592.800   1
  -3  -6   3 1416.36 599.497   1
  -3  -6   4 332.879 504.201   1
  -3  -6   4 316.176 563.797   1
  -3  -6   5 717.203 567.608   1
  -3  -6   5-616.368 488.613   1
  -3  -6   6 4128.27 673.389   1
  -3  -6   6 38.6818 464.066   1
  -3  -6   7 1996.83 361.416   1
  -3  -6   7 2438.75 466.501   1
  -3  -6   8 3719.58 672.278   1
  -3  -6   9 551.434 619.052   1
  -3  -6   9 268.625 334.676   1
  -3  -6  10 1181.18 381.343   1
  -3  -6  10 189.657 361.419   1
  -3  -6  11 7521.56 603.461   1
  -3  -6  11 7903.82 598.042   1
  -3  -6  12 5243.25 541.601   1
  -3  -6  12 5032.31 569.263  -1
  -3  -6  13 847.056 451.546   1
  -3  -6  13 3239.65 448.238   1
  -3  -6  14-637.229 494.045   1
  -3  -6  14 3145.61 434.168  -1
  -3  -6  16 463.384 469.785   1
  -3  -6  17 2499.73 496.629   1
  -3  -5 -13-226.269 567.195   1
  -3  -5 -12 199.153 365.683   1
  -3  -5 -12-729.422 619.613  -1
  -3  -5 -11 414.770 398.798   1
  -3  -5 -11-275.113 659.661   1
  -3  -5 -10 335.108 409.653   1
  -3  -5 -10-387.211 650.418   1
  -3  -5  -9 1509.11 468.956  -1
  -3  -5  -9 933.538 677.869   1
  -3  -5  -8 1404.45 485.422   1
  -3  -5  -8 1139.82 676.932   1
  -3  -5  -7 1179.64 470.562   1
  -3  -5  -7 1056.42 682.792   1
  -3  -5  -7 326.391 477.258   1
  -3  -5  -6 2214.07 559.592   1
  -3  -5  -6 2460.06 544.638   1
  -3  -5  -6 2052.92 696.154   1
  -3  -5  -5 592.005 688.855   1
  -3  -5  -5-847.256 717.669   1
  -3  -5  -5 492.818 577.818   1
  -3  -5  -5 193.608 617.114   1
  -3  -5  -5 51.3675 441.085   1
  -3  -5  -4 4582.37 564.901   1
  -3  -5  -4 3049.82 622.924   1
  -3  -5  -4 3316.76 637.656   1
  -3  -5  -4 4970.27 794.064   1
  -3  -5  -4 3767.95 922.829   1
  -3  -5  -3 552.789 718.414  -1
  -3  -5  -3 737.487 432.966   1
  -3  -5  -3 466.837 526.803   1
  -3  -5  -3 1736.25 879.165   1
  -3  -5  -2 2504.24 723.055   1
  -3  -5  -2 3569.33 506.224   1
  -3  -5  -2 2802.06 865.959   1
  -3  -5  -1 1045.85 402.951   1
  -3  -5  -1 137.262 640.488   1
  -3  -5   0 1044.95 386.160  -1
  -3  -5   0 3240.05 672.632   1
  -3  -5   1 1166.89 489.357   1
  -3  -5   1 3126.15 414.207   1
  -3  -5   2 1292.72 344.676   1
  -3  -5   2 1257.98 454.671   1
  -3  -5   3 1622.20 418.343   1
  -3  -5   3 921.726 496.825   1
  -3  -5   4-236.427 495.846   1
  -3  -5   4-404.627 429.509   1
  -3  -5   5 1457.92 529.386   1
  -3  -5   5 530.741 381.019   1
  -3  -5   6 1324.86 532.213   1
  -3  -5   7 7506.59 513.137   1
  -3  -5   7 7159.55 473.348   1
  -3  -5   8 4313.39 648.297   1
  -3  -5   8 4542.56 456.732   1
  -3  -5   8 3188.28 378.130   1
  -3  -5   9 3339.32 432.793   1
  -3  -5   9 2200.78 370.686   1
  -3  -5  10 5765.77 506.755   1
  -3  -5  10 5725.73 505.225   1
  -3  -5  11 2111.21 410.203   1
  -3  -5  11 2952.79 459.847   1
  -3  -5  12 2754.52 439.571   1
  -3  -5  12 3398.22 506.966   1
  -3  -5  13 1057.37 366.686   1
  -3  -5  14 1216.36 364.298   1
  -3  -5  15 1372.74 361.373   1
  -3  -5  15-408.250 497.547   1
  -3  -5  16 678.451 315.850   1
  -3  -5  16 358.674 465.637   1
  -3  -5  17 1044.23 325.690   1
  -3  -5  17 1771.37 503.432   1
  -3  -5  18 1303.59 471.318   1
  -3  -5  18 6178.97 999.857   1
  -3  -4 -14-404.405 617.529   1
  -3  -4 -13 290.474 369.703   1
  -3  -4 -13-1012.69 674.338   1
  -3  -4 -12 533.264 401.389   1
  -3  -4 -12 4.68242 674.001   1
  -3  -4 -11 33.0429 395.107   1
  -3  -4 -11 1.24767 684.325   1
  -3  -4 -10 1261.27 447.817   1
  -3  -4 -10 430.572 692.977   1
  -3  -4  -9 1112.86 461.999   1
  -3  -4  -9 921.887 716.441   1
  -3  -4  -8 6148.80 851.588   1
  -3  -4  -8 6953.48 625.175   1
  -3  -4  -7 1583.24 489.645  -1
  -3  -4  -7 1169.50 485.344  -1
  -3  -4  -7 1364.79 691.937   1
  -3  -4  -6 7795.70 640.658   1
  -3  -4  -6 7790.26 821.845  -1
  -3  -4  -6 7235.52 640.744  -1
  -3  -4  -5 6551.95 743.837   1
  -3  -4  -5 7785.97 814.571   1
  -3  -4  -5 7112.22 608.172   1
  -3  -4  -5 7342.83 661.187   1
  -3  -4  -5 7166.09 845.332   1
  -3  -4  -4 1282.31 528.196  -1
  -3  -4  -4 3074.12 713.175   1
  -3  -4  -4 2165.42 586.442   1
  -3  -4  -4 2308.41 803.698   1
  -3  -4  -4 2525.73 457.520  -1
  -3  -4  -3 8156.59 574.710   1
  -3  -4  -3 7229.33 749.014   1
  -3  -4  -3 7474.17 657.613   1
  -3  -4  -3 6739.76 902.680   1
  -3  -4  -2 188.830 583.644   1
  -3  -4  -2 1556.93 397.022   1
  -3  -4  -2 702.536 671.748   1
  -3  -4  -2 1469.52 484.828   1
  -3  -4  -1 16549.7 897.091   1
  -3  -4  -1 17199.4 680.782   1
  -3  -4   0 1351.02 339.646   1
  -3  -4   0 2570.75 504.756   1
  -3  -4   1 9280.69 497.420   1
  -3  -4   1 11348.7 639.651   1
  -3  -4   2 2727.18 339.012   1
  -3  -4   2 2709.08 392.779   1
  -3  -4   3 9262.59 633.221   1
  -3  -4   3 10887.6 569.556   1
  -3  -4   3 10645.6 457.947   1
  -3  -4   4 5834.56 571.865   1
  -3  -4   4 8872.96 510.626   1
  -3  -4   5 6498.75 583.409   1
  -3  -4   6 540.900 265.380   1
  -3  -4   6 452.327 430.734   1
  -3  -4   7 1106.43 238.909  -1
  -3  -4   7 1885.81 325.933   1
  -3  -4   8 3319.82 382.748   1
  -3  -4   8 4177.59 568.491   1
  -3  -4   9 265.099 264.881   1
  -3  -4   9 1010.11 320.953   1
  -3  -4  10 1608.15 344.287   1
  -3  -4  10 1937.02 354.571   1
  -3  -4  11 78.5762 511.497  -1
  -3  -4  11 353.571 308.660   1
  -3  -4  11 1332.54 366.777   1
  -3  -4  12 1744.43 549.139   1
  -3  -4  12 1169.96 348.806   1
  -3  -4  12 971.738 413.120   1
  -3  -4  13 3191.16 577.758   1
  -3  -4  13 3163.13 421.973   1
  -3  -4  14 597.016 323.475   1
  -3  -4  15 765.552 500.165   1
  -3  -4  15 952.641 335.323   1
  -3  -4  16 1108.82 513.273   1
  -3  -4  16 1072.05 322.063   1
  -3  -4  17 863.914 307.668   1
  -3  -4  17 1498.36 498.941   1
  -3  -4  18 146.264 443.237   1
  -3  -4  18 7127.69 1090.60   1
  -3  -4  19 257.829 428.856  -1
  -3  -3 -14-569.443 694.287   1
  -3  -3 -13 146.195 691.418   1
  -3  -3 -13 253.303 373.415   1
  -3  -3 -12 2603.95 473.466   1
  -3  -3 -12 1921.48 758.176   1
  -3  -3 -11 1050.12 440.808   1
  -3  -3 -11 494.466 726.427   1
  -3  -3 -10-308.989 719.752   1
  -3  -3 -10 653.506 421.862  -1
  -3  -3  -9 453.572 423.818   1
  -3  -3  -9-25.8086 682.569   1
  -3  -3  -8 274.058 402.808   1
  -3  -3  -8 168.126 658.655   1
  -3  -3  -7 1624.03 670.560  -1
  -3  -3  -7 405.702 431.332   1
  -3  -3  -7 1446.30 439.125   1
  -3  -3  -6 2449.89 469.068   1
  -3  -3  -6 2762.66 656.074   1
  -3  -3  -6 2607.50 446.983  -1
  -3  -3  -5 15676.8 720.717   1
  -3  -3  -5 16096.3 860.528   1
  -3  -3  -5 16670.9 970.870   1
  -3  -3  -5 14931.1 846.284   1
  -3  -3  -5 16785.8 714.602   1
  -3  -3  -4 6658.02 655.078   1
  -3  -3  -4 6136.05 531.057   1
  -3  -3  -4 8356.44 541.171   1
  -3  -3  -4 6270.48 796.854   1
  -3  -3  -4 8768.79 677.349   1
  -3  -3  -3 31959.1 870.797   1
  -3  -3  -3 32209.6 966.384   1
  -3  -3  -2-2.23865 308.164   1
  -3  -3  -2 65.3709 420.227   1
  -3  -3  -2-601.508 501.326   1
  -3  -3  -1 18397.3 636.429   1
  -3  -3  -1 19035.6 682.485   1
  -3  -3   0 11121.0 507.857   1
  -3  -3   1 16409.0 650.932  -1
  -3  -3   1 16155.1 545.037  -1
  -3  -3   1 15633.4 674.722   1
  -3  -3   2 47863.2 1073.84  -1
  -3  -3   2 47150.5 809.863   1
  -3  -3   3 7422.45 532.569   1
  -3  -3   3 7018.02 416.426   1
  -3  -3   3 7217.43 354.306   1
  -3  -3   4 346.684 360.029   1
  -3  -3   5 760.557 246.389   1
  -3  -3   5 541.207 372.563   1
  -3  -3   6 907.660 216.802   1
  -3  -3   6 1727.51 435.568   1
  -3  -3   6 1617.21 279.241   1
  -3  -3   7 793.768 217.848   1
  -3  -3   7 1552.84 436.775  -1
  -3  -3   8 10322.1 671.836   1
  -3  -3   8 13202.7 523.681   1
  -3  -3   9 795.969 256.597   1
  -3  -3   9 743.199 260.564   1
  -3  -3  10 65.0230 431.924   1
  -3  -3  10 231.749 253.958   1
  -3  -3  10 1122.73 313.321   1
  -3  -3  11 859.969 334.810   1
  -3  -3  11 849.208 478.997   1
  -3  -3  11 81.2026 264.533   1
  -3  -3  12 787.413 308.290   1
  -3  -3  12 2285.69 542.281   1
  -3  -3  13 2367.30 370.472   1
  -3  -3  14 1552.56 350.009   1
  -3  -3  14 353.310 476.947   1
  -3  -3  15 777.157 312.608   1
  -3  -3  15 1093.33 529.425   1
  -3  -3  16 1454.15 535.906   1
  -3  -3  16 1399.71 336.382   1
  -3  -3  17 411.047 506.310   1
  -3  -3  17 1167.03 317.429   1
  -3  -3  18 11646.5 1248.68   1
  -3  -3  18 787.693 486.268   1
  -3  -3  19 610.294 451.643   1
  -3  -3  20 144.318 400.322   1
  -3  -2 -16 325.339 403.448   1
  -3  -2 -14-335.879 699.436   1
  -3  -2 -13-238.784 719.498   1
  -3  -2 -12 1854.59 438.414   1
  -3  -2 -12 1411.81 781.062   1
  -3  -2 -11 1160.41 422.793   1
  -3  -2 -11 797.376 725.024   1
  -3  -2 -10 1045.23 415.501   1
  -3  -2 -10 551.564 707.909   1
  -3  -2  -9 2478.87 449.529   1
  -3  -2  -9 1745.82 708.172   1
  -3  -2  -8 4230.31 477.771   1
  -3  -2  -8 3920.33 719.363   1
  -3  -2  -7 1246.14 608.450   1
  -3  -2  -7 816.364 365.221   1
  -3  -2  -6 13258.6 624.545   1
  -3  -2  -6 11721.3 791.244   1
  -3  -2  -5 12686.7 801.726   1
  -3  -2  -5 12332.1 533.567   1
  -3  -2  -5 13879.5 613.295   1
  -3  -2  -4 12438.6 567.646   1
  -3  -2  -4 11057.4 317.355   1
  -3  -2  -4 13002.3 684.105   1
  -3  -2  -4 12108.7 696.833   1
  -3  -2  -4 11851.6 536.946   1
  -3  -2  -3 50538.4 979.773   1
  -3  -2  -3 49771.3 1097.55   1
  -3  -2  -3 52040.9 1103.48   1
  -3  -2  -2 38904.1 821.603   1
  -3  -2  -2 37341.8 924.190   1
  -3  -2  -1 8326.96 427.661   1
  -3  -2  -1 6837.11 516.730   1
  -3  -2  -1 6591.04 848.083   1
  -3  -2  -1 8598.00 467.681   1
  -3  -2  -1 6782.47 543.592   1
  -3  -2   0 58610.5 888.234   1
  -3  -2   0 58991.1 1088.53   1
  -3  -2   0 60102.4 1721.05   1
  -3  -2   1 17280.3 491.482   1
  -3  -2   1 17011.4 570.685   1
  -3  -2   2 5899.73 370.442   1
  -3  -2   2 5160.04 524.866   1
  -3  -2   3 26136.4 908.016  -1
  -3  -2   3 25095.4 1037.63   1
  -3  -2   3 26301.5 744.497   1
  -3  -2   4 4502.99 483.385   1
  -3  -2   4 4588.16 398.249   1
  -3  -2   5 9876.81 420.222   1
  -3  -2   5 11182.7 711.481   1
  -3  -2   5 10830.5 565.798   1
  -3  -2   5 9976.05 376.861   1
  -3  -2   6 1123.34 205.749   1
  -3  -2   6 1609.52 399.488   1
  -3  -2   6 997.966 221.021   1
  -3  -2   6 1145.05 233.484   1
  -3  -2   7 19035.9 587.563   1
  -3  -2   7 18682.2 555.879   1
  -3  -2   8 4122.18 380.095   1
  -3  -2   8 3318.16 313.241   1
  -3  -2   8 3410.41 313.455   1
  -3  -2   9 3916.10 365.722   1
  -3  -2   9 3121.56 472.418   1
  -3  -2   9 2965.72 305.746   1
  -3  -2  10 3981.93 350.475   1
  -3  -2  10 4554.85 516.507   1
  -3  -2  10 4620.51 375.868   1
  -3  -2  11 11128.9 531.768   1
  -3  -2  11 11218.5 551.631   1
  -3  -2  11 9514.48 630.328   1
  -3  -2  12 1845.63 447.080   1
  -3  -2  12 1766.24 491.687   1
  -3  -2  13 431.824 452.412   1
  -3  -2  13 1023.28 301.713   1
  -3  -2  14 2174.00 340.556   1
  -3  -2  14 3705.40 581.124   1
  -3  -2  15 5520.80 955.816   1
  -3  -2  15 3270.01 588.721   1
  -3  -2  16 1023.23 304.944  -1
  -3  -2  16 73.3613 500.506   1
  -3  -2  17 16252.9 1340.91   1
  -3  -2  17 308.351 492.662   1
  -3  -2  18 663.866 483.047   1
  -3  -2  19 68.2741 439.163   1
  -3  -2  20-405.721 408.806   1
  -3  -1 -17 38.2482 366.882   1
  -3  -1 -16 89.4968 417.466   1
  -3  -1 -15 266.979 453.729   1
  -3  -1 -14-136.799 699.108   1
  -3  -1 -13 91.0118 733.257   1
  -3  -1 -12 96.3892 718.687   1
  -3  -1 -11 1526.66 763.841   1
  -3  -1 -11 472.173 695.019   1
  -3  -1 -11 577.877 379.379   1
  -3  -1 -10 357.031 369.882   1
  -3  -1 -10 224.818 661.572   1
  -3  -1 -10 1369.37 722.794   1
  -3  -1  -9 1113.16 380.789   1
  -3  -1  -9 1515.42 678.911   1
  -3  -1  -9 728.842 634.194   1
  -3  -1  -8 18568.8 680.296   1
  -3  -1  -8 16457.8 894.422   1
  -3  -1  -8 16655.5 935.333   1
  -3  -1  -7 2106.86 579.878   1
  -3  -1  -7 1935.67 364.731   1
  -3  -1  -7 1448.09 557.174   1
  -3  -1  -6 2329.40 358.037   1
  -3  -1  -6 2397.75 188.361   1
  -3  -1  -6 1717.68 536.039   1
  -3  -1  -5 8916.47 479.064  -1
  -3  -1  -5 9919.09 667.613   1
  -3  -1  -4 73552.4 1297.00   1
  -3  -1  -4 72397.4 712.358   1
  -3  -1  -4 71039.7 1047.14   1
  -3  -1  -4 86052.7 1640.84   1
  -3  -1  -4 83817.0 1589.66   1
  -3  -1  -4 95869.6 1628.42   1
  -3  -1  -3 13015.0 1222.62   1
  -3  -1  -3 12853.3 577.288   1
  -3  -1  -3 11564.2 461.232   1
  -3  -1  -3 13384.9 630.024   1
  -3  -1  -3 13394.3 718.593   1
  -3  -1  -2 78521.0 1005.79   1
  -3  -1  -2 74967.5 1077.68   1
  -3  -1  -2 49014.4 2072.77   1
  -3  -1  -2 57293.5 1284.93   1
  -3  -1  -1 61987.0 1243.13   1
  -3  -1  -1 60462.0 2077.56   1
  -3  -1   0 114386. 1360.31   1
  -3  -1   0 111736. 2167.26   1
  -3  -1   1 11398.9 704.885   1
  -3  -1   1 13974.0 499.984   1
  -3  -1   2 3765.06 446.350  -1
  -3  -1   3 74847.1 1285.81   1
  -3  -1   3 76532.3 1586.14   1
  -3  -1   4 241.654 237.933   1
  -3  -1   4 374.818 158.904   1
  -3  -1   5 1296.47 202.957   1
  -3  -1   5 2126.74 218.813  -1
  -3  -1   5 2818.71 377.331   1
  -3  -1   5 2012.69 245.163   1
  -3  -1   5 1043.98 281.867   1
  -3  -1   6 5210.12 473.679   1
  -3  -1   6 5152.41 347.504   1
  -3  -1   6 4513.77 444.832   1
  -3  -1   6 4895.65 309.541   1
  -3  -1   6 5137.49 304.473   1
  -3  -1   7 21413.4 922.379   1
  -3  -1   7 20398.6 546.532   1
  -3  -1   7 20915.0 580.096   1
  -3  -1   7 19635.1 688.274   1
  -3  -1   8 2467.05 418.254   1
  -3  -1   8 3914.92 296.019   1
  -3  -1   8 2759.70 310.085   1
  -3  -1   8 4449.12 353.951   1
  -3  -1   8 4562.25 406.135   1
  -3  -1   9 14144.3 643.757   1
  -3  -1   9 13361.7 491.219   1
  -3  -1   9 12696.7 556.350   1
  -3  -1  10 35850.5 799.225   1
  -3  -1  10 32002.6 889.446   1
  -3  -1  11 481.299 218.834   1
  -3  -1  11-89.4639 412.908   1
  -3  -1  11 209.734 342.046   1
  -3  -1  12 6460.31 417.645   1
  -3  -1  12 5922.46 549.022   1
  -3  -1  13 1932.09 731.699   1
  -3  -1  13 1900.32 305.586   1
  -3  -1  13 3130.34 513.254   1
  -3  -1  14 4030.61 383.746   1
  -3  -1  14 6693.87 638.580   1
  -3  -1  15 19497.9 1342.32   1
  -3  -1  15 1963.41 572.105   1
  -3  -1  16 761.643 548.913   1
  -3  -1  16 15292.8 1368.29   1
  -3  -1  17 413.624 488.296   1
  -3  -1  18-29.5841 452.028   1
  -3  -1  19-308.113 442.244   1
  -3  -1  20 934.180 392.989   1
  -3   0 -17-41.6556 387.526   1
  -3   0 -16 312.829 440.602   1
  -3   0 -15 366.265 459.674   1
  -3   0 -15 1927.32 834.799  -1
  -3   0 -14 1977.11 874.423   1
  -3   0 -14 894.546 502.910   1
  -3   0 -13 1260.19 863.583   1
  -3   0 -13-213.331 721.848   1
  -3   0 -12 804.068 710.035   1
  -3   0 -12 1906.52 401.750   1
  -3   0 -11-35.1766 682.467   1
  -3   0 -11 1483.54 819.649   1
  -3   0 -11-44.8875 350.342   1
  -3   0 -10 2186.03 380.477  -1
  -3   0 -10 1844.55 377.746   1
  -3   0 -10 1127.69 648.673   1
  -3   0 -10 2057.34 765.174   1
  -3   0  -9 491.583 320.684   1
  -3   0  -9-37.1030 596.070   1
  -3   0  -9 224.771 298.089   1
  -3   0  -9 433.810 663.055   1
  -3   0  -8 4242.31 379.696   1
  -3   0  -8 5534.17 422.134   1
  -3   0  -8 4989.01 645.424   1
  -3   0  -8 4983.10 709.364   1
  -3   0  -7 16991.7 590.949   1
  -3   0  -7 16113.5 549.329   1
  -3   0  -7 14929.4 831.391   1
  -3   0  -7 14795.7 791.675   1
  -3   0  -6 25707.4 680.407   1
  -3   0  -6 28857.7 962.208   1
  -3   0  -6 23484.1 615.895   1
  -3   0  -6 26208.5 863.809   1
  -3   0  -6 28201.1 948.236  -1
  -3   0  -5 212290. 1696.37   1
  -3   0  -5 209112. 1629.79   1
  -3   0  -5 208274. 1986.38   1
  -3   0  -5 214091. 1250.31   1
  -3   0  -5 213219. 2142.28   1
  -3   0  -4 31307.4 656.530   1
  -3   0  -4 33954.8 865.823   1
  -3   0  -3 31829.0 628.403   1
  -3   0  -3 33429.3 809.013   1
  -3   0  -2 10281.0 893.138   1
  -3   0  -2 9901.70 560.927   1
  -3   0  -1 54529.5 1820.17   1
  -3   0   0 3565.91 463.296   1
  -3   0   0 2952.57 665.316   1
  -3   0   1 6648.49 509.712   1
  -3   0   1 7138.99 547.746   1
  -3   0   2 24278.0 818.611   1
  -3   0   3 19189.5 513.387   1
  -3   0   3 19161.4 735.053   1
  -3   0   4 563.874 128.553   1
  -3   0   4 522.277 232.359   1
  -3   0   5 19327.4 505.020   1
  -3   0   5 17646.8 712.801   1
  -3   0   6 105064. 1157.96   1
  -3   0   6 105879. 1759.85   1
  -3   0   6 107728. 1052.63  -1
  -3   0   6 105048. 1659.64   1
  -3   0   6 108367. 1324.05   1
  -3   0   7 7559.08 422.786   1
  -3   0   7 5848.99 447.994   1
  -3   0   7 12631.7 678.184   1
  -3   0   7 13446.9 628.297   1
  -3   0   7 13574.6 518.748   1
  -3   0   7 10818.5 379.539   1
  -3   0   8 20232.0 875.665   1
  -3   0   8 20795.6 521.967   1
  -3   0   8 19910.2 663.766   1
  -3   0   8 21046.7 805.035   1
  -3   0   8 19475.3 623.568   1
  -3   0   9 44563.6 1165.21   1
  -3   0   9 42069.1 923.905   1
  -3   0   9 42931.0 754.573  -1
  -3   0  10 3939.01 293.153   1
  -3   0  10 4092.83 420.881   1
  -3   0  10 4071.83 479.130   1
  -3   0  10 2684.67 427.614   1
  -3   0  11 1577.32 589.634   1
  -3   0  11 2158.75 257.478   1
  -3   0  11 1548.94 405.796   1
  -3   0  11 2937.77 434.519   1
  -3   0  12 1056.76 424.379   1
  -3   0  12 72.8702 382.442   1
  -3   0  12 564.126 221.597   1
  -3   0  13 1018.78 488.132   1
  -3   0  13 14873.5 1113.78   1
  -3   0  14 14730.1 1260.26   1
  -3   0  14 578.796 506.162   1
  -3   0  15 606.088 537.713   1
  -3   0  15 2371.92 1187.90  -1
  -3   0  16 310.934 536.616   1
  -3   0  17-278.786 498.347   1
  -3   0  18 168.024 248.524   1
  -3   0  18-162.306 462.770  -1
  -3   0  19 786.209 265.715   1
  -3   0  19 2462.15 460.996   1
  -3   0  20 1334.56 387.214   1
  -3   1 -18-422.536 414.448   1
  -3   1 -17-49.7439 407.575   1
  -3   1 -16 338.812 444.272   1
  -3   1 -15 1766.28 900.034   1
  -3   1 -15 590.869 382.836   1
  -3   1 -15 367.706 465.338   1
  -3   1 -14 109.106 381.978   1
  -3   1 -14-60.5636 478.349   1
  -3   1 -13 1270.86 925.705  -1
  -3   1 -13 269.348 487.867   1
  -3   1 -13 143.387 380.716   1
  -3   1 -12 398.919 381.869   1
  -3   1 -12 235.579 474.999   1
  -3   1 -11 1118.63 672.153   1
  -3   1 -11 2915.88 876.039   1
  -3   1 -11 2959.38 430.737   1
  -3   1 -10 4926.04 869.723   1
  -3   1 -10 5300.86 457.449   1
  -3   1  -9 8366.61 444.444   1
  -3   1  -9 7956.02 848.499   1
  -3   1  -9 9030.42 513.992   1
  -3   1  -8 455.185 269.146   1
  -3   1  -8-332.726 537.783   1
  -3   1  -8 825.773 294.697   1
  -3   1  -8 89.6728 627.375   1
  -3   1  -7 82234.0 1069.31   1
  -3   1  -7 74837.7 1439.20   1
  -3   1  -7 77257.3 1547.28   1
  -3   1  -7 81159.0 1139.58   1
  -3   1  -6 29619.0 646.173   1
  -3   1  -6 30542.9 797.839   1
  -3   1  -6 30328.4 1000.39   1
  -3   1  -6 27618.4 662.759   1
  -3   1  -6 29156.1 910.530   1
  -3   1  -5 62132.2 857.865   1
  -3   1  -5 58962.9 1333.68   1
  -3   1  -5 62930.5 1153.30   1
  -3   1  -5 61987.6 692.297   1
  -3   1  -5 62012.9 1212.63   1
  -3   1  -5 62105.9 888.974   1
  -3   1  -4 14469.3 440.720   1
  -3   1  -4 10498.6 568.499   1
  -3   1  -4 11106.7 301.910   1
  -3   1  -4 16694.2 623.758   1
  -3   1  -4 14165.2 443.529   1
  -3   1  -3 23762.2 402.139   1
  -3   1  -3 21851.8 735.501   1
  -3   1  -2 6360.57 406.983   1
  -3   1  -2 6401.98 239.241   1
  -3   1  -1 53553.4 953.961   1
  -3   1   0 39745.4 740.991   1
  -3   1   1 127901. 1678.62   1
  -3   1   2 67091.5 949.024   1
  -3   1   2 75711.1 1216.82   1
  -3   1   3 73805.6 1183.06   1
  -3   1   3 57669.2 442.793   1
  -3   1   4 20229.2 655.404   1
  -3   1   4 19397.3 666.728   1
  -3   1   5 76986.4 963.707   1
  -3   1   5 80287.3 1317.00   1
  -3   1   5 81251.9 1373.17   1
  -3   1   6 13121.9 598.112   1
  -3   1   6 14641.1 627.068   1
  -3   1   7 26715.3 522.140   1
  -3   1   7 30232.8 939.149   1
  -3   1   7 29268.5 733.008   1
  -3   1   7 28773.5 918.784   1
  -3   1   7 27758.3 685.545   1
  -3   1   8 7383.43 678.799   1
  -3   1   8 7088.79 509.571  -1
  -3   1   8 6172.00 424.073   1
  -3   1   8 7346.24 510.254   1
  -3   1   9 36244.4 1462.67   1
  -3   1   9 37790.1 1202.07   1
  -3   1   9 37636.7 630.936   1
  -3   1  10 17611.8 684.231   1
  -3   1  10 12809.7 580.054   1
  -3   1  11 1261.31 398.681   1
  -3   1  11 1395.28 401.113   1
  -3   1  12 1151.30 453.857   1
  -3   1  12 930.384 407.158   1
  -3   1  13 1296.47 499.398   1
  -3   1  14 266.440 491.373   1
  -3   1  15-246.361 509.597   1
  -3   1  16-765.522 517.642   1
  -3   1  17-104.852 294.862   1
  -3   1  17 57.5538 465.885   1
  -3   1  18 215.764 269.968   1
  -3   1  18 1254.58 438.275  -1
  -3   1  19 128.258 252.724   1
  -3   1  19 1020.21 395.155   1
  -3   1  20 167.040 235.807   1
  -3   1  20 236.310 336.546   1
  -3   2 -18 207.485 391.759   1
  -3   2 -17-309.401 431.867   1
  -3   2 -17 22.9497 345.870   1
  -3   2 -16 1013.50 389.646   1
  -3   2 -16 35.6380 444.524   1
  -3   2 -15 274.693 400.609   1
  -3   2 -15 442.616 488.202   1
  -3   2 -14 4443.71 523.998   1
  -3   2 -14 4999.71 1096.81   1
  -3   2 -13 9339.74 1151.61   1
  -3   2 -13 8957.45 619.511   1
  -3   2 -12 767.234 419.410   1
  -3   2 -12 42.3772 427.162   1
  -3   2 -11 6958.88 545.216   1
  -3   2 -11 7588.98 1018.75   1
  -3   2 -10 1062.36 787.102   1
  -3   2 -10 651.127 359.521   1
  -3   2 -10 423.004 386.000   1
  -3   2  -9 10642.5 556.490   1
  -3   2  -9 9043.93 632.952   1
  -3   2  -9 10455.9 936.230   1
  -3   2  -8 13200.4 453.105   1
  -3   2  -8 12370.7 659.411   1
  -3   2  -8 15123.5 940.454   1
  -3   2  -8 14741.8 587.182   1
  -3   2  -7 7270.53 358.183   1
  -3   2  -7 8108.90 758.748   1
  -3   2  -7 7000.64 512.376   1
  -3   2  -7 7950.91 446.125   1
  -3   2  -6 1576.02 245.958   1
  -3   2  -6 1299.63 581.159   1
  -3   2  -6 1724.06 341.199   1
  -3   2  -6 2266.30 308.230   1
  -3   2  -5 29133.1 650.966   1
  -3   2  -5 31593.8 790.953   1
  -3   2  -5 29159.9 562.002   1
  -3   2  -5 32116.2 966.819   1
  -3   2  -5 29004.0 555.960   1
  -3   2  -4 97216.9 1057.49   1
  -3   2  -4 97519.6 1250.74   1
  -3   2  -4 98998.3 1000.82   1
  -3   2  -4 99462.5 1403.76   1
  -3   2  -3 1570.51 231.939   1
  -3   2  -3 1136.51 140.907   1
  -3   2  -2 21072.6 363.406  -1
  -3   2  -2 22581.6 611.511   1
  -3   2  -1 45312.2 716.363   1
  -3   2   0 291645. 1458.30   1
  -3   2   1 235868. 1934.69   1
  -3   2   2 78543.7 1177.79   1
  -3   2   2 82786.6 1005.08   1
  -3   2   3 40017.2 719.730   1
  -3   2   3 41011.4 906.181   1
  -3   2   4 30645.1 830.633   1
  -3   2   4 27650.9 635.249   1
  -3   2   5 50585.4 663.845   1
  -3   2   5 48905.5 1101.71   1
  -3   2   6 2069.33 284.412   1
  -3   2   6 1705.46 212.958   1
  -3   2   6 1667.13 355.006   1
  -3   2   6 1895.25 243.720   1
  -3   2   6 1735.63 315.855   1
  -3   2   7 5765.62 404.344   1
  -3   2   7 5439.98 304.461   1
  -3   2   7 5404.92 579.374   1
  -3   2   7 4779.47 420.168   1
  -3   2   7 5952.93 444.128   1
  -3   2   7 5237.40 402.689   1
  -3   2   8 45507.2 1463.04   1
  -3   2   8 39003.1 1070.41   1
  -3   2   8 31213.9 777.430   1
  -3   2   8 37719.7 855.758  -1
  -3   2   9 40206.9 1178.67   1
  -3   2   9 39677.2 931.158   1
  -3   2  10 10132.0 579.545   1
  -3   2  10 14670.3 665.769   1
  -3   2  11 11857.6 614.636   1
  -3   2  11 16107.9 735.245   1
  -3   2  12 3155.63 470.177   1
  -3   2  12 4766.51 547.442   1
  -3   2  13 784.921 477.616   1
  -3   2  15 2877.81 538.174   1
  -3   2  16 4863.91 470.129   1
  -3   2  16 5785.12 608.330   1
  -3   2  17 313.220 303.937   1
  -3   2  17 687.702 419.105   1
  -3   2  18 183.772 274.916   1
  -3   2  18 171.348 382.888   1
  -3   2  19 200.912 251.989   1
  -3   2  19-257.922 359.316   1
  -3   2  20 105.860 240.649   1
  -3   3 -18 217.299 343.253   1
  -3   3 -17 260.927 371.505   1
  -3   3 -17 48.0595 396.366   1
  -3   3 -16 119.855 423.641   1
  -3   3 -16 572.974 398.318   1
  -3   3 -15 3522.12 505.834   1
  -3   3 -15 4500.19 1056.45   1
  -3   3 -14 3543.62 534.843   1
  -3   3 -14 4237.47 1099.50   1
  -3   3 -14 1661.02 530.481   1
  -3   3 -13 151.336 432.518   1
  -3   3 -13 95.7142 463.210   1
  -3   3 -12 7988.94 1101.95   1
  -3   3 -12 6481.97 590.325   1
  -3   3 -11 7120.84 1027.85   1
  -3   3 -11 6371.50 557.864   1
  -3   3 -10 4934.60 481.082   1
  -3   3 -10 4021.41 513.813   1
  -3   3  -9 614.787 709.587   1
  -3   3  -9-229.466 321.597   1
  -3   3  -9-99.4839 331.407   1
  -3   3  -8 7339.08 464.620   1
  -3   3  -8 6741.32 784.013   1
  -3   3  -8 7735.07 342.597   1
  -3   3  -7 877.932 606.247   1
  -3   3  -7 940.230 321.695   1
  -3   3  -7 1629.35 234.696   1
  -3   3  -7 520.731 278.876   1
  -3   3  -6 1700.09 295.147   1
  -3   3  -6 1547.77 276.089   1
  -3   3  -6 2932.02 606.468   1
  -3   3  -6 2486.76 247.941   1
  -3   3  -6 1664.33 343.707   1
  -3   3  -5 6684.01 301.280  -1
  -3   3  -5 7364.37 481.213   1
  -3   3  -5 5652.03 355.377   1
  -3   3  -5 4661.89 399.124   1
  -3   3  -4 27668.3 608.584   1
  -3   3  -4 27626.7 522.166   1
  -3   3  -3 20211.9 665.750   1
  -3   3  -3 14061.2 216.245   1
  -3   3  -2 18715.0 377.120   1
  -3   3  -2 17815.4 572.489   1
  -3   3  -1 26125.4 644.118   1
  -3   3  -1 27681.5 546.651   1
  -3   3   0 10182.4 388.548   1
  -3   3   1 24016.8 630.503   1
  -3   3   2 10525.7 457.994   1
  -3   3   3 8403.07 449.993   1
  -3   3   4 20577.2 472.876   1
  -3   3   4 18943.5 411.300   1
  -3   3   5 42677.2 832.925   1
  -3   3   5 44074.7 759.234   1
  -3   3   5 42595.6 686.365   1
  -3   3   5 43867.3 790.344  -1
  -3   3   6 86062.2 1627.08   1
  -3   3   6 82367.9 1141.03   1
  -3   3   6 82725.4 991.232   1
  -3   3   6 85657.5 1107.07   1
  -3   3   7 37552.0 907.360   1
  -3   3   7 37711.4 731.339   1
  -3   3   7 35296.1 848.373   1
  -3   3   7 37842.6 839.214   1
  -3   3   8 1347.71 243.507   1
  -3   3   8 938.575 277.458   1
  -3   3   8 1070.54 386.959   1
  -3   3   8 1241.62 248.755   1
  -3   3   8 488.827 332.380   1
  -3   3   9 478.691 239.094   1
  -3   3   9-346.284 367.360   1
  -3   3   9-50.4743 402.403   1
  -3   3   9 313.264 263.668   1
  -3   3  10 4699.90 367.639   1
  -3   3  10 4318.64 460.445   1
  -3   3  11 1705.81 309.506   1
  -3   3  11 1270.79 456.005   1
  -3   3  12 2555.19 513.988   1
  -3   3  12 3613.90 391.428   1
  -3   3  13 4018.51 421.034   1
  -3   3  13 5256.85 571.582   1
  -3   3  14 1705.90 366.622   1
  -3   3  14 2443.81 508.785  -1
  -3   3  15 1803.06 376.108   1
  -3   3  15 1520.29 478.639   1
  -3   3  16 4838.89 490.445   1
  -3   3  16 3426.51 528.752   1
  -3   3  17 1835.26 442.935   1
  -3   3  17 2630.94 400.169   1
  -3   3  18-53.8053 264.035   1
  -3   3  18-368.690 380.407   1
  -3   3  19 178.592 252.791   1
  -3   3  20 2767.59 588.628   1
  -3   4 -18 140.939 344.631   1
  -3   4 -17 123.202 379.326   1
  -3   4 -16 1095.30 417.382   1
  -3   4 -15-37.0947 432.473   1
  -3   4 -15 818.835 439.480   1
  -3   4 -14 1610.02 505.120  -1
  -3   4 -14 772.121 477.850   1
  -3   4 -13 1253.00 484.619   1
  -3   4 -13 599.470 458.181   1
  -3   4 -12 10802.1 1169.09   1
  -3   4 -12 8467.87 658.897   1
  -3   4 -11 1593.99 459.804   1
  -3   4 -11 1124.07 442.097   1
  -3   4 -10 584.100 394.084  -1
  -3   4 -10 752.154 383.913   1
  -3   4  -9 5653.44 858.258   1
  -3   4  -9 4236.84 442.627   1
  -3   4  -9 3578.89 471.568   1
  -3   4  -9 5406.02 356.473   1
  -3   4  -8 2110.10 386.213   1
  -3   4  -8 2241.75 355.561   1
  -3   4  -8 3217.76 306.816   1
  -3   4  -8 3067.24 725.403   1
  -3   4  -7 3677.80 417.297   1
  -3   4  -7 4120.13 310.577   1
  -3   4  -7 3435.78 373.773   1
  -3   4  -6 7888.09 448.143   1
  -3   4  -6 7703.12 379.414   1
  -3   4  -6 6969.20 488.440   1
  -3   4  -5 3001.39 361.292   1
  -3   4  -5 2862.80 309.735   1
  -3   4  -5 2788.67 271.213   1
  -3   4  -5 3080.04 371.121   1
  -3   4  -4 2409.71 250.737   1
  -3   4  -4 2535.84 321.250   1
  -3   4  -4 2518.88 331.689   1
  -3   4  -4 2474.68 284.103   1
  -3   4  -3 56904.3 814.199   1
  -3   4  -3 54727.5 822.539   1
  -3   4  -2 2818.55 246.817   1
  -3   4  -2 2019.71 282.257   1
  -3   4  -1 1587.35 179.455   1
  -3   4  -1 1182.19 208.468   1
  -3   4  -1 1564.40 260.455   1
  -3   4   0 3157.64 323.176   1
  -3   4   0 3072.17 248.501   1
  -3   4   0 2777.51 290.837   1
  -3   4   0 3206.73 264.842   1
  -3   4   1 2001.03 225.956   1
  -3   4   1 1670.58 269.287   1
  -3   4   1 1542.82 292.150   1
  -3   4   2 12301.5 534.679   1
  -3   4   2 12238.0 504.817   1
  -3   4   2 11967.5 494.951   1
  -3   4   2 11074.4 520.398   1
  -3   4   3 10029.2 403.605   1
  -3   4   3 10222.1 465.426   1
  -3   4   3 10742.2 521.312   1
  -3   4   3 9824.71 523.212   1
  -3   4   3 10120.2 488.446   1
  -3   4   4 17375.8 490.368   1
  -3   4   4 18519.5 646.760   1
  -3   4   4 18852.3 604.886   1
  -3   4   4 17458.6 529.381   1
  -3   4   4 18441.6 658.331   1
  -3   4   4 17027.7 725.581   1
  -3   4   4 19103.8 634.813   1
  -3   4   5 8987.51 295.060   1
  -3   4   5 12790.9 449.162   1
  -3   4   5 10684.0 497.634   1
  -3   4   5 10756.8 564.410   1
  -3   4   5 9983.04 370.935   1
  -3   4   5 12278.4 484.041   1
  -3   4   5 14188.9 700.266   1
  -3   4   5 11956.3 590.256  -1
  -3   4   6 36063.5 851.373   1
  -3   4   6 39267.1 763.742   1
  -3   4   6 38649.4 942.257   1
  -3   4   6 38658.7 832.827   1
  -3   4   7 13001.9 574.908   1
  -3   4   7 14104.4 574.249   1
  -3   4   7 13630.0 665.866   1
  -3   4   8 14799.8 622.845   1
  -3   4   8 16308.2 643.264   1
  -3   4   8 15145.5 721.825   1
  -3   4   9 15452.4 648.489   1
  -3   4   9 18976.7 637.836   1
  -3   4   9 15997.3 748.407   1
  -3   4   9 18598.8 709.410   1
  -3   4  10 2822.83 341.373   1
  -3   4  10 1934.31 367.283   1
  -3   4  10 1563.08 485.925   1
  -3   4  10 2515.52 431.665   1
  -3   4  11 1703.67 325.594   1
  -3   4  11 991.081 359.829   1
  -3   4  11 1629.79 433.649   1
  -3   4  12 1921.52 362.291   1
  -3   4  12 1168.45 453.698   1
  -3   4  13 6588.86 518.181   1
  -3   4  13 5573.95 578.719   1
  -3   4  14-16.0435 458.564   1
  -3   4  14 1263.55 351.682   1
  -3   4  15 946.811 344.485   1
  -3   4  16 93.2609 302.369   1
  -3   4  17 1661.92 357.531   1
  -3   4  17 460.179 378.466  -1
  -3   4  18 169.478 271.361   1
  -3   4  18 396.835 349.153   1
  -3   4  19-20.6926 246.642   1
  -3   4  19-48.0404 303.467   1
  -3   5 -18 448.120 357.174  -1
  -3   5 -17 795.145 391.161   1
  -3   5 -16 1718.71 456.932   1
  -3   5 -15 1378.05 468.782   1
  -3   5 -14 3549.14 573.456   1
  -3   5 -14 7047.46 651.377  -1
  -3   5 -13 2572.12 537.375   1
  -3   5 -13 1527.54 491.444   1
  -3   5 -12 1930.59 491.598   1
  -3   5 -12 2586.48 513.483   1
  -3   5 -11 612.603 413.036   1
  -3   5 -11 175.674 427.718   1
  -3   5 -10 2008.98 448.861   1
  -3   5 -10 1662.74 442.135   1
  -3   5  -9 1601.72 314.281   1
  -3   5  -9 781.582 374.194   1
  -3   5  -9 290.440 389.342   1
  -3   5  -8 741.750 267.462   1
  -3   5  -8 883.697 339.116   1
  -3   5  -8 1236.64 371.095   1
  -3   5  -7 4419.98 455.642   1
  -3   5  -7 4830.99 420.253   1
  -3   5  -7 4779.18 369.392   1
  -3   5  -6 1620.82 275.003   1
  -3   5  -6 2016.44 365.223   1
  -3   5  -6 1683.01 315.363  -1
  -3   5  -5 21427.3 610.849   1
  -3   5  -5 21755.4 625.698   1
  -3   5  -4 6920.95 378.179   1
  -3   5  -4 8084.92 396.314   1
  -3   5  -4 7187.80 392.483   1
  -3   5  -4 8279.02 458.746   1
  -3   5  -4 7735.41 483.878   1
  -3   5  -3 28232.3 609.456   1
  -3   5  -3 28929.2 680.288   1
  -3   5  -3 26147.8 651.860   1
  -3   5  -3 28666.1 741.922   1
  -3   5  -3 26808.8 783.470   1
  -3   5  -2 13898.0 491.220   1
  -3   5  -2 12725.3 461.828   1
  -3   5  -2 13940.4 417.734   1
  -3   5  -2 13125.6 575.966   1
  -3   5  -2 14296.3 556.844   1
  -3   5  -1 12018.8 418.404   1
  -3   5  -1 10927.7 432.223   1
  -3   5  -1 12397.6 561.944   1
  -3   5   0 37690.3 697.106   1
  -3   5   0 37581.9 732.920   1
  -3   5   0 41080.9 893.492   1
  -3   5   0 39188.3 906.057   1
  -3   5   0 39684.0 851.123   1
  -3   5   1 208.668 264.495   1
  -3   5   1 598.801 208.577   1
  -3   5   1 186.055 273.240   1
  -3   5   1 766.690 184.759   1
  -3   5   1 559.085 288.854   1
  -3   5   2 14576.1 455.832   1
  -3   5   2 14966.9 666.959   1
  -3   5   2 14188.2 440.445   1
  -3   5   2 14243.2 585.200   1
  -3   5   2 13719.2 603.270   1
  -3   5   2 14523.8 500.786   1
  -3   5   2 13942.2 571.169   1
  -3   5   3 5943.29 446.361   1
  -3   5   3 6977.72 492.891   1
  -3   5   3 6203.49 327.803   1
  -3   5   3 5351.77 446.681   1
  -3   5   3 6254.11 310.769   1
  -3   5   3 6490.59 448.017   1
  -3   5   3 6303.73 382.344   1
  -3   5   4 14703.5 468.306   1
  -3   5   4 14557.9 412.737   1
  -3   5   4 14051.0 604.485   1
  -3   5   4 15183.1 563.264   1
  -3   5   4 13299.2 644.770   1
  -3   5   5 9058.79 395.563   1
  -3   5   5 9278.23 535.853   1
  -3   5   5 8791.77 428.811   1
  -3   5   5 8588.42 476.096   1
  -3   5   5 8451.67 587.572   1
  -3   5   6 855.151 406.924   1
  -3   5   6 1253.47 228.850   1
  -3   5   6 1304.45 257.023   1
  -3   5   6 689.254 330.575   1
  -3   5   6 787.642 292.622   1
  -3   5   7 5253.63 356.252   1
  -3   5   7 6064.84 391.574   1
  -3   5   7 5164.86 474.108   1
  -3   5   7 5252.94 441.911   1
  -3   5   7 5798.52 596.341   1
  -3   5   8 4245.36 365.163   1
  -3   5   8 3175.87 433.908   1
  -3   5   8 3377.36 419.164   1
  -3   5   8 4333.80 599.542   1
  -3   5   9 2182.06 415.947   1
  -3   5   9 2963.14 352.856   1
  -3   5   9 2357.06 419.089   1
  -3   5   9 3630.95 655.206   1
  -3   5  10 314.979 275.491   1
  -3   5  10 426.417 365.913   1
  -3   5  10-491.339 435.883   1
  -3   5  11 933.802 314.683   1
  -3   5  11 989.813 396.898  -1
  -3   5  12 647.544 312.155   1
  -3   5  12 788.078 394.751   1
  -3   5  13 251.411 297.581   1
  -3   5  13 3203.59 766.856   1
  -3   5  14 1199.18 346.104   1
  -3   5  14-36.8195 438.799   1
  -3   5  15 331.694 297.554   1
  -3   5  15 763.885 392.618  -1
  -3   5  16 84.4442 284.759   1
  -3   5  16-300.560 372.923   1
  -3   5  17-199.249 278.892   1
  -3   5  17-502.435 352.528   1
  -3   5  18 771.741 505.040   1
  -3   5  18 42.4705 252.514   1
  -3   5  18-47.8475 316.251   1
  -3   6 -17 967.562 397.281   1
  -3   6 -16 858.492 428.366   1
  -3   6 -15 676.692 434.220   1
  -3   6 -14 1360.75 485.839   1
  -3   6 -13 808.783 494.969   1
  -3   6 -12 357.074 459.724   1
  -3   6 -12 120.150 427.978   1
  -3   6 -11-36.8764 408.089   1
  -3   6 -11-206.154 428.187   1
  -3   6 -10 112.645 392.047   1
  -3   6 -10-201.309 428.539   1
  -3   6 -10 340.317 317.500   1
  -3   6  -9 675.572 399.859   1
  -3   6  -9 744.503 334.831   1
  -3   6  -9 910.939 406.328   1
  -3   6  -8 1182.56 369.689   1
  -3   6  -8 715.127 312.858   1
  -3   6  -8 1452.86 400.546   1
  -3   6  -7 284.625 305.103   1
  -3   6  -7 699.106 332.163   1
  -3   6  -7 1009.58 372.459   1
  -3   6  -6-349.229 340.376   1
  -3   6  -6 518.308 341.596   1
  -3   6  -6 495.760 296.961   1
  -3   6  -5 287.437 272.924   1
  -3   6  -5-409.602 316.525   1
  -3   6  -5 157.247 321.745   1
  -3   6  -5 666.372 272.736   1
  -3   6  -4 4081.94 438.933   1
  -3   6  -4 3750.56 374.876   1
  -3   6  -4 3676.21 339.491   1
  -3   6  -4 5090.70 389.331   1
  -3   6  -4 4726.68 347.909   1
  -3   6  -3 1820.68 290.983   1
  -3   6  -3 993.311 262.737   1
  -3   6  -3 1769.84 360.940  -1
  -3   6  -3 1470.36 319.497   1
  -3   6  -3 1696.68 262.813   1
  -3   6  -2 2315.21 309.191   1
  -3   6  -2 1646.46 268.223   1
  -3   6  -2 2729.65 356.564   1
  -3   6  -2 2860.50 387.519  -1
  -3   6  -1 1436.47 245.171   1
  -3   6  -1 1920.35 382.224   1
  -3   6  -1 1548.73 340.771   1
  -3   6  -1 982.963 253.859   1
  -3   6   0 13844.0 499.060   1
  -3   6   0 12891.7 499.532   1
  -3   6   0 12706.6 600.872   1
  -3   6   0 12729.2 636.313   1
  -3   6   1 3176.80 297.669   1
  -3   6   1 3086.87 421.882   1
  -3   6   1 3973.30 315.133   1
  -3   6   1 3140.80 396.935  -1
  -3   6   1 2984.41 395.473   1
  -3   6   2 10063.5 575.452   1
  -3   6   2 10114.2 420.166  -1
  -3   6   2 11512.2 479.572   1
  -3   6   2 10133.1 612.052   1
  -3   6   2 9642.17 588.516   1
  -3   6   3 26312.0 606.490   1
  -3   6   3 27865.6 717.010   1
  -3   6   3 27349.7 881.560   1
  -3   6   3 27370.5 928.731   1
  -3   6   4 4891.63 359.881   1
  -3   6   4 4924.87 311.292   1
  -3   6   4 4016.53 463.899   1
  -3   6   4 4788.56 413.599   1
  -3   6   4 4352.91 497.334   1
  -3   6   5 13368.0 532.487   1
  -3   6   5 12852.7 686.256   1
  -3   6   5 12850.3 743.169   1
  -3   6   5 13204.2 616.404   1
  -3   6   6 90.7447 210.073   1
  -3   6   6-176.122 328.690   1
  -3   6   6-183.962 442.401   1
  -3   6   6-89.4421 366.192   1
  -3   6   7 4413.64 370.632   1
  -3   6   7 4945.18 402.728   1
  -3   6   7 4682.58 477.261  -1
  -3   6   7 3387.44 485.998   1
  -3   6   7 3534.19 581.229   1
  -3   6   8 1083.37 271.230   1
  -3   6   8 1141.72 294.317   1
  -3   6   8 1158.82 430.914   1
  -3   6   8 1238.36 533.070   1
  -3   6   8 1188.62 396.910   1
  -3   6   9 4183.78 419.930   1
  -3   6   9 3276.41 522.609   1
  -3   6   9 4121.39 509.570   1
  -3   6   9 3272.55 648.162   1
  -3   6  10 2482.35 383.215   1
  -3   6  10 2449.43 474.021   1
  -3   6  10 3000.51 504.389   1
  -3   6  10 2669.47 656.843   1
  -3   6  11 492.891 421.462   1
  -3   6  11 1096.36 622.894   1
  -3   6  11 666.271 322.433   1
  -3   6  11 746.737 428.193   1
  -3   6  12 2948.76 416.494   1
  -3   6  12 2776.12 503.257   1
  -3   6  12 2571.01 497.232   1
  -3   6  12 2798.83 703.327   1
  -3   6  13 477.447 601.698   1
  -3   6  13-175.356 300.774   1
  -3   6  13-265.275 397.021   1
  -3   6  14 858.851 333.087   1
  -3   6  14 444.522 389.257   1
  -3   6  14 1131.15 600.745   1
  -3   6  15-250.504 309.522   1
  -3   6  15 200.939 534.331   1
  -3   6  15-391.318 382.863   1
  -3   6  16-54.8210 501.224   1
  -3   6  16 149.818 265.280   1
  -3   6  16-480.122 357.689   1
  -3   6  17-291.639 479.239   1
  -3   7 -17 847.288 367.323   1
  -3   7 -16 874.378 401.725   1
  -3   7 -15 756.733 425.643   1
  -3   7 -14 788.326 445.145   1
  -3   7 -13 2460.61 503.594   1
  -3   7 -12 4406.08 563.945   1
  -3   7 -12 5980.51 468.214   1
  -3   7 -11 1249.64 369.817   1
  -3   7 -11 358.490 427.438   1
  -3   7 -10-3.44791 411.507   1
  -3   7 -10 509.690 358.313   1
  -3   7  -9 613.800 396.637   1
  -3   7  -9 621.367 375.168   1
  -3   7  -9 635.677 423.825   1
  -3   7  -8 1033.17 385.127   1
  -3   7  -8 572.342 418.576   1
  -3   7  -7 113.952 353.031   1
  -3   7  -7 242.201 383.519   1
  -3   7  -6 180.873 377.348   1
  -3   7  -6 1371.35 424.518   1
  -3   7  -6 1074.97 338.960   1
  -3   7  -5 618.278 311.579   1
  -3   7  -5-191.293 300.559   1
  -3   7  -5 57.9126 363.930   1
  -3   7  -4 286.112 319.723   1
  -3   7  -4 589.814 293.339   1
  -3   7  -4 393.875 372.841   1
  -3   7  -3 2475.87 395.129   1
  -3   7  -3 1453.99 309.101   1
  -3   7  -3 2872.58 374.094   1
  -3   7  -3 2971.00 449.241   1
  -3   7  -2 3700.72 344.947  -1
  -3   7  -2 3153.28 382.524   1
  -3   7  -2 3270.91 468.779   1
  -3   7  -2 3240.28 415.691   1
  -3   7  -2 2188.33 335.461   1
  -3   7  -1 121.297 218.165   1
  -3   7  -1 187.779 277.963   1
  -3   7  -1 383.250 340.405   1
  -3   7  -1 331.333 373.971   1
  -3   7   0 3541.14 340.595   1
  -3   7   0 2650.00 325.073   1
  -3   7   0 3582.15 497.972   1
  -3   7   0 3333.74 449.437   1
  -3   7   1 10562.5 681.534   1
  -3   7   1 9624.69 493.156   1
  -3   7   1 8948.37 458.008   1
  -3   7   1 9400.51 616.711   1
  -3   7   1 9282.52 632.519   1
  -3   7   2 4709.28 532.519   1
  -3   7   2 4747.55 539.810   1
  -3   7   2 5598.73 414.365   1
  -3   7   2 4489.71 355.824   1
  -3   7   3 17474.6 554.072   1
  -3   7   3 16823.1 832.989   1
  -3   7   4 23679.9 957.985   1
  -3   7   4 24892.0 785.964   1
  -3   7   4 24007.3 1018.30   1
  -3   7   5 3875.96 555.242   1
  -3   7   5 5029.84 630.436   1
  -3   7   5 5439.96 436.720   1
  -3   7   6 2966.83 359.755  -1
  -3   7   6 3106.65 535.184   1
  -3   7   6 3296.03 591.895   1
  -3   7   7-456.664 558.012   1
  -3   7   7 346.230 254.169   1
  -3   7   7 349.325 443.184   1
  -3   7   8 603.254 465.178   1
  -3   7   8 604.449 279.540   1
  -3   7   9 298.407 438.977   1
  -3   7   9 243.481 262.311   1
  -3   7  10 3447.63 419.253   1
  -3   7  10 2262.45 498.545   1
  -3   7  10 2693.49 544.872   1
  -3   7  11-361.541 601.381   1
  -3   7  11-346.266 316.527   1
  -3   7  11 522.585 426.665   1
  -3   7  12 614.830 567.166   1
  -3   7  12 2084.65 381.610   1
  -3   7  13-900.112 596.219   1
  -3   7  13-119.479 304.870   1
  -3   8 -15 832.515 386.889   1
  -3   8 -14 566.698 398.688   1
  -3   8 -13 563.654 407.442   1
  -3   8 -12 892.184 423.484   1
  -3   8 -12 1932.99 373.497   1
  -3   8 -11 461.985 401.290   1
  -3   8 -11 640.543 359.170   1
  -3   8 -10 286.478 369.386   1
  -3   8 -10 34.4755 386.760   1
  -3   8  -9-295.440 405.032   1
  -3   8  -9 17.9634 380.395   1
  -3   8  -8-587.392 392.197   1
  -3   8  -8 86.8851 362.946   1
  -3   8  -7 419.965 418.954   1
  -3   8  -6 232.270 417.984   1
  -3   8  -5 1101.19 369.946   1
  -3   8  -5-205.573 422.780   1
  -3   8  -4 864.941 360.901   1
  -3   8  -4 522.164 431.600   1
  -3   8  -3 586.288 343.617   1
  -3   8  -3-45.4873 384.396   1
  -3   8  -3 462.201 443.308  -1
  -3   8  -2 526.388 289.502   1
  -3   8  -2-187.404 349.665  -1
  -3   8  -2-105.999 380.507   1
  -3   8  -2 319.562 429.971   1
  -3   8  -1 343.451 278.078   1
  -3   8  -1-33.2656 338.010   1
  -3   8  -1 813.898 454.790   1
  -3   8  -1-102.012 392.685   1
  -3   8   0 2445.18 357.654   1
  -3   8   0 1614.73 402.591   1
  -3   8   0 1744.47 450.697   1
  -3   8   1 2183.30 487.682  -1
  -3   8   1 1945.20 341.958   1
  -3   8   1 2490.97 363.650   1
  -3   8   2 3668.19 553.465   1
  -3   8   2 3909.68 381.419   1
  -3   8   2 3267.95 555.489   1
  -3   8   2 4094.14 428.703   1
  -3   8   3 2872.56 387.939   1
  -3   8   3 2061.07 543.804   1
  -3   8   3 1856.37 521.787   1
  -3   8   4 21315.3 805.960   1
  -3   8   4 21412.6 1035.54   1
  -3   8   4 18848.3 970.826   1
  -3   8   5 1592.46 553.653   1
  -3   8   5 1723.57 545.671   1
  -3   8   5 998.523 332.204  -1
  -3   8   6 2646.48 384.439   1
  -3   8   6 2490.63 589.924   1
  -3   8   6 2353.56 567.258   1
  -3   8   7 1845.64 580.344   1
  -3   8   7 2050.78 354.764   1
  -3   8   7 1993.14 578.771   1
  -3   8   8 2996.00 588.180   1
  -3   8   8 3350.02 409.544   1
  -3   8   8 2738.47 631.631   1
  -3   8   9 1899.37 606.943   1
  -3   8   9 1751.32 540.573   1
  -3   8   9 1865.25 346.626   1
  -3   8  10 108.900 497.718   1
  -3   8  10 501.847 468.289   1
  -3   8  11 577.548 534.101   1
  -3   8  12 0.17074 481.030   1
  -3   8  13 480.132 490.014   1
  -3   8  14 669.894 473.902   1
  -3   9 -14 1114.83 378.974   1
  -3   9 -13 693.476 379.857   1
  -3   9 -13 2011.48 357.769   1
  -3   9 -12 731.744 391.523   1
  -3   9 -12 1633.54 373.397   1
  -3   9 -11 655.328 361.572   1
  -3   9 -10 273.641 349.810   1
  -3   9  -9 185.261 351.690   1
  -3   9  -8-601.366 410.658   1
  -3   9  -7-402.226 402.441   1
  -3   9  -6-332.336 438.311   1
  -3   9  -5 1157.78 400.268   1
  -3   9  -5 726.840 470.001   1
  -3   9  -4 1329.99 414.796   1
  -3   9  -4 1549.12 500.474   1
  -3   9  -3 936.216 387.280   1
  -3   9  -3 283.223 385.617   1
  -3   9  -2 215.671 431.490   1
  -3   9  -2 37.4948 387.844   1
  -3   9  -2-506.007 401.854   1
  -3   9  -1 4387.91 550.777   1
  -3   9  -1 3934.12 566.197   1
  -3   9  -1 3334.39 444.015   1
  -3   9   0 6634.54 526.165   1
  -3   9   0 5445.96 638.156   1
  -3   9   0 4677.71 450.847   1
  -3   9   0 5238.04 582.415   1
  -3   9   1 1709.33 353.676   1
  -3   9   1 1303.02 504.314   1
  -3   9   1 1331.15 357.336   1
  -3   9   1 933.791 426.983   1
  -3   9   2 229.722 308.467   1
  -3   9   2 1493.22 334.683   1
  -3   9   2 357.823 486.009   1
  -3   9   3 3287.63 426.076   1
  -3   9   3 2716.17 608.974   1
  -3   9   4 4762.67 483.212   1
  -3   9   4 4150.63 668.104   1
  -3   9   4 3917.57 639.202   1
  -3   9   5 6898.32 543.507   1
  -3   9   5 6844.89 759.520   1
  -3   9   5 7113.20 766.592   1
  -3   9   6 644.340 529.627   1
  -3   9   6 969.861 545.960   1
  -3   9   6 1156.35 350.512   1
  -3   9   7 2030.58 373.475   1
  -3   9   7 2370.00 602.748   1
  -3   9   7 2661.48 589.045   1
  -3   9   8 0.68884 492.417   1
  -3   9   8 463.085 474.999   1
  -3   9   8-346.041 305.463   1
  -3   9   9 599.687 513.112   1
  -3   9   9 1036.58 309.016   1
  -3   9  10-360.834 488.255   1
  -3   9  11-143.191 472.208   1
  -3   9  12-86.3200 428.802   1
  -3   9  13 311.123 403.979   1
  -3  10 -12 1752.25 351.211   1
  -3  10 -11 1352.13 362.191   1
  -3  10 -10 940.479 369.478   1
  -3  10  -9 459.980 361.884   1
  -3  10  -8 302.466 374.365   1
  -3  10  -7 0.10521 372.589   1
  -3  10  -6-170.559 368.966   1
  -3  10  -5-338.490 412.375   1
  -3  10  -4 3088.10 499.187   1
  -3  10  -4 1914.72 435.340   1
  -3  10  -3 1219.65 431.519   1
  -3  10  -3 709.828 375.622   1
  -3  10  -2 369.464 397.896   1
  -3  10  -2 8.70222 357.457  -1
  -3  10  -1 1935.56 478.348   1
  -3  10  -1 2318.61 404.496   1
  -3  10  -1 2170.34 528.868   1
  -3  10   0 3142.09 447.166   1
  -3  10   0 1700.75 476.923   1
  -3  10   0 2977.31 399.796   1
  -3  10   0 2090.49 546.564   1
  -3  10   1 1747.14 388.179   1
  -3  10   1 685.764 437.276   1
  -3  10   1 1080.92 517.084   1
  -3  10   2 2931.14 422.516   1
  -3  10   2 1607.99 484.371   1
  -3  10   2 1578.99 548.095   1
  -3  10   3 1097.16 466.636   1
  -3  10   3 1225.41 550.287   1
  -3  10   3 1422.79 374.105   1
  -3  10   4 412.062 325.213   1
  -3  10   4 1034.37 533.099   1
  -3  10   5 4066.95 460.199   1
  -3  10   5 3366.16 627.654   1
  -3  10   6 4637.17 472.663   1
  -3  10   6 5445.81 687.626  -1
  -3  10   7 5701.91 479.188   1
  -3  10   8 3730.50 398.000   1
  -3  10   8 2836.80 586.610   1
  -3  10   9-119.511 454.942   1
  -3  10  10-267.305 431.778   1
  -3  11 -10 1520.09 356.643  -1
  -3  11  -9 1094.58 351.495   1
  -3  11  -8 884.994 368.777   1
  -3  11  -7 465.594 352.739   1
  -3  11  -6 710.314 356.381   1
  -3  11  -5 792.359 363.927   1
  -3  11  -4 300.268 336.784   1
  -3  11  -3 1154.24 371.315   1
  -3  11  -3 913.085 405.219   1
  -3  11  -2 724.997 335.408   1
  -3  11  -2 261.319 380.998   1
  -3  11  -1 271.105 369.826   1
  -3  11  -1 1309.33 341.135   1
  -3  11   0 546.785 396.913   1
  -3  11   1-7.82171 392.845   1
  -3  11   2 320.468 308.195   1
  -3  11   2-283.626 402.511   1
  -3  11   3 1045.73 329.151   1
  -3  11   3 224.664 407.884   1
  -3  11   4 1383.09 336.928   1
  -3  11   4 680.936 413.452   1
  -3  11   5 424.810 280.248   1
  -3  11   5-117.782 366.080   1
  -3  11   6 376.545 267.109   1
  -3  11   6 21.7805 361.893   1
  -3  11   7-285.056 361.228   1
  -3  12  -1 391.123 338.025   1
  -3  12   0 482.322 351.184   1
  -3  12   1 308.884 333.449   1
  -2 -10   0 166.611 495.582   1
  -2 -10   1 339.110 501.194   1
  -2 -10   2 532.256 515.790   1
  -2 -10   3 918.101 535.918   1
  -2 -10   4 1535.00 562.561   1
  -2 -10   5 2439.57 587.239   1
  -2 -10   6 4059.58 613.059   1
  -2 -10   7 1111.15 533.320   1
  -2 -10   8 33.3032 286.749   1
  -2  -9  -5 371.446 358.046   1
  -2  -9  -4 1145.39 383.220   1
  -2  -9  -4 804.744 475.999   1
  -2  -9  -4 710.375 429.481   1
  -2  -9  -3 699.174 377.851  -1
  -2  -9  -3 1715.07 582.222   1
  -2  -9  -3 155.650 412.396   1
  -2  -9  -3 504.956 526.888   1
  -2  -9  -3 540.515 497.212   1
  -2  -9  -2 1475.68 596.000   1
  -2  -9  -2-147.023 536.622   1
  -2  -9  -2 716.007 375.268   1
  -2  -9  -2 625.372 598.733   1
  -2  -9  -1 338.442 369.184   1
  -2  -9  -1 894.788 622.437   1
  -2  -9  -1 808.802 685.768   1
  -2  -9   0 557.420 642.554   1
  -2  -9   0 217.576 671.225   1
  -2  -9   1-737.690 673.765   1
  -2  -9   1 17.8458 666.978   1
  -2  -9   2-985.693 611.810   1
  -2  -9   2-206.967 562.494   1
  -2  -9   3-299.023 582.922   1
  -2  -9   3 3549.18 624.642   1
  -2  -9   4 1930.03 557.890   1
  -2  -9   4 77.5264 568.619   1
  -2  -9   5 1313.50 605.198   1
  -2  -9   5 1130.87 488.709   1
  -2  -9   6 1716.51 595.373   1
  -2  -9   6 611.167 437.241   1
  -2  -9   7 2919.71 618.642   1
  -2  -9   7 315.457 420.534   1
  -2  -9   8-439.892 369.226   1
  -2  -9   8 197.836 387.855   1
  -2  -9   9-168.039 324.080   1
  -2  -9  10 690.770 331.793   1
  -2  -9  11 1297.74 361.246   1
  -2  -9  12 2488.01 395.894   1
  -2  -8  -9 357.771 350.838   1
  -2  -8  -8 947.208 393.509   1
  -2  -8  -7-7.53925 406.182   1
  -2  -8  -7 521.284 396.711   1
  -2  -8  -6 220.883 415.363   1
  -2  -8  -6 284.669 442.153   1
  -2  -8  -5 201.104 404.865   1
  -2  -8  -5 437.882 428.576   1
  -2  -8  -5 543.188 492.921   1
  -2  -8  -4-23.9006 414.930   1
  -2  -8  -4 1325.43 612.811   1
  -2  -8  -4 78.0892 537.729   1
  -2  -8  -4-256.609 450.715   1
  -2  -8  -4 328.028 560.454   1
  -2  -8  -3 1365.64 672.491   1
  -2  -8  -3-733.617 594.091   1
  -2  -8  -3 939.985 685.776   1
  -2  -8  -3 117.204 413.818   1
  -2  -8  -2 1849.56 736.338   1
  -2  -8  -2 1287.08 455.512   1
  -2  -8  -2 766.797 742.705   1
  -2  -8  -1 415.154 708.532   1
  -2  -8  -1 1223.12 438.806   1
  -2  -8  -1 777.890 755.030   1
  -2  -8   0-1005.01 718.692   1
  -2  -8   0 204.622 392.102   1
  -2  -8   1 827.247 390.251   1
  -2  -8   1 5012.17 770.590   1
  -2  -8   2 4057.39 659.238   1
  -2  -8   3 1108.02 525.052   1
  -2  -8   4 3.26063 611.044   1
  -2  -8   4 1195.43 501.918   1
  -2  -8   5-401.660 453.792   1
  -2  -8   5 78.3026 559.397   1
  -2  -8   6 2227.90 637.014   1
  -2  -8   6 80.4582 435.108   1
  -2  -8   7 3072.57 655.647   1
  -2  -8   7-214.999 449.736   1
  -2  -8   8-357.472 395.612   1
  -2  -8   8-156.236 436.794   1
  -2  -8   9 3575.07 631.556   1
  -2  -8  10 1610.76 384.834   1
  -2  -8  11 1350.99 374.672   1
  -2  -8  12 1474.36 385.091   1
  -2  -8  13-253.003 439.635   1
  -2  -7 -11 693.252 367.177   1
  -2  -7 -11 456.292 549.638   1
  -2  -7 -10 432.994 381.220   1
  -2  -7 -10 337.612 568.832   1
  -2  -7  -9 387.382 400.642   1
  -2  -7  -9 322.375 591.211   1
  -2  -7  -8 356.378 424.568   1
  -2  -7  -8 178.122 593.847   1
  -2  -7  -8-258.951 429.381   1
  -2  -7  -7 878.462 472.850   1
  -2  -7  -7 922.037 628.316   1
  -2  -7  -7 983.573 477.392   1
  -2  -7  -6 18.4684 449.775   1
  -2  -7  -6 380.112 599.078   1
  -2  -7  -6 435.307 515.990   1
  -2  -7  -6 352.406 435.576   1
  -2  -7  -5 2958.51 733.149  -1
  -2  -7  -5 1529.79 589.558   1
  -2  -7  -5 1214.76 489.001   1
  -2  -7  -5 701.447 474.321  -1
  -2  -7  -5 1197.81 655.935   1
  -2  -7  -4 501.363 469.849   1
  -2  -7  -4 2061.69 756.356   1
  -2  -7  -4 392.578 630.736   1
  -2  -7  -4 1267.77 770.682   1
  -2  -7  -3 5283.21 857.112   1
  -2  -7  -3 4842.46 940.525   1
  -2  -7  -3 6266.33 644.185   1
  -2  -7  -2 1451.58 472.352   1
  -2  -7  -2 1100.53 745.055   1
  -2  -7  -2 1676.97 832.097   1
  -2  -7  -1 2004.77 480.128   1
  -2  -7  -1 33.2247 779.780   1
  -2  -7  -1 571.296 712.399   1
  -2  -7   0 1472.56 441.104   1
  -2  -7   0-402.292 810.065  -1
  -2  -7   1 3198.33 469.450   1
  -2  -7   1 6457.68 724.777   1
  -2  -7   2 436.966 362.352   1
  -2  -7   2 767.363 488.559   1
  -2  -7   3-438.430 471.560   1
  -2  -7   4-710.465 480.377   1
  -2  -7   5-670.918 583.791   1
  -2  -7   6 342.218 550.975  -1
  -2  -7   7 419.530 535.622   1
  -2  -7   7 1311.83 346.719   1
  -2  -7   8 8503.18 764.829   1
  -2  -7   8 6894.39 527.628   1
  -2  -7   9 9412.95 616.820   1
  -2  -7   9 7809.93 576.554   1
  -2  -7  10-92.9424 371.583   1
  -2  -7  10 1451.30 376.743   1
  -2  -7  11 5865.57 535.066   1
  -2  -7  11 6465.82 546.971   1
  -2  -7  12 1541.61 408.985   1
  -2  -7  12 2369.09 405.400   1
  -2  -7  13 2118.11 439.815   1
  -2  -7  13 1361.39 354.649   1
  -2  -7  14 1127.72 343.982   1
  -2  -7  15 1415.41 344.269   1
  -2  -7  16 1358.87 333.242   1
  -2  -7  16 833.581 439.923   1
  -2  -6 -13 110.008 557.010   1
  -2  -6 -12 663.532 375.146   1
  -2  -6 -12 91.7524 594.831   1
  -2  -6 -11 286.586 388.585   1
  -2  -6 -11 290.757 629.255   1
  -2  -6 -10 802.799 422.208   1
  -2  -6 -10 961.194 666.353   1
  -2  -6  -9 698.427 666.576   1
  -2  -6  -9 562.889 442.571   1
  -2  -6  -8 334.798 474.146  -1
  -2  -6  -8 655.304 663.848   1
  -2  -6  -8 61.1888 442.989   1
  -2  -6  -7 162.162 469.713   1
  -2  -6  -7 570.383 667.310   1
  -2  -6  -7 280.191 526.218   1
  -2  -6  -7 296.410 460.794   1
  -2  -6  -6 115.558 468.489   1
  -2  -6  -6 831.051 646.614   1
  -2  -6  -6 448.204 479.991   1
  -2  -6  -6 796.538 590.146   1
  -2  -6  -5 2166.88 736.648   1
  -2  -6  -5 1751.69 635.640   1
  -2  -6  -5 1021.37 725.219   1
  -2  -6  -5 191.538 474.164   1
  -2  -6  -5 688.973 584.702  -1
  -2  -6  -4 422.342 563.232   1
  -2  -6  -4 749.698 729.626   1
  -2  -6  -4-911.784 640.363   1
  -2  -6  -4-217.262 473.481   1
  -2  -6  -4 1004.32 820.866  -1
  -2  -6  -3-121.283 710.845   1
  -2  -6  -3-494.557 477.413   1
  -2  -6  -3 376.102 788.699   1
  -2  -6  -2 4704.24 534.702   1
  -2  -6  -2 3154.96 744.833   1
  -2  -6  -2 3125.22 760.466   1
  -2  -6  -1-353.967 774.154   1
  -2  -6  -1 979.253 405.184   1
  -2  -6   0-347.835 400.142   1
  -2  -6   0 1575.92 551.279   1
  -2  -6   1 1401.90 473.254   1
  -2  -6   1 1321.98 378.651  -1
  -2  -6   2-268.254 430.437   1
  -2  -6   2-241.214 346.830   1
  -2  -6   3 1948.52 418.716   1
  -2  -6   4 842.017 497.873   1
  -2  -6   4 334.383 418.925   1
  -2  -6   5 2777.97 364.599   1
  -2  -6   5 226.586 519.144   1
  -2  -6   6 2738.85 563.345   1
  -2  -6   6 4829.08 433.085   1
  -2  -6   7 8208.50 706.364   1
  -2  -6   7 9265.19 548.339   1
  -2  -6   8 1862.46 531.908   1
  -2  -6   8 1448.37 337.597   1
  -2  -6   9 863.840 310.596   1
  -2  -6   9 1927.66 365.609  -1
  -2  -6  10 1909.99 374.199   1
  -2  -6  10 2403.85 393.329   1
  -2  -6  11 1731.16 390.206   1
  -2  -6  11 2086.83 393.254   1
  -2  -6  12 836.347 343.357   1
  -2  -6  12 1504.94 402.223   1
  -2  -6  13 577.155 398.904   1
  -2  -6  13 574.589 346.019   1
  -2  -6  14 1485.72 371.173   1
  -2  -6  15 483.223 308.926   1
  -2  -6  16 757.175 450.308   1
  -2  -6  16 1529.80 358.046   1
  -2  -6  17 836.226 305.194   1
  -2  -6  17 662.847 795.895   1
  -2  -6  17 2334.58 480.975   1
  -2  -6  18 4855.37 969.478  -1
  -2  -5 -14 253.573 595.110   1
  -2  -5 -13 894.954 389.683   1
  -2  -5 -13 409.014 641.629   1
  -2  -5 -12 898.224 413.524   1
  -2  -5 -12 0.15481 668.435   1
  -2  -5 -11 711.779 420.227   1
  -2  -5 -11 233.217 686.318   1
  -2  -5 -10 2057.46 497.539   1
  -2  -5 -10 1893.00 724.175   1
  -2  -5  -9 2237.03 766.790   1
  -2  -5  -9 1830.66 516.061   1
  -2  -5  -8 6865.07 654.780   1
  -2  -5  -8 5207.94 592.793   1
  -2  -5  -8 6813.08 850.942   1
  -2  -5  -7 850.778 669.015   1
  -2  -5  -7 794.103 540.396   1
  -2  -5  -7-259.221 455.947   1
  -2  -5  -7 645.102 481.660   1
  -2  -5  -6 7155.58 606.696   1
  -2  -5  -6 8662.62 673.785   1
  -2  -5  -6 7622.15 682.262   1
  -2  -5  -6 8850.34 864.972   1
  -2  -5  -6 8690.78 820.259   1
  -2  -5  -5 295.107 443.583  -1
  -2  -5  -5 448.169 574.264   1
  -2  -5  -5 1690.81 697.349  -1
  -2  -5  -5 1568.04 714.422   1
  -2  -5  -5 1240.15 597.879   1
  -2  -5  -4 3308.39 716.483   1
  -2  -5  -4 4186.75 625.521   1
  -2  -5  -4 3377.75 490.399   1
  -2  -5  -4 3542.65 843.612   1
  -2  -5  -3 6.39807 412.669   1
  -2  -5  -3 67.7641 653.748   1
  -2  -5  -3 911.672 510.849  -1
  -2  -5  -3 752.981 689.827   1
  -2  -5  -2 1710.42 487.408   1
  -2  -5  -2 458.542 591.878   1
  -2  -5  -2 2129.46 591.975   1
  -2  -5  -2 1654.39 392.549   1
  -2  -5  -1 937.258 355.714   1
  -2  -5  -1 1712.26 475.871   1
  -2  -5   0 1752.34 436.554   1
  -2  -5   0 1422.45 345.539   1
  -2  -5   1 2513.23 406.181   1
  -2  -5   1 2363.79 354.035   1
  -2  -5   2 839.547 286.305   1
  -2  -5   2 1079.04 320.155   1
  -2  -5   3 683.166 266.132   1
  -2  -5   3-262.928 343.321   1
  -2  -5   4 204.870 436.165   1
  -2  -5   4 3125.63 326.770   1
  -2  -5   5 25299.7 936.042   1
  -2  -5   5 26238.6 740.966   1
  -2  -5   6 5418.15 562.342   1
  -2  -5   6 8115.25 463.903   1
  -2  -5   7 1311.60 268.667   1
  -2  -5   7 981.512 421.691   1
  -2  -5   7 1090.54 286.454   1
  -2  -5   8 319.231 247.139   1
  -2  -5   8 1069.22 451.430   1
  -2  -5   8 1086.90 289.540   1
  -2  -5   8 1263.11 288.490   1
  -2  -5   9-262.395 280.036  -1
  -2  -5   9 675.817 282.037   1
  -2  -5   9 1191.97 474.254   1
  -2  -5   9 48.7243 265.071   1
  -2  -5  10 2169.49 350.353   1
  -2  -5  10 1135.61 326.802   1
  -2  -5  10 1729.36 334.677   1
  -2  -5  11-475.952 531.289   1
  -2  -5  11 1597.57 346.280   1
  -2  -5  11 225.536 305.958   1
  -2  -5  11 1524.13 348.783   1
  -2  -5  12 1544.74 352.802   1
  -2  -5  12 2764.12 444.415   1
  -2  -5  13 1335.72 357.152   1
  -2  -5  13 167.631 311.993   1
  -2  -5  14 1277.66 348.546   1
  -2  -5  14 375.107 307.606   1
  -2  -5  15-225.552 452.768   1
  -2  -5  15 334.819 294.826   1
  -2  -5  16 311.433 282.442   1
  -2  -5  16 1069.69 459.173   1
  -2  -5  17 2041.78 891.131   1
  -2  -5  17 626.848 294.739   1
  -2  -5  17 2875.79 505.448   1
  -2  -5  18 918.567 303.103   1
  -2  -5  18 483.229 432.967   1
  -2  -5  19 11669.8 1215.75   1
  -2  -4 -15 64.7216 618.248   1
  -2  -4 -14 778.784 680.449   1
  -2  -4 -13 27.5282 371.991   1
  -2  -4 -13-21.2070 679.157   1
  -2  -4 -12 1169.30 424.372   1
  -2  -4 -12-33.1014 709.653   1
  -2  -4 -11 814.394 430.520   1
  -2  -4 -11 528.331 729.830   1
  -2  -4 -10 2583.23 496.831   1
  -2  -4 -10 2430.30 780.907   1
  -2  -4  -9 182.288 427.674   1
  -2  -4  -9 1023.85 699.054   1
  -2  -4  -8 66.8449 425.952   1
  -2  -4  -8-59.8526 477.559   1
  -2  -4  -8 1127.45 681.796   1
  -2  -4  -7 3483.54 516.537  -1
  -2  -4  -7 3976.20 546.090   1
  -2  -4  -7 3277.69 497.480   1
  -2  -4  -7 3965.14 711.760   1
  -2  -4  -6 4056.23 506.668   1
  -2  -4  -6 4873.61 681.220   1
  -2  -4  -6 4575.01 681.004   1
  -2  -4  -6 3893.70 482.623   1
  -2  -4  -6 4604.39 561.785   1
  -2  -4  -5 14721.7 867.942   1
  -2  -4  -5 14447.5 720.741   1
  -2  -4  -5 13246.2 944.186   1
  -2  -4  -5 14723.7 706.105   1
  -2  -4  -5 14641.6 809.202   1
  -2  -4  -4 1095.98 567.404  -1
  -2  -4  -4 106.595 350.075   1
  -2  -4  -4 421.587 480.551   1
  -2  -4  -4 1458.21 660.890   1
  -2  -4  -3 1758.61 524.059   1
  -2  -4  -3 3753.77 510.142   1
  -2  -4  -3 3432.77 405.675   1
  -2  -4  -3 1375.91 604.931   1
  -2  -4  -2 2872.97 501.391   1
  -2  -4  -2 4010.04 408.899  -1
  -2  -4  -2 4690.63 596.219   1
  -2  -4  -2 3602.38 480.977  -1
  -2  -4  -1 15183.7 592.327   1
  -2  -4  -1 15321.6 631.671   1
  -2  -4   0 37748.2 937.399   1
  -2  -4   0 27589.9 722.311   1
  -2  -4   1 24512.8 662.174   1
  -2  -4   2 83302.7 1084.73   1
  -2  -4   3 699.679 279.229   1
  -2  -4   3 1284.87 248.189   1
  -2  -4   4 472.478 209.734   1
  -2  -4   4 258.854 353.266   1
  -2  -4   5 2106.12 248.670   1
  -2  -4   5 1907.63 261.517   1
  -2  -4   6 8886.43 407.999   1
  -2  -4   6 9531.67 586.315   1
  -2  -4   6 8883.90 436.248   1
  -2  -4   7 3694.10 328.237   1
  -2  -4   7 4020.03 319.362   1
  -2  -4   8 1795.79 278.862   1
  -2  -4   8 2234.33 431.760   1
  -2  -4   8 1435.80 268.629   1
  -2  -4   8 1564.58 250.892   1
  -2  -4   9 834.111 244.750   1
  -2  -4   9 1238.60 268.195   1
  -2  -4   9 796.206 244.861   1
  -2  -4  10 4301.88 388.176   1
  -2  -4  10 3970.94 382.061   1
  -2  -4  10 3287.38 357.764   1
  -2  -4  11 2677.98 364.461   1
  -2  -4  11 1336.08 475.770   1
  -2  -4  11 2053.64 337.633   1
  -2  -4  11 3541.40 405.425   1
  -2  -4  12 645.179 377.000   1
  -2  -4  12 777.793 303.531   1
  -2  -4  13 2235.24 376.896   1
  -2  -4  13 769.428 315.611   1
  -2  -4  14-591.328 506.057   1
  -2  -4  14 231.532 292.152   1
  -2  -4  15 898.856 329.023   1
  -2  -4  15 14.0668 273.140   1
  -2  -4  15 1098.72 491.274   1
  -2  -4  16 549.474 831.059   1
  -2  -4  16 166.161 271.495   1
  -2  -4  17 431.140 272.740   1
  -2  -4  17 2082.61 497.590   1
  -2  -4  18 764.707 278.265   1
  -2  -4  18 594.803 444.770   1
  -2  -4  19 10206.5 1328.07   1
  -2  -3 -15-503.009 673.742   1
  -2  -3 -14-255.456 700.914   1
  -2  -3 -13 82.4515 375.453   1
  -2  -3 -13 26.4804 713.186   1
  -2  -3 -12 676.928 403.470   1
  -2  -3 -12-21.6495 732.083   1
  -2  -3 -11-244.909 709.162   1
  -2  -3 -11 373.069 396.183  -1
  -2  -3 -10 232.598 400.005   1
  -2  -3 -10 373.904 685.078   1
  -2  -3  -9 1643.75 436.538   1
  -2  -3  -9 1904.08 695.434   1
  -2  -3  -8 1619.68 632.650   1
  -2  -3  -8 445.328 402.705   1
  -2  -3  -8 1314.15 412.208   1
  -2  -3  -7 5458.71 685.472   1
  -2  -3  -7 6001.38 507.543   1
  -2  -3  -7 6366.09 502.332   1
  -2  -3  -7 6006.72 465.496   1
  -2  -3  -6 2143.58 384.881   1
  -2  -3  -6 3154.13 441.114   1
  -2  -3  -6 2796.85 396.480   1
  -2  -3  -6 2377.69 565.105   1
  -2  -3  -6 2505.58 543.051   1
  -2  -3  -5 8101.33 503.361   1
  -2  -3  -5 7427.51 532.770   1
  -2  -3  -5 8895.56 651.814   1
  -2  -3  -5 8280.95 636.446   1
  -2  -3  -5 6998.71 697.956   1
  -2  -3  -4 11208.0 691.257   1
  -2  -3  -4 11791.4 668.555   1
  -2  -3  -4 9718.42 793.562   1
  -2  -3  -4 11911.9 555.383   1
  -2  -3  -3 5394.04 525.903   1
  -2  -3  -3 3001.81 489.534   1
  -2  -3  -3 5041.51 399.005  -1
  -2  -3  -3 1516.79 526.803   1
  -2  -3  -2 23107.6 653.878   1
  -2  -3  -2 21947.1 834.127   1
  -2  -3  -2 22183.3 697.310   1
  -2  -3  -1 24179.4 896.568   1
  -2  -3  -1 23912.1 715.900   1
  -2  -3   0 23682.4 650.354   1
  -2  -3   0 23457.8 848.882   1
  -2  -3   0 21193.4 1016.07   1
  -2  -3   1 1653.49 254.806   1
  -2  -3   1 1552.52 366.815   1
  -2  -3   1 1887.65 297.227  -1
  -2  -3   2 63267.4 1293.68   1
  -2  -3   2 61266.2 826.356   1
  -2  -3   2 59621.4 1523.76   1
  -2  -3   3 26746.6 1016.16   1
  -2  -3   3 26884.3 967.382   1
  -2  -3   3 23946.6 558.527   1
  -2  -3   4 12865.2 659.476   1
  -2  -3   4 11440.6 376.872   1
  -2  -3   4 12816.4 724.686   1
  -2  -3   4 12278.8 420.779   1
  -2  -3   5 5201.13 433.568   1
  -2  -3   5 4903.62 285.672   1
  -2  -3   5 4327.57 414.735   1
  -2  -3   5 4708.32 304.812   1
  -2  -3   5 4955.15 486.656   1
  -2  -3   6 14676.8 697.040   1
  -2  -3   6 14529.8 473.253   1
  -2  -3   6 14392.4 498.122   1
  -2  -3   7 9571.01 426.780   1
  -2  -3   7 9977.77 405.328   1
  -2  -3   8 88.3189 184.967   1
  -2  -3   8-327.086 376.216   1
  -2  -3   8 330.406 214.976   1
  -2  -3   9 3175.73 320.656   1
  -2  -3   9 2767.48 301.630   1
  -2  -3   9 3465.76 320.917  -1
  -2  -3  10 2521.55 438.921   1
  -2  -3  10 2830.53 327.579   1
  -2  -3  10 2057.34 288.299   1
  -2  -3  10 3121.95 339.623   1
  -2  -3  11 5774.36 432.287   1
  -2  -3  11 5802.09 527.829   1
  -2  -3  11 5414.56 410.139   1
  -2  -3  11 4489.65 438.329   1
  -2  -3  12 794.611 300.286   1
  -2  -3  12 146.605 260.282   1
  -2  -3  13 1937.49 362.648   1
  -2  -3  13 1000.34 297.793   1
  -2  -3  14 1060.19 325.977   1
  -2  -3  14 6.17193 256.254   1
  -2  -3  14 110.291 435.781   1
  -2  -3  15 1835.20 836.955   1
  -2  -3  15 1221.23 338.317   1
  -2  -3  15 286.974 263.240   1
  -2  -3  15 2410.91 524.331   1
  -2  -3  16 952.864 330.688   1
  -2  -3  16-35.4262 255.327  -1
  -2  -3  17 418.119 456.146   1
  -2  -3  17 182.644 249.936   1
  -2  -3  18 16293.8 1415.55   1
  -2  -3  18 546.275 446.912   1
  -2  -3  19 2394.81 1208.38   1
  -2  -3  20 2603.67 1058.01   1
  -2  -2 -17 402.015 410.049   1
  -2  -2 -16-769.726 687.888   1
  -2  -2 -15-489.796 714.805   1
  -2  -2 -14 291.144 721.090   1
  -2  -2 -13 1490.91 776.312   1
  -2  -2 -12 380.074 373.048   1
  -2  -2 -12 260.162 713.116   1
  -2  -2 -11 490.487 373.491   1
  -2  -2 -11 277.670 695.618   1
  -2  -2 -10 792.836 377.167   1
  -2  -2 -10 633.076 657.713   1
  -2  -2  -9 1572.38 382.549  -1
  -2  -2  -9 1877.53 632.949   1
  -2  -2  -8 346.099 328.015   1
  -2  -2  -8 627.664 555.661   1
  -2  -2  -7 5489.42 444.058   1
  -2  -2  -7 5298.63 619.601   1
  -2  -2  -7 6420.32 444.044   1
  -2  -2  -6 18477.3 646.243   1
  -2  -2  -6 18935.1 598.086   1
  -2  -2  -6 18379.9 806.021   1
  -2  -2  -6 19000.8 551.143   1
  -2  -2  -5 5853.23 413.405   1
  -2  -2  -5 9228.32 582.042   1
  -2  -2  -5 5687.92 558.452   1
  -2  -2  -5 9355.11 653.046   1
  -2  -2  -5 8141.22 400.160   1
  -2  -2  -5 8198.57 460.633   1
  -2  -2  -4 35378.8 897.971   1
  -2  -2  -4 29043.0 1817.15   1
  -2  -2  -4 34938.2 916.871   1
  -2  -2  -4 38088.5 1091.51   1
  -2  -2  -4 39790.5 1141.42   1
  -2  -2  -4 33207.9 720.506   1
  -2  -2  -4 34325.9 1048.41   1
  -2  -2  -4 35440.5 770.604  -1
  -2  -2  -3 4229.69 346.647   1
  -2  -2  -3 3165.02 467.912   1
  -2  -2  -3 1885.90 812.194   1
  -2  -2  -3 2336.08 518.273   1
  -2  -2  -3 2849.11 347.610   1
  -2  -2  -3 3068.79 345.862   1
  -2  -2  -2 343791. 2260.98   1
  -2  -2  -2 336171. 2998.90   1
  -2  -2  -2 339021. 2063.30   1
  -2  -2  -1 28145.8 713.051   1
  -2  -2  -1 27232.1 830.022   1
  -2  -2   0 28071.9 831.508   1
  -2  -2   0 28138.7 619.688   1
  -2  -2   1 28124.7 568.527   1
  -2  -2   1 26990.7 785.117   1
  -2  -2   1 26622.9 933.898   1
  -2  -2   2 38483.4 1088.41   1
  -2  -2   3 45046.8 1087.68   1
  -2  -2   3 44508.0 654.014  -1
  -2  -2   4 11620.0 538.229   1
  -2  -2   4 11552.3 633.836   1
  -2  -2   4 12162.3 380.223   1
  -2  -2   4 11806.9 355.467   1
  -2  -2   5 90518.2 1474.28   1
  -2  -2   5 89292.0 1675.28   1
  -2  -2   5 87912.4 957.838   1
  -2  -2   5 89041.5 1001.61   1
  -2  -2   6 2556.49 287.339   1
  -2  -2   6 2636.74 364.631   1
  -2  -2   6 2300.49 240.804   1
  -2  -2   6 2941.53 363.736   1
  -2  -2   6 2122.54 226.394   1
  -2  -2   6 2117.48 204.571   1
  -2  -2   7 20047.5 735.056   1
  -2  -2   7 18099.6 840.228   1
  -2  -2   7 20013.0 541.927   1
  -2  -2   7 19305.4 538.341   1
  -2  -2   7 21483.4 532.179   1
  -2  -2   8 28796.6 684.732   1
  -2  -2   8 29707.3 654.239   1
  -2  -2   9 62401.0 1093.89   1
  -2  -2   9 60589.5 1275.05   1
  -2  -2  10 22084.3 724.189   1
  -2  -2  10 19940.8 696.654   1
  -2  -2  11 5069.47 394.208   1
  -2  -2  11 3466.04 411.912   1
  -2  -2  12 12095.5 570.498   1
  -2  -2  12 10789.0 512.113   1
  -2  -2  13 1624.06 323.298   1
  -2  -2  13 1668.79 469.933   1
  -2  -2  13 589.638 253.575   1
  -2  -2  14 2343.10 856.619   1
  -2  -2  14 2585.35 368.265   1
  -2  -2  14 1620.73 308.836   1
  -2  -2  15 779.677 300.521   1
  -2  -2  15 1028.52 504.004   1
  -2  -2  15-131.613 258.056   1
  -2  -2  16 741.001 315.866   1
  -2  -2  16 186.426 482.546   1
  -2  -2  17 13680.6 1404.23   1
  -2  -2  17 674.507 467.704  -1
  -2  -2  18 2802.46 1272.47   1
  -2  -2  18 396.043 427.215   1
  -2  -2  19 2488.87 1102.55   1
  -2  -2  20 725.611 909.488  -1
  -2  -1 -18 180.770 372.458   1
  -2  -1 -17 241.974 417.833   1
  -2  -1 -16 530.999 780.017   1
  -2  -1 -15 1729.84 841.888   1
  -2  -1 -15-332.503 721.001   1
  -2  -1 -14-380.500 734.066   1
  -2  -1 -14 1252.58 861.461   1
  -2  -1 -13 640.441 717.691   1
  -2  -1 -13 901.840 817.666   1
  -2  -1 -12 589.256 698.782   1
  -2  -1 -12 134.503 777.134   1
  -2  -1 -11 4631.28 451.578   1
  -2  -1 -11 3335.61 808.475   1
  -2  -1 -11 4691.59 771.336   1
  -2  -1 -10 8626.25 507.739   1
  -2  -1 -10 7689.72 801.989   1
  -2  -1 -10 7163.74 435.719  -1
  -2  -1 -10 6851.07 814.482   1
  -2  -1  -9 3590.61 387.381   1
  -2  -1  -9 2397.18 313.206   1
  -2  -1  -9 3612.05 654.211   1
  -2  -1  -9 2385.53 667.060   1
  -2  -1  -8 28060.9 747.315   1
  -2  -1  -8 27115.0 1001.40   1
  -2  -1  -8 25616.4 619.919   1
  -2  -1  -8 27891.0 1015.56   1
  -2  -1  -7 1937.08 327.266   1
  -2  -1  -7 2594.31 349.028   1
  -2  -1  -7 1408.77 555.489   1
  -2  -1  -7 1941.95 262.536   1
  -2  -1  -7 2433.69 338.849   1
  -2  -1  -7 1622.02 491.600   1
  -2  -1  -6 22817.1 632.638   1
  -2  -1  -6 21505.2 527.673   1
  -2  -1  -6 22936.9 826.925   1
  -2  -1  -6 20877.4 503.274   1
  -2  -1  -6 22612.6 795.301   1
  -2  -1  -6 21636.8 815.594   1
  -2  -1  -5 1684.59 287.800   1
  -2  -1  -5 983.092 239.482   1
  -2  -1  -5 1163.89 274.692   1
  -2  -1  -5 829.852 223.471   1
  -2  -1  -5 2041.33 418.577   1
  -2  -1  -4 90048.5 1043.69   1
  -2  -1  -4 77750.9 2261.00   1
  -2  -1  -4 95594.7 1182.26   1
  -2  -1  -4 85087.4 1462.58   1
  -2  -1  -4 81824.3 1416.07  -1
  -2  -1  -4 105113. 1505.01   1
  -2  -1  -4 98209.5 1273.42   1
  -2  -1  -3 12348.3 1169.20   1
  -2  -1  -3 13880.7 577.909   1
  -2  -1  -3 13171.2 668.140   1
  -2  -1  -2 161045. 3184.28   1
  -2  -1  -2 213815. 2088.20   1
  -2  -1  -1 775565. 5614.44   1
  -2  -1  -1 692125. 4658.17   1
  -2  -1   0 123913. 1875.04   1
  -2  -1   1 364717. 2919.06   1
  -2  -1   2 9331.33 595.266   1
  -2  -1   3 215739. 1873.12   1
  -2  -1   3 206039. 2142.18   1
  -2  -1   4 79183.4 1381.28  -1
  -2  -1   4 80593.5 1131.91   1
  -2  -1   5 6769.82 360.530   1
  -2  -1   5 6429.76 452.488   1
  -2  -1   6 27122.3 747.900   1
  -2  -1   6 27157.7 547.832   1
  -2  -1   6 26404.9 523.368   1
  -2  -1   7 42774.2 979.528   1
  -2  -1   7 36464.3 672.817   1
  -2  -1   7 38938.9 1161.46   1
  -2  -1   7 37683.7 651.984   1
  -2  -1   7 40288.4 961.658   1
  -2  -1   7 35296.0 686.488   1
  -2  -1   8 7760.59 469.278   1
  -2  -1   8 6537.06 342.970   1
  -2  -1   8 7113.91 442.945   1
  -2  -1   8 7347.80 443.860   1
  -2  -1   8 7286.01 552.768   1
  -2  -1   9 13303.2 618.808   1
  -2  -1   9 11944.5 538.413   1
  -2  -1   9 12788.2 475.185   1
  -2  -1   9 14450.2 681.275   1
  -2  -1   9 11559.3 515.205   1
  -2  -1  10 19788.9 600.093   1
  -2  -1  10 17274.7 634.550   1
  -2  -1  10 17710.5 715.610   1
  -2  -1  10 18210.9 662.104   1
  -2  -1  11 4411.42 446.759   1
  -2  -1  11 5047.85 366.970   1
  -2  -1  12 8166.26 469.272   1
  -2  -1  12 7834.24 578.624   1
  -2  -1  12 7493.40 417.157   1
  -2  -1  13 3120.93 357.858   1
  -2  -1  13 2063.93 281.463   1
  -2  -1  14 470.931 466.715   1
  -2  -1  14 1227.34 306.996   1
  -2  -1  15 2166.67 347.449  -1
  -2  -1  15 1123.89 522.628   1
  -2  -1  16 654.640 486.475   1
  -2  -1  16 624.838 1261.82   1
  -2  -1  17 4165.80 1355.63   1
  -2  -1  17 446.446 469.422  -1
  -2  -1  18 1984.11 1131.13   1
  -2  -1  18-467.488 421.862   1
  -2  -1  19 598.598 873.445   1
  -2   0 -18 92.7482 382.436   1
  -2   0 -18 952.154 754.669   1
  -2   0 -17 170.533 416.693   1
  -2   0 -17 958.701 812.641   1
  -2   0 -16 1296.90 871.252   1
  -2   0 -16 268.064 456.356   1
  -2   0 -15 2118.95 925.330   1
  -2   0 -14 4311.72 989.123   1
  -2   0 -14 2665.15 772.386  -1
  -2   0 -13 2524.98 919.675   1
  -2   0 -13 1348.10 706.597   1
  -2   0 -13 2532.36 414.580   1
  -2   0 -12 6264.36 473.841   1
  -2   0 -12 3889.94 906.648   1
  -2   0 -12 4307.34 766.093   1
  -2   0 -11-563.651 766.657   1
  -2   0 -11 154.804 600.591   1
  -2   0 -11 695.023 323.459   1
  -2   0 -10 21351.4 653.114   1
  -2   0 -10 20359.6 978.998   1
  -2   0 -10 20322.6 1080.09   1
  -2   0  -9 7828.24 424.811   1
  -2   0  -9 6844.35 770.666   1
  -2   0  -9 6900.20 413.004   1
  -2   0  -9 7179.71 692.953   1
  -2   0  -8 22072.6 592.931   1
  -2   0  -8 19682.6 923.972   1
  -2   0  -8 22791.9 800.992   1
  -2   0  -8 20184.8 578.264   1
  -2   0  -8 20990.0 878.234   1
  -2   0  -7 41439.3 743.400   1
  -2   0  -7 41501.9 1103.19   1
  -2   0  -7 48135.8 1107.17   1
  -2   0  -7 46244.7 1070.66   1
  -2   0  -7 40155.1 729.075   1
  -2   0  -7 41546.2 1057.08   1
  -2   0  -6 4417.55 352.927   1
  -2   0  -6 3884.32 306.406   1
  -2   0  -6 3608.38 424.688   1
  -2   0  -6 4256.87 344.243   1
  -2   0  -6 3272.91 470.718   1
  -2   0  -6 3423.10 280.987   1
  -2   0  -6 3028.72 547.765   1
  -2   0  -5 13697.9 723.116   1
  -2   0  -5 12877.9 549.748   1
  -2   0  -5 13299.0 537.240   1
  -2   0  -4 3472.04 451.393   1
  -2   0  -4 3452.17 293.440   1
  -2   0  -4 3102.61 276.096   1
  -2   0  -3 239890. 1984.92  -1
  -2   0  -2 62966.6 1602.17   1
  -2   0  -1 515718. 4350.05   1
  -2   0   0 286160. 2670.39   1
  -2   0   0 273355. 2367.58   1
  -2   0   1 159430. 1642.85   1
  -2   0   2 142763. 1090.73   1
  -2   0   2 139736. 1494.90   1
  -2   0   3 37177.9 553.449   1
  -2   0   3 34222.4 762.819   1
  -2   0   4 397182. 2002.25   1
  -2   0   4 357871. 2570.99   1
  -2   0   5 7696.37 334.632   1
  -2   0   5 7962.51 405.529   1
  -2   0   5 7543.64 436.396   1
  -2   0   6 29795.5 878.722   1
  -2   0   6 31611.2 816.372   1
  -2   0   7 3974.26 349.044   1
  -2   0   7 3506.54 371.252   1
  -2   0   7 4027.85 338.199   1
  -2   0   7 3491.04 253.686   1
  -2   0   8 4407.61 425.730   1
  -2   0   8 4122.12 414.540   1
  -2   0   8 4472.82 355.175   1
  -2   0   8 4507.89 279.107   1
  -2   0   8 4282.32 241.323   1
  -2   0   8 4259.03 360.756   1
  -2   0   9 54317.4 1425.49   1
  -2   0   9 65709.1 1389.77   1
  -2   0   9 53417.6 901.001   1
  -2   0   9 62581.6 913.467   1
  -2   0   9 66354.8 1346.14   1
  -2   0   9 62195.8 850.545   1
  -2   0   9 59876.1 1041.64   1
  -2   0  10 9238.76 737.397   1
  -2   0  10 10502.7 430.984   1
  -2   0  10 9702.59 380.086   1
  -2   0  10 9570.97 525.214   1
  -2   0  11 9385.70 859.861   1
  -2   0  11 8692.98 423.101   1
  -2   0  11 7901.84 367.909   1
  -2   0  11 7135.24 516.734   1
  -2   0  12 882.702 246.824   1
  -2   0  12 722.752 402.182   1
  -2   0  13 935.246 451.015   1
  -2   0  13 945.079 259.939   1
  -2   0  14 949.333 491.094  -1
  -2   0  14 1029.62 1209.49   1
  -2   0  15 280.454 484.836   1
  -2   0  15 2433.30 1286.32   1
  -2   0  16 1299.87 1143.88   1
  -2   0  16-258.432 481.177   1
  -2   0  17 710.903 1050.06   1
  -2   0  18-1098.99 855.940   1
  -2   0  18 1327.34 410.975   1
  -2   0  20 205.566 239.973   1
  -2   1 -18 1074.00 800.495   1
  -2   1 -18-22.0026 397.828   1
  -2   1 -17 1613.10 880.504   1
  -2   1 -17 53.3996 412.181   1
  -2   1 -16 964.855 377.822   1
  -2   1 -16 545.459 451.702   1
  -2   1 -15 5446.00 1090.67   1
  -2   1 -15 4868.55 488.816   1
  -2   1 -14 2846.60 438.423   1
  -2   1 -14 2297.13 992.556   1
  -2   1 -14 1363.92 518.823   1
  -2   1 -13 311.271 648.816   1
  -2   1 -13 1808.45 411.746   1
  -2   1 -13 951.257 899.092   1
  -2   1 -12 3695.21 704.091   1
  -2   1 -12 5285.94 972.139   1
  -2   1 -12 5259.43 479.300  -1
  -2   1 -11 0.10721 582.969   1
  -2   1 -11 1090.60 341.033   1
  -2   1 -11 199.246 746.967   1
  -2   1 -10 863.953 722.045  -1
  -2   1 -10 1110.37 554.310   1
  -2   1 -10 462.651 306.233   1
  -2   1  -9 2560.94 327.868   1
  -2   1  -9 2064.69 656.101   1
  -2   1  -9 2061.03 515.731   1
  -2   1  -8 7038.19 351.189   1
  -2   1  -8 6366.32 585.736   1
  -2   1  -8 6523.05 395.406   1
  -2   1  -8 6488.82 724.128   1
  -2   1  -7 80588.3 1323.29   1
  -2   1  -7 83317.8 1485.92   1
  -2   1  -7 89134.8 1240.15   1
  -2   1  -7 74201.4 1599.30   1
  -2   1  -7 79430.1 1039.08   1
  -2   1  -6 34431.0 842.058   1
  -2   1  -6 34538.4 962.158   1
  -2   1  -6 32231.1 638.099   1
  -2   1  -5 59900.0 1223.09   1
  -2   1  -5 67323.6 953.716   1
  -2   1  -4 14262.1 571.985   1
  -2   1  -4 13848.6 412.780   1
  -2   1  -3 125043. 1460.36  -1
  -2   1  -2 492174. 2555.98   1
  -2   1  -1 109218. 1027.69  -1
  -2   1   0 134278. 880.301   1
  -2   1   1 134476. 1178.37   1
  -2   1   2 73355.5 851.703   1
  -2   1   3 154523. 1358.26  -1
  -2   1   4 212913. 1746.76  -1
  -2   1   5 71364.1 1130.55   1
  -2   1   5 80922.6 1260.78   1
  -2   1   6 187187. 1992.02   1
  -2   1   6 197528. 2076.84   1
  -2   1   7 6916.46 458.115  -1
  -2   1   7 7289.63 736.638   1
  -2   1   7 7358.43 448.794   1
  -2   1   7 6590.65 403.032   1
  -2   1   8 191.605 549.531   1
  -2   1   8 212.624 183.097   1
  -2   1   8 60.7101 267.003   1
  -2   1   8 347.876 162.056   1
  -2   1   8 201.867 190.704   1
  -2   1   9 22315.3 912.574   1
  -2   1   9 26534.1 926.619   1
  -2   1   9 21363.5 1486.09   1
  -2   1   9 17372.9 935.804   1
  -2   1   9 23162.2 525.321   1
  -2   1   9 14942.8 546.939  -1
  -2   1   9 18498.8 656.777   1
  -2   1  10 1003.69 770.910   1
  -2   1  10 511.951 188.085   1
  -2   1  10 330.826 340.392   1
  -2   1  10 421.807 855.967   1
  -2   1  10 217.242 337.037  -1
  -2   1  11 4559.81 479.436   1
  -2   1  11 3233.63 876.955   1
  -2   1  12 2409.49 1002.36   1
  -2   1  12 1150.74 426.479   1
  -2   1  13 3092.78 1079.21   1
  -2   1  13 930.624 457.179   1
  -2   1  14 1058.98 1026.91   1
  -2   1  14-160.349 475.807   1
  -2   1  15-115.354 982.048   1
  -2   1  15 9.62161 488.228   1
  -2   1  16 2549.41 497.793   1
  -2   1  17 825.475 394.432  -1
  -2   1  18 1203.28 660.239   1
  -2   1  18 642.898 375.450   1
  -2   1  19 119.874 257.841   1
  -2   1  20 254.988 253.912   1
  -2   2 -18 212.300 334.757   1
  -2   2 -18 876.644 841.352   1
  -2   2 -17 642.353 908.137   1
  -2   2 -17 619.899 365.724   1
  -2   2 -17-231.957 429.970   1
  -2   2 -16 2732.63 1009.01   1
  -2   2 -16 2684.97 454.889   1
  -2   2 -16 839.458 463.429   1
  -2   2 -15 4423.72 1078.35   1
  -2   2 -15 3649.61 503.154   1
  -2   2 -14 235.010 431.008   1
  -2   2 -14 558.638 416.288   1
  -2   2 -13 1171.73 417.123   1
  -2   2 -13 2424.19 961.251   1
  -2   2 -13 1074.06 456.727   1
  -2   2 -12 862.732 871.543   1
  -2   2 -12 634.893 384.039   1
  -2   2 -12 863.398 413.982   1
  -2   2 -11-228.901 343.924   1
  -2   2 -11 201.523 765.965   1
  -2   2 -11 225.178 356.042   1
  -2   2 -10 2631.54 367.980   1
  -2   2 -10 2147.47 735.950   1
  -2   2 -10 2487.05 418.867   1
  -2   2  -9 6075.00 755.243   1
  -2   2  -9 5943.03 499.276   1
  -2   2  -9 7141.81 451.071   1
  -2   2  -8 7259.41 726.163   1
  -2   2  -8 6741.05 486.025   1
  -2   2  -8 6848.99 410.083   1
  -2   2  -7 3422.04 382.364   1
  -2   2  -7 1971.95 270.989   1
  -2   2  -7 2541.12 572.787   1
  -2   2  -7 2260.60 339.619   1
  -2   2  -6 3255.96 157.511   1
  -2   2  -6 3442.91 361.336   1
  -2   2  -6 3106.05 271.630   1
  -2   2  -6 4190.05 559.233   1
  -2   2  -6 3613.68 347.736   1
  -2   2  -5 2503.68 296.090   1
  -2   2  -5 2288.55 110.763   1
  -2   2  -4 71126.7 1220.09   1
  -2   2  -4 52970.8 410.827   1
  -2   2  -3 2072.84 223.906   1
  -2   2  -3 1540.33 75.0066   1
  -2   2  -2 372017. 2200.69   1
  -2   2  -2 352814. 1249.18   1
  -2   2  -1 34936.9 606.662   1
  -2   2  -1 37599.0 496.795   1
  -2   2   0 161662. 1207.39   1
  -2   2   0 151317. 1127.74   1
  -2   2   1 580086. 2581.97   1
  -2   2   2 90409.7 624.025   1
  -2   2   2 120479. 1297.42   1
  -2   2   3 700163. 2321.54   1
  -2   2   4 53670.7 790.716   1
  -2   2   5 30493.0 826.423   1
  -2   2   5 26497.7 642.290   1
  -2   2   6 4044.43 550.799   1
  -2   2   6 4477.67 373.964   1
  -2   2   7 21573.8 1135.72   1
  -2   2   7 19688.7 782.410   1
  -2   2   8 232.757 511.912   1
  -2   2   8 382.363 221.448   1
  -2   2   8 1022.50 326.709   1
  -2   2   8 354.910 289.025   1
  -2   2   8 309.171 184.601   1
  -2   2   9 2960.83 756.594  -1
  -2   2   9 2313.69 639.349  -1
  -2   2   9 1501.33 363.765   1
  -2   2   9 2328.08 379.179   1
  -2   2   9 2524.39 337.061   1
  -2   2  10 22943.9 1034.06   1
  -2   2  10 25140.1 804.104   1
  -2   2  11-111.122 700.261   1
  -2   2  11 910.926 384.849   1
  -2   2  11 400.103 378.674   1
  -2   2  12 826.674 722.514   1
  -2   2  12 2323.98 457.856   1
  -2   2  13 2237.34 480.311   1
  -2   2  14 2741.88 498.898   1
  -2   2  15 13.9249 718.913   1
  -2   2  15 3753.75 510.801   1
  -2   2  16 9820.58 842.487   1
  -2   2  16 2208.04 471.115   1
  -2   2  17 4364.84 669.851  -1
  -2   2  17 482.439 378.567   1
  -2   2  18 123.343 277.316  -1
  -2   2  18-199.314 343.820   1
  -2   2  19 338.649 269.684   1
  -2   3 -19 450.057 331.223   1
  -2   3 -18 683.845 363.921   1
  -2   3 -17 1130.79 401.350   1
  -2   3 -17 898.326 920.555   1
  -2   3 -16 2242.37 1005.48   1
  -2   3 -16 1049.75 422.249   1
  -2   3 -15 1728.91 474.180   1
  -2   3 -15 718.119 458.399   1
  -2   3 -14 6792.66 613.488   1
  -2   3 -14 4884.16 598.415   1
  -2   3 -13 454.174 411.422   1
  -2   3 -13 474.608 429.274   1
  -2   3 -12 2725.36 464.897   1
  -2   3 -12 3930.88 959.546   1
  -2   3 -12 2387.93 461.401   1
  -2   3 -11-215.571 382.172   1
  -2   3 -11 707.907 801.491   1
  -2   3 -11 323.421 349.709  -1
  -2   3 -10 841.107 725.451   1
  -2   3 -10-274.125 351.047   1
  -2   3 -10 237.235 312.985   1
  -2   3  -9 6036.74 795.070   1
  -2   3  -9 5472.85 461.566   1
  -2   3  -9 7129.38 456.705   1
  -2   3  -8 3882.34 358.478   1
  -2   3  -8 3654.20 673.992   1
  -2   3  -8 2765.15 252.283  -1
  -2   3  -8 3039.19 372.142   1
  -2   3  -7-77.8076 555.752   1
  -2   3  -7-246.334 204.815   1
  -2   3  -7 19.4396 252.913   1
  -2   3  -7 252.713 236.154   1
  -2   3  -6 15082.8 705.003   1
  -2   3  -6 17670.7 524.403   1
  -2   3  -6 18974.4 810.159   1
  -2   3  -6 16449.1 427.978   1
  -2   3  -6 17251.1 595.508   1
  -2   3  -5 2733.42 270.058   1
  -2   3  -5 2879.83 302.060   1
  -2   3  -4 22544.5 755.147   1
  -2   3  -3 19047.2 650.264   1
  -2   3  -2 15488.1 561.456   1
  -2   3  -1 18759.2 411.384   1
  -2   3   0 4185.93 247.922   1
  -2   3   1 24467.9 611.753   1
  -2   3   2 145998. 1614.32   1
  -2   3   3 48604.0 1015.18   1
  -2   3   3 44693.8 659.035   1
  -2   3   4 6197.33 277.001   1
  -2   3   4 6080.59 417.860   1
  -2   3   5 20214.7 479.718   1
  -2   3   5 20879.4 774.294   1
  -2   3   5 20259.8 544.859   1
  -2   3   6 8244.46 482.417   1
  -2   3   6 7574.38 399.055   1
  -2   3   6 7829.89 418.222   1
  -2   3   6 9210.26 556.387   1
  -2   3   7 235.602 238.550   1
  -2   3   7 495.717 223.478   1
  -2   3   7 439.740 342.047   1
  -2   3   7 648.703 278.798   1
  -2   3   8 403.885 350.155   1
  -2   3   8 242.914 260.531   1
  -2   3   8 1036.18 318.087   1
  -2   3   9 1095.28 392.344   1
  -2   3   9 1558.14 314.230   1
  -2   3  10 1640.73 416.435   1
  -2   3  10 2071.88 341.662  -1
  -2   3  11 595.068 364.686   1
  -2   3  11-525.870 425.909   1
  -2   3  12 9503.11 727.293   1
  -2   3  12 5751.07 530.182   1
  -2   3  13 10526.0 764.872   1
  -2   3  13 5308.26 533.602   1
  -2   3  14 3611.07 637.062   1
  -2   3  14-13.2601 399.346   1
  -2   3  15 2952.03 622.429   1
  -2   3  15-356.827 418.161   1
  -2   3  16 1108.39 356.294   1
  -2   3  16-224.305 387.921  -1
  -2   3  17 1429.97 354.228   1
  -2   3  17-94.8322 374.540   1
  -2   3  18 524.454 293.070   1
  -2   3  19 614.746 277.613   1
  -2   4 -19 368.087 336.659   1
  -2   4 -18 840.537 386.859  -1
  -2   4 -17 988.602 407.875   1
  -2   4 -16 284.957 417.626   1
  -2   4 -16 2279.48 977.209   1
  -2   4 -15 3831.43 1045.17   1
  -2   4 -15 1835.54 489.298  -1
  -2   4 -14 6408.89 1131.25   1
  -2   4 -14 3151.98 542.252   1
  -2   4 -13 2867.78 1027.61   1
  -2   4 -13 1232.41 432.557   1
  -2   4 -12 1887.78 957.357   1
  -2   4 -12 122.214 365.343   1
  -2   4 -11 1477.45 849.486   1
  -2   4 -11 15.3119 348.029   1
  -2   4 -10 5420.71 472.328   1
  -2   4 -10 3917.55 332.460   1
  -2   4 -10 3651.90 438.482  -1
  -2   4 -10 5939.12 877.702   1
  -2   4  -9 2713.98 290.147   1
  -2   4  -9 5582.91 796.012   1
  -2   4  -9 4815.04 425.798   1
  -2   4  -9 3660.02 419.682   1
  -2   4  -8 7315.09 775.742   1
  -2   4  -8 6570.37 366.026   1
  -2   4  -8 6606.23 474.979  -1
  -2   4  -7 14091.6 537.699   1
  -2   4  -7 13426.6 827.398   1
  -2   4  -7 14604.0 472.216   1
  -2   4  -7 12246.7 561.481   1
  -2   4  -6 1776.92 570.811   1
  -2   4  -6 1666.15 276.190   1
  -2   4  -6 1940.71 243.993   1
  -2   4  -6 1512.91 299.708   1
  -2   4  -5 47721.3 798.627   1
  -2   4  -5 48016.5 778.202   1
  -2   4  -4 11840.0 418.928   1
  -2   4  -4 12244.2 658.453   1
  -2   4  -4 11362.5 401.137   1
  -2   4  -4 11557.4 404.276   1
  -2   4  -4 10995.2 458.339   1
  -2   4  -3 27287.4 567.628   1
  -2   4  -2 39054.9 628.452   1
  -2   4  -2 41183.5 663.618   1
  -2   4   1 33845.8 831.615   1
  -2   4   2 215023. 2242.79   1
  -2   4   2 215462. 1760.54   1
  -2   4   3 1373.80 210.172   1
  -2   4   3 499.376 264.641   1
  -2   4   3 733.485 295.906  -1
  -2   4   3 1064.59 253.117   1
  -2   4   3 407.702 308.425   1
  -2   4   4 80662.9 1545.60   1
  -2   4   4 82930.9 1174.40   1
  -2   4   4 80644.1 1069.52   1
  -2   4   4 78785.8 925.932   1
  -2   4   4 78949.9 1193.29   1
  -2   4   4 81830.8 1293.18   1
  -2   4   5 4396.77 377.600   1
  -2   4   5 3273.69 266.404   1
  -2   4   5 4551.56 440.660   1
  -2   4   5 2726.14 359.001   1
  -2   4   5 2556.65 313.252   1
  -2   4   5 3351.43 315.249   1
  -2   4   5 4214.59 473.823   1
  -2   4   6 23512.1 662.033   1
  -2   4   6 24546.7 609.405   1
  -2   4   6 23349.2 707.982   1
  -2   4   6 24379.6 679.201   1
  -2   4   6 24153.8 895.235   1
  -2   4   6 22013.5 739.927   1
  -2   4   7 13748.4 569.124   1
  -2   4   7 13479.3 501.871   1
  -2   4   7 12511.3 586.505  -1
  -2   4   7 13013.6 557.094   1
  -2   4   8 9699.79 462.963   1
  -2   4   8 7521.64 502.297   1
  -2   4   8 6313.76 490.670   1
  -2   4   8 9019.91 512.615   1
  -2   4   9 12735.0 624.493  -1
  -2   4   9 11147.4 610.828  -1
  -2   4   9 13309.1 623.962   1
  -2   4  10 1117.63 422.478   1
  -2   4  10 1592.69 371.660   1
  -2   4  10 1339.93 380.272   1
  -2   4  11 810.171 452.529   1
  -2   4  11 768.147 366.972   1
  -2   4  11-48.2274 396.701   1
  -2   4  12 562.670 474.889   1
  -2   4  13 626.314 327.118   1
  -2   4  13-630.365 522.286   1
  -2   4  13-627.923 437.766  -1
  -2   4  14 399.169 329.054   1
  -2   4  14-436.952 512.139   1
  -2   4  15 3297.89 435.992   1
  -2   4  15 1145.49 414.342   1
  -2   4  16 1253.84 347.650   1
  -2   4  16 818.803 376.374   1
  -2   4  17 163.721 275.509   1
  -2   4  17-160.854 334.583   1
  -2   4  18 704.847 283.063   1
  -2   4  18 1863.97 601.565   1
  -2   4  19 1250.92 502.444   1
  -2   5 -18 1040.24 387.564   1
  -2   5 -17 684.583 424.343   1
  -2   5 -16 181.081 415.467   1
  -2   5 -15-124.447 463.038   1
  -2   5 -13-133.285 484.472   1
  -2   5 -13 4377.72 1045.80   1
  -2   5 -12 3020.69 944.279   1
  -2   5 -11 342.618 404.907   1
  -2   5 -11 178.253 299.559   1
  -2   5 -11 876.260 386.979   1
  -2   5 -10 1908.58 814.007   1
  -2   5 -10 655.654 361.406   1
  -2   5 -10 1338.93 378.809   1
  -2   5  -9 1613.74 370.420  -1
  -2   5  -9 828.251 327.492  -1
  -2   5  -8 552.912 305.919   1
  -2   5  -8 1034.13 262.385  -1
  -2   5  -8 248.860 289.520   1
  -2   5  -7 1924.68 324.801   1
  -2   5  -7 2472.27 296.347   1
  -2   5  -7 1605.64 323.687   1
  -2   5  -6 4224.35 321.806   1
  -2   5  -6 3527.79 329.829   1
  -2   5  -6 3308.46 365.016  -1
  -2   5  -5 1323.48 253.357   1
  -2   5  -5 1128.48 253.286   1
  -2   5  -5 1225.35 248.839   1
  -2   5  -5 891.465 281.473   1
  -2   5  -4 26.6308 200.467   1
  -2   5  -4 133.014 213.940   1
  -2   5  -4 145.447 207.305   1
  -2   5  -4-145.575 284.321   1
  -2   5  -3 11598.8 424.709   1
  -2   5  -3 10356.6 467.012   1
  -2   5  -3 11514.6 390.859   1
  -2   5  -3 11323.3 441.267   1
  -2   5  -3 9287.14 433.295   1
  -2   5  -3 8885.11 477.943   1
  -2   5  -2 76537.8 990.523   1
  -2   5  -2 80814.1 1156.58   1
  -2   5  -2 74464.4 1015.90   1
  -2   5  -2 80432.9 1118.89   1
  -2   5  -2 78114.4 1189.81   1
  -2   5  -1 5786.11 317.791  -1
  -2   5  -1 5676.41 335.294   1
  -2   5  -1 4964.45 385.434   1
  -2   5   0 20011.9 515.996   1
  -2   5   0 19848.2 630.843   1
  -2   5   0 19936.6 548.188   1
  -2   5   0 19936.4 662.057   1
  -2   5   0 19935.9 655.725   1
  -2   5   1 18094.5 654.691   1
  -2   5   1 17346.0 473.432   1
  -2   5   1 19009.4 638.468   1
  -2   5   1 19350.1 663.084   1
  -2   5   2 40389.3 777.796   1
  -2   5   2 39927.6 670.619   1
  -2   5   2 40259.3 946.193   1
  -2   5   2 38564.0 940.770   1
  -2   5   3 40946.6 795.618   1
  -2   5   3 39970.8 643.412  -1
  -2   5   3 38452.1 925.133   1
  -2   5   3 40392.4 835.899   1
  -2   5   3 37763.3 989.766   1
  -2   5   4 18249.1 576.993   1
  -2   5   4 14863.4 563.117   1
  -2   5   4 17945.0 522.258   1
  -2   5   4 13812.5 612.918   1
  -2   5   4 13891.4 681.552   1
  -2   5   4 17087.3 592.667   1
  -2   5   5 20253.6 631.123   1
  -2   5   5 20218.4 569.462   1
  -2   5   5 17381.0 630.076   1
  -2   5   5 16590.9 689.974   1
  -2   5   5 19382.3 656.653   1
  -2   5   5 17896.6 790.759   1
  -2   5   6 1252.00 428.498   1
  -2   5   6 1253.05 257.802   1
  -2   5   6 1071.83 242.883  -1
  -2   5   6 1346.35 320.380   1
  -2   5   6 1038.09 310.587   1
  -2   5   6 1053.35 350.997   1
  -2   5   7 5197.99 369.783   1
  -2   5   7 5184.38 440.347   1
  -2   5   7 5361.71 448.818   1
  -2   5   7 3869.02 459.935   1
  -2   5   7 4637.91 585.657   1
  -2   5   8 1793.31 409.464   1
  -2   5   8 1884.21 304.889   1
  -2   5   8 2273.68 387.809   1
  -2   5   8 1864.06 384.297   1
  -2   5   8 2322.92 563.357   1
  -2   5   9 1972.20 324.671  -1
  -2   5   9 2896.40 437.714   1
  -2   5   9 2163.61 436.292   1
  -2   5   9 2070.32 410.213   1
  -2   5   9 2701.37 626.332   1
  -2   5  10 1400.26 319.357   1
  -2   5  10 1892.82 428.608   1
  -2   5  10 1193.58 419.550   1
  -2   5  10 1391.13 407.995   1
  -2   5  10 2387.98 672.595   1
  -2   5  11 1092.89 421.818   1
  -2   5  11 1178.41 329.338   1
  -2   5  11 1552.48 435.557   1
  -2   5  11 1268.31 414.930   1
  -2   5  12 313.442 295.433   1
  -2   5  12 758.901 428.598   1
  -2   5  12 347.446 390.502   1
  -2   5  13 1588.78 366.474   1
  -2   5  13 1175.26 432.656   1
  -2   5  14 295.719 297.312   1
  -2   5  14-46.1039 375.628   1
  -2   5  15 522.498 304.399   1
  -2   5  15 50.6764 365.271   1
  -2   5  16 1623.36 644.568   1
  -2   5  16 1372.18 334.576   1
  -2   5  16 673.220 354.417   1
  -2   5  17 303.502 267.697   1
  -2   5  17 621.558 547.662   1
  -2   5  18-68.2280 442.690   1
  -2   6 -18 676.437 371.338   1
  -2   6 -17 719.504 409.215   1
  -2   6 -16 267.440 421.945   1
  -2   6 -15 543.918 434.936   1
  -2   6 -14-591.686 475.812   1
  -2   6 -13 6443.26 639.302   1
  -2   6 -12 241.216 476.600  -1
  -2   6 -12-253.959 344.966   1
  -2   6 -11 2872.49 488.115   1
  -2   6 -11 2349.79 383.197   1
  -2   6 -10-116.568 356.653   1
  -2   6 -10 1193.54 400.580   1
  -2   6  -9 4115.77 393.652   1
  -2   6  -9 4072.41 456.244   1
  -2   6  -8 2692.91 399.753   1
  -2   6  -8 3413.46 381.354   1
  -2   6  -7 3059.88 371.742   1
  -2   6  -7 3455.88 363.285   1
  -2   6  -6 7760.73 444.746   1
  -2   6  -6 8222.34 470.476   1
  -2   6  -5 3682.32 374.500   1
  -2   6  -5 3428.64 327.079   1
  -2   6  -5 3387.16 343.040   1
  -2   6  -5 2359.34 370.416   1
  -2   6  -4 10194.4 521.540   1
  -2   6  -4 9235.85 461.676   1
  -2   6  -4 8725.89 463.169   1
  -2   6  -4 8660.81 517.517   1
  -2   6  -4 9407.55 415.730   1
  -2   6  -3 13645.8 507.657  -1
  -2   6  -3 13938.1 588.510   1
  -2   6  -3 12927.2 512.039   1
  -2   6  -3 12935.5 546.519   1
  -2   6  -3 13492.4 617.259   1
  -2   6  -2 1338.65 239.933   1
  -2   6  -2 1138.55 294.382   1
  -2   6  -2 1437.01 263.045   1
  -2   6  -2 1389.89 323.630   1
  -2   6  -2 1474.25 339.377   1
  -2   6  -1 12668.4 612.157   1
  -2   6  -1 13277.9 490.649  -1
  -2   6  -1 12311.2 576.471   1
  -2   6  -1 13735.0 513.124   1
  -2   6   0 1547.76 360.402   1
  -2   6   0 2319.26 287.026   1
  -2   6   0 2272.56 279.820   1
  -2   6   0 2252.22 402.142   1
  -2   6   0 1791.86 373.038  -1
  -2   6   1 34340.7 812.037   1
  -2   6   1 32917.2 702.771   1
  -2   6   1 32740.3 917.467   1
  -2   6   1 36209.2 978.300   1
  -2   6   1 34069.8 982.533   1
  -2   6   2 4794.57 364.813   1
  -2   6   2 4298.12 301.383  -1
  -2   6   2 4813.49 466.745   1
  -2   6   2 5038.96 493.160   1
  -2   6   3 47103.4 978.866   1
  -2   6   3 38737.2 1044.94   1
  -2   6   3 43941.0 754.712   1
  -2   6   3 41229.3 1156.14   1
  -2   6   4 7671.89 574.368   1
  -2   6   4 6824.58 590.704   1
  -2   6   5 6158.93 439.234   1
  -2   6   5 5910.37 607.636  -1
  -2   6   5 6840.17 488.656   1
  -2   6   5 6650.12 403.540   1
  -2   6   5 6183.19 549.961   1
  -2   6   6 8202.83 497.443   1
  -2   6   6 6844.18 659.711   1
  -2   6   6 7877.89 534.425   1
  -2   6   6 7405.54 609.451   1
  -2   6   6 8336.67 453.764   1
  -2   6   6 7863.75 542.166   1
  -2   6   7 7697.83 502.204   1
  -2   6   7 7820.77 544.328   1
  -2   6   7 7572.41 640.881   1
  -2   6   7 8052.34 472.510   1
  -2   6   7 7391.78 554.150   1
  -2   6   7 6042.56 695.944   1
  -2   6   8 4213.44 424.584   1
  -2   6   8 4342.39 393.543   1
  -2   6   8 4269.41 482.634   1
  -2   6   8 4571.65 571.808   1
  -2   6   8 4072.71 661.903   1
  -2   6   8 3600.75 474.312   1
  -2   6   9 294.229 566.272   1
  -2   6   9 157.942 270.849   1
  -2   6   9 56.3799 261.917   1
  -2   6   9 101.890 371.032   1
  -2   6   9 272.750 420.242   1
  -2   6   9-348.703 419.464  -1
  -2   6  10 926.324 602.042   1
  -2   6  10 1334.40 329.777   1
  -2   6  10 1039.59 307.614   1
  -2   6  10 1307.69 436.871   1
  -2   6  10 1208.26 466.853   1
  -2   6  10 550.549 400.403  -1
  -2   6  11 910.417 623.576   1
  -2   6  11 242.386 283.946   1
  -2   6  11 691.152 420.722   1
  -2   6  11-230.875 413.818   1
  -2   6  12 635.235 397.916   1
  -2   6  12 2064.46 365.298   1
  -2   6  12 2113.22 656.006   1
  -2   6  13-36.5064 286.883   1
  -2   6  13 143.389 574.994   1
  -2   6  14-144.029 552.763   1
  -2   6  14-183.225 292.117   1
  -2   6  15-418.701 555.194   1
  -2   6  15-113.406 279.806   1
  -2   6  16-252.546 509.487   1
  -2   6  16 61.0099 266.384  -1
  -2   7 -17 238.385 366.786   1
  -2   7 -16 307.804 395.044   1
  -2   7 -15 0.10920 409.001   1
  -2   7 -14-336.193 456.953   1
  -2   7 -13 170.388 320.309   1
  -2   7 -13-373.396 463.500   1
  -2   7 -12-371.662 383.003  -1
  -2   7 -12-279.973 471.615   1
  -2   7 -11-681.685 472.191   1
  -2   7 -10 1866.02 440.813   1
  -2   7 -10 912.221 375.351   1
  -2   7  -9 1146.92 358.538   1
  -2   7  -9 51.5911 374.583   1
  -2   7  -8 1803.34 391.805   1
  -2   7  -8 3849.93 442.097   1
  -2   7  -7 794.980 334.960   1
  -2   7  -7 1437.95 361.264   1
  -2   7  -6 6546.42 516.426   1
  -2   7  -6 5073.36 418.913   1
  -2   7  -6 6808.37 492.547   1
  -2   7  -6 4486.20 494.799   1
  -2   7  -5 7720.73 529.751   1
  -2   7  -5 7674.69 494.530   1
  -2   7  -5 6326.94 534.634   1
  -2   7  -4 2248.23 384.367  -1
  -2   7  -4 1507.81 397.847   1
  -2   7  -4 2205.02 345.117   1
  -2   7  -3 497.547 246.716   1
  -2   7  -3 381.459 294.179   1
  -2   7  -3 129.989 330.357   1
  -2   7  -3 894.137 298.211  -1
  -2   7  -3 643.943 376.472   1
  -2   7  -2 649.148 253.791   1
  -2   7  -2 165.530 291.325   1
  -2   7  -2 38.5304 339.192  -1
  -2   7  -2 837.099 273.091   1
  -2   7  -2 508.321 376.169   1
  -2   7  -1 4546.17 502.859   1
  -2   7  -1 3401.26 446.642   1
  -2   7  -1 4703.07 378.245   1
  -2   7  -1 4186.87 379.483   1
  -2   7   0 639.188 278.862   1
  -2   7   0 1527.85 295.308   1
  -2   7   0 433.600 372.041   1
  -2   7   1 28509.2 851.800   1
  -2   7   1 26105.8 698.551   1
  -2   7   1 21604.9 867.435   1
  -2   7   1 23890.4 958.367   1
  -2   7   2 18981.8 718.744   1
  -2   7   2 19003.6 858.670   1
  -2   7   2 20661.1 924.628   1
  -2   7   3 19212.0 885.830   1
  -2   7   3 21414.7 966.941   1
  -2   7   4 26971.1 873.867   1
  -2   7   4 28312.3 1070.39   1
  -2   7   4 28730.3 1138.67   1
  -2   7   5 2279.36 528.238   1
  -2   7   5 1724.55 346.116   1
  -2   7   5 1876.30 531.140   1
  -2   7   6 895.691 531.069   1
  -2   7   6 270.454 289.569   1
  -2   7   6 657.094 476.310   1
  -2   7   7-408.537 563.623   1
  -2   7   7 46.1870 283.062   1
  -2   7   7 443.033 462.535   1
  -2   7   8 240.352 287.124   1
  -2   7   8-648.943 408.209   1
  -2   7   8 597.428 483.180   1
  -2   7   9-0.60054 293.841   1
  -2   7   9-210.069 294.723   1
  -2   7   9-528.777 435.654   1
  -2   7   9 445.622 479.543   1
  -2   7  10 735.707 309.226   1
  -2   7  10 441.957 286.249   1
  -2   7  11 275.113 281.074   1
  -2   7  11-59.3164 287.152   1
  -2   7  12 837.256 308.774   1
  -2   7  12-157.353 572.247   1
  -2   7  13-143.458 293.605   1
  -2   7  14-284.123 289.934   1
  -2   8 -16 469.844 359.629   1
  -2   8 -15 242.483 383.508   1
  -2   8 -14-191.778 393.565   1
  -2   8 -13 21.3774 397.981   1
  -2   8 -13 72.5292 319.148   1
  -2   8 -12-101.893 369.082   1
  -2   8 -12 684.946 415.612   1
  -2   8 -11-289.637 426.040   1
  -2   8 -10-281.534 402.404   1
  -2   8  -9-376.188 404.965   1
  -2   8  -8 806.983 377.318   1
  -2   8  -7 1839.28 404.749   1
  -2   8  -6 2589.20 456.441   1
  -2   8  -6 2484.39 419.866   1
  -2   8  -5 1564.77 401.665   1
  -2   8  -5 2203.37 404.412   1
  -2   8  -4 919.668 349.046   1
  -2   8  -4 493.653 415.874   1
  -2   8  -4 92.2232 335.953   1
  -2   8  -3 3777.33 405.649   1
  -2   8  -3 3365.35 479.923   1
  -2   8  -3 4550.95 452.721   1
  -2   8  -3 3040.07 467.354   1
  -2   8  -2 1573.07 332.884   1
  -2   8  -2 1037.28 380.298   1
  -2   8  -2 1653.00 439.874   1
  -2   8  -1-71.7827 273.641   1
  -2   8  -1-319.244 391.210   1
  -2   8  -1 52.6207 384.095   1
  -2   8   0 645.564 304.276   1
  -2   8   0 624.428 442.520   1
  -2   8   0-155.872 308.941   1
  -2   8   1 1101.61 335.226   1
  -2   8   1 1099.38 471.916   1
  -2   8   2 975.731 340.887   1
  -2   8   2 847.660 492.640   1
  -2   8   2-348.863 339.540   1
  -2   8   2 517.449 459.323   1
  -2   8   3 2813.93 585.193   1
  -2   8   3 3294.36 434.673   1
  -2   8   3 2168.26 575.250   1
  -2   8   4 10998.5 651.035   1
  -2   8   4 9355.56 777.077   1
  -2   8   4 9484.56 815.142   1
  -2   8   5 3830.04 468.469   1
  -2   8   5 3709.67 625.226   1
  -2   8   5 3490.43 644.468   1
  -2   8   6 5012.58 499.082   1
  -2   8   6 4885.84 683.294   1
  -2   8   6 5399.03 714.093   1
  -2   8   7 1712.32 607.133   1
  -2   8   7 1003.94 353.772   1
  -2   8   7 1712.30 560.618   1
  -2   8   8 1593.69 585.055   1
  -2   8   8 2516.43 403.649   1
  -2   8   8 2405.36 574.389   1
  -2   8   9 1438.72 590.010   1
  -2   8   9 1697.93 360.636   1
  -2   8  10 594.608 539.367   1
  -2   8  10 441.142 299.155   1
  -2   8  11 1322.74 567.277   1
  -2   8  12 11.5565 462.561   1
  -2   8  13 368.443 454.710   1
  -2   8  14 304.921 410.895   1
  -2   9 -14 281.649 353.062   1
  -2   9 -13 266.179 358.775   1
  -2   9 -13 577.638 326.047  -1
  -2   9 -12 167.407 342.009   1
  -2   9 -11-462.746 396.293   1
  -2   9  -9-346.247 437.753   1
  -2   9  -7 374.444 389.613   1
  -2   9  -6-261.945 405.953   1
  -2   9  -5 1743.20 445.520   1
  -2   9  -5 842.198 393.877   1
  -2   9  -4 3215.32 506.692   1
  -2   9  -4 2238.56 435.377   1
  -2   9  -3 4745.92 474.736   1
  -2   9  -3 4215.39 548.335   1
  -2   9  -2 2924.22 421.125   1
  -2   9  -2 2610.34 513.299   1
  -2   9  -2 2229.00 494.774   1
  -2   9  -1 3878.93 460.086  -1
  -2   9  -1 2744.54 499.558   1
  -2   9  -1 3158.02 543.451   1
  -2   9   0 283.578 317.215   1
  -2   9   0-301.568 458.984   1
  -2   9   0 476.634 450.933   1
  -2   9   1 37.4051 316.140   1
  -2   9   1 256.740 492.520   1
  -2   9   1-429.851 452.189   1
  -2   9   2 1816.40 398.929   1
  -2   9   2 1554.83 565.640   1
  -2   9   3 3035.37 610.162   1
  -2   9   3 3802.50 473.315  -1
  -2   9   4 1936.68 407.080   1
  -2   9   4 1578.32 568.805   1
  -2   9   4 2019.61 602.587   1
  -2   9   5 3847.02 670.112   1
  -2   9   5 4995.01 517.349   1
  -2   9   5 4198.51 661.303   1
  -2   9   6 1087.39 536.520  -1
  -2   9   6 312.312 320.958   1
  -2   9   6 508.098 541.933   1
  -2   9   7 1508.44 374.397   1
  -2   9   7 583.519 526.800   1
  -2   9   8 123.883 493.970   1
  -2   9   8 190.239 300.129   1
  -2   9   9 2747.17 400.997   1
  -2   9   9 1796.97 567.727   1
  -2   9  10 185.687 457.195   1
  -2   9  10 248.313 286.343   1
  -2   9  11-67.3239 427.806   1
  -2   9  12-79.3500 404.168   1
  -2  10 -12 649.954 332.119   1
  -2  10 -11 68.6875 317.195   1
  -2  10 -10-286.709 355.135   1
  -2  10  -4 1272.79 435.833  -1
  -2  10  -3 730.259 418.095   1
  -2  10  -2 631.699 338.502   1
  -2  10  -2 140.956 395.589  -1
  -2  10  -1 1525.98 379.801   1
  -2  10  -1 652.314 428.633   1
  -2  10   0 1560.74 372.773   1
  -2  10   0 671.868 441.294   1
  -2  10   0 1194.50 501.815   1
  -2  10   0 598.223 315.365   1
  -2  10   1 230.386 318.293   1
  -2  10   1-281.538 419.897   1
  -2  10   1 441.342 471.634   1
  -2  10   2 838.568 350.447   1
  -2  10   2 445.094 417.687   1
  -2  10   3 1029.55 354.748   1
  -2  10   3 601.387 438.933   1
  -2  10   4 22.6167 313.405   1
  -2  10   5 105.640 299.917   1
  -2  10   6-20.7199 295.117   1
  -2  10   7 354.107 289.469   1
  -2  10   8 213.566 274.238  -1
  -2  10   9 105.496 244.499   1
  -2  11 -10 362.556 316.113   1
  -2  11  -9 139.447 315.435   1
  -2  11  -8-38.0688 320.746   1
  -2  11  -7-311.638 337.107   1
  -2  11  -6-266.806 367.735   1
  -2  11  -5 437.242 373.924   1
  -2  11  -4-181.772 331.931   1
  -2  11  -3 2367.51 474.316   1
  -2  11  -3 1283.82 361.139   1
  -2  11  -2 1677.18 440.453   1
  -2  11  -2 758.204 327.006   1
  -2  11  -1 364.027 386.898   1
  -2  11   0 668.959 318.749   1
  -2  11   0 389.123 403.828   1
  -2  11   1 857.747 318.762   1
  -2  11   1 233.125 375.638   1
  -2  11   2 693.500 311.612   1
  -2  11   2 261.141 375.334   1
  -2  11   3 569.117 304.983   1
  -2  11   3 43.2540 371.458  -1
  -2  11   4 552.077 379.340   1
  -2  11   4 1081.80 318.710   1
  -2  11   5 481.497 280.701   1
  -2  11   5 85.5463 358.266   1
  -2  11   6 467.519 361.809   1
  -1 -10  -4 466.422 357.123   1
  -1 -10  -3 207.469 354.849   1
  -1 -10  -2-2.12686 343.340   1
  -1 -10  -2-711.261 455.048   1
  -1 -10  -2 30.4793 475.367   1
  -1 -10  -1-781.881 553.813   1
  -1 -10  -1 1766.67 586.292   1
  -1 -10   0 1168.25 582.443   1
  -1 -10   0 158.190 597.992   1
  -1 -10   1 304.032 569.712   1
  -1 -10   1-750.262 630.144   1
  -1 -10   3 3989.87 617.211   1
  -1 -10   4-381.753 528.590   1
  -1 -10   4 2512.64 541.012   1
  -1 -10   5 1691.05 473.186   1
  -1 -10   5 524.740 519.259   1
  -1 -10   6 1095.13 529.248   1
  -1 -10   6 1013.72 435.202   1
  -1 -10   7 2333.43 564.151   1
  -1 -10   7 666.004 393.960   1
  -1 -10   8 2732.45 537.802   1
  -1 -10   8-0.12916 337.339   1
  -1 -10   9 3.94607 276.022   1
  -1 -10   9-144.818 352.619   1
  -1 -10  10 691.244 292.439   1
  -1  -9  -8 526.887 371.888   1
  -1  -9  -7 229.818 372.303   1
  -1  -9  -7 38.7024 389.634   1
  -1  -9  -6 75.7121 385.964   1
  -1  -9  -6 274.002 436.313   1
  -1  -9  -6 273.758 412.156   1
  -1  -9  -5 31.8086 394.359   1
  -1  -9  -5 372.377 489.731   1
  -1  -9  -5 68.6865 423.065   1
  -1  -9  -4 268.105 409.143   1
  -1  -9  -4-10.8746 444.126   1
  -1  -9  -4 600.701 517.619   1
  -1  -9  -3-383.982 414.562   1
  -1  -9  -3 2091.03 624.792   1
  -1  -9  -3-470.871 541.476   1
  -1  -9  -3 1161.65 587.156   1
  -1  -9  -2-109.827 417.791   1
  -1  -9  -2 1317.96 653.262   1
  -1  -9  -2 778.071 657.965   1
  -1  -9  -1-372.756 423.097   1
  -1  -9  -1-227.378 634.916   1
  -1  -9  -1 235.826 642.924   1
  -1  -9   0-895.229 680.803   1
  -1  -9   0 57.5012 398.461   1
  -1  -9   1 3914.30 661.488   1
  -1  -9   2 1474.61 518.982   1
  -1  -9   3 973.576 471.690   1
  -1  -9   4 637.595 433.550   1
  -1  -9   5-390.225 551.924   1
  -1  -9   5-208.789 400.010   1
  -1  -9   6 44.1708 514.264   1
  -1  -9   6-635.608 404.984  -1
  -1  -9   7 664.581 520.114   1
  -1  -9   8 1576.88 544.202  -1
  -1  -9   9 2885.61 559.701   1
  -1  -9  10 372.255 300.725   1
  -1  -9  11 690.668 313.305   1
  -1  -9  11 1397.85 308.569   1
  -1  -9  12 1448.01 306.432   1
  -1  -9  12 1643.61 369.950   1
  -1  -8 -10 494.881 368.716   1
  -1  -8 -10 175.396 550.470   1
  -1  -8  -9 111.320 391.471   1
  -1  -8  -9 318.167 585.763   1
  -1  -8  -8 205.819 409.778   1
  -1  -8  -8 403.197 598.204   1
  -1  -8  -8-22.2620 435.778   1
  -1  -8  -8 303.855 388.736   1
  -1  -8  -7-93.6733 436.320   1
  -1  -8  -7 501.256 593.235   1
  -1  -8  -7 344.243 457.176   1
  -1  -8  -7 193.369 420.847   1
  -1  -8  -6-294.564 464.045   1
  -1  -8  -6 835.758 522.775   1
  -1  -8  -6 191.863 447.489   1
  -1  -8  -5-188.155 459.155   1
  -1  -8  -5-32.8022 462.799   1
  -1  -8  -5 103.592 524.038   1
  -1  -8  -5 396.675 535.254   1
  -1  -8  -4-492.234 495.038   1
  -1  -8  -4 1278.40 660.072   1
  -1  -8  -4-451.769 616.371   1
  -1  -8  -4 581.872 675.915   1
  -1  -8  -3 2201.66 515.340   1
  -1  -8  -3 3324.57 763.593   1
  -1  -8  -3 559.202 620.049   1
  -1  -8  -3 2084.63 781.680   1
  -1  -8  -2 526.509 457.080   1
  -1  -8  -2 549.257 698.126   1
  -1  -8  -2 586.810 700.867   1
  -1  -8  -1 856.469 450.067   1
  -1  -8  -1-765.116 759.967   1
  -1  -8  -1-387.619 677.354   1
  -1  -8   0-200.482 413.194   1
  -1  -8   0 2834.91 641.990   1
  -1  -8   1-268.955 413.497   1
  -1  -8   1 2204.36 561.996   1
  -1  -8   2 709.939 455.743   1
  -1  -8   3-511.219 449.054   1
  -1  -8   6 687.092 394.650   1
  -1  -8   6 684.086 528.980   1
  -1  -8   7 1541.11 563.613   1
  -1  -8   7 2856.93 375.622   1
  -1  -8   8 3381.88 608.206   1
  -1  -8   8 3259.57 398.241   1
  -1  -8   9 4061.40 612.846   1
  -1  -8   9 3493.82 424.630   1
  -1  -8  10 1958.98 383.849   1
  -1  -8  10 2953.48 402.354   1
  -1  -8  10 2861.79 584.884   1
  -1  -8  11 2595.84 417.065   1
  -1  -8  11 3632.81 440.345   1
  -1  -8  12 1068.38 325.973  -1
  -1  -8  12 1294.86 353.948   1
  -1  -8  13 1170.40 355.070   1
  -1  -8  13 1227.33 334.360   1
  -1  -8  14 552.429 277.940   1
  -1  -8  15 1181.71 303.218   1
  -1  -7 -12 887.411 375.612   1
  -1  -7 -12 465.144 589.463   1
  -1  -7 -11 325.214 392.992   1
  -1  -7 -11 470.573 616.837  -1
  -1  -7 -10 618.154 438.473   1
  -1  -7 -10 906.459 644.464   1
  -1  -7  -9 449.090 446.310   1
  -1  -7  -9 1219.95 658.177   1
  -1  -7  -9 358.021 416.789   1
  -1  -7  -8 352.164 453.668   1
  -1  -7  -8 1246.69 650.941   1
  -1  -7  -8 347.537 474.576   1
  -1  -7  -8 665.624 442.615   1
  -1  -7  -7 3119.56 724.328   1
  -1  -7  -7 2496.62 574.346   1
  -1  -7  -7 2483.27 551.638   1
  -1  -7  -7 2263.25 523.683   1
  -1  -7  -6 1745.89 662.294   1
  -1  -7  -6 859.834 488.287   1
  -1  -7  -6 1861.62 617.657   1
  -1  -7  -6 1367.07 533.554   1
  -1  -7  -6 1443.42 598.198   1
  -1  -7  -5 815.684 493.386   1
  -1  -7  -5 1317.33 628.890   1
  -1  -7  -5 2084.45 709.139   1
  -1  -7  -5 867.048 600.790   1
  -1  -7  -4 2276.01 503.539   1
  -1  -7  -4 112.395 656.536   1
  -1  -7  -4 1422.18 599.596   1
  -1  -7  -4 2031.65 756.839   1
  -1  -7  -4 2148.03 798.614   1
  -1  -7  -3 1579.66 727.729   1
  -1  -7  -3 2511.39 498.724   1
  -1  -7  -3 1302.81 752.803   1
  -1  -7  -2 1325.91 441.595   1
  -1  -7  -2-165.690 652.590   1
  -1  -7  -1 2501.96 604.863   1
  -1  -7  -1 948.248 410.831   1
  -1  -7   0 791.262 394.872   1
  -1  -7   0 996.216 490.929   1
  -1  -7   1 781.109 372.538   1
  -1  -7   1 36.6659 413.640   1
  -1  -7   2 1270.98 361.634   1
  -1  -7   2 0.09821 421.135   1
  -1  -7   4 4893.51 389.104   1
  -1  -7   5 2086.05 326.576   1
  -1  -7   6-214.716 542.076   1
  -1  -7   6 1961.98 331.140   1
  -1  -7   7 567.681 480.666   1
  -1  -7   7 1896.00 338.472   1
  -1  -7   8 1898.93 317.235   1
  -1  -7   8 1343.30 510.721   1
  -1  -7   8 1101.18 314.502   1
  -1  -7   9 641.266 280.381   1
  -1  -7   9-5.14948 276.323   1
  -1  -7  10-507.777 323.268   1
  -1  -7  10-270.441 311.774   1
  -1  -7  11 3662.48 418.570   1
  -1  -7  11 2877.84 426.273   1
  -1  -7  11 3335.64 428.115   1
  -1  -7  12 1179.95 332.022   1
  -1  -7  12 559.758 309.370   1
  -1  -7  12 1259.45 370.037   1
  -1  -7  13 1951.04 394.246   1
  -1  -7  13 2029.79 361.962   1
  -1  -7  14 1467.30 336.993   1
  -1  -7  14 538.424 313.090   1
  -1  -7  15 363.839 287.478   1
  -1  -7  16 909.442 305.479   1
  -1  -7  17 259.740 766.599  -1
  -1  -7  17 454.184 265.750   1
  -1  -6 -14 337.845 587.045   1
  -1  -6 -13 2546.17 443.879   1
  -1  -6 -13 1578.52 681.217   1
  -1  -6 -12 456.370 396.020   1
  -1  -6 -12 834.777 677.067   1
  -1  -6 -11 487.811 428.306   1
  -1  -6 -11 1127.55 678.913   1
  -1  -6 -10 1383.64 482.446   1
  -1  -6 -10 1717.96 703.641   1
  -1  -6 -10 426.558 416.585   1
  -1  -6  -9 7026.06 679.261   1
  -1  -6  -9 4395.40 569.703   1
  -1  -6  -9 7230.82 879.160  -1
  -1  -6  -9 4250.98 542.807   1
  -1  -6  -8 4152.46 589.107   1
  -1  -6  -8 4949.23 793.449   1
  -1  -6  -8 4696.64 625.677   1
  -1  -6  -8 4144.97 572.487   1
  -1  -6  -7 285.318 454.659   1
  -1  -6  -7 776.813 555.688   1
  -1  -6  -7 733.522 504.157   1
  -1  -6  -7 714.158 650.628   1
  -1  -6  -6 1408.05 469.461   1
  -1  -6  -6 1016.15 636.155  -1
  -1  -6  -6 1517.12 694.119   1
  -1  -6  -6 119.596 479.499   1
  -1  -6  -6 1107.01 579.212   1
  -1  -6  -6 462.013 593.113   1
  -1  -6  -5 1242.23 447.948   1
  -1  -6  -5 1303.56 691.341   1
  -1  -6  -5-310.609 623.839   1
  -1  -6  -5 811.033 597.604   1
  -1  -6  -5 1358.89 723.513   1
  -1  -6  -4 4386.82 526.531   1
  -1  -6  -4 3031.53 757.185   1
  -1  -6  -4 2637.14 749.295   1
  -1  -6  -4 3635.87 627.447   1
  -1  -6  -3 390.876 394.946   1
  -1  -6  -3-305.776 653.544   1
  -1  -6  -3 273.341 505.049   1
  -1  -6  -3 17.8840 602.731   1
  -1  -6  -2 1840.06 403.097   1
  -1  -6  -2 1592.88 498.152   1
  -1  -6  -2 2989.51 584.975   1
  -1  -6  -1 3090.67 422.362   1
  -1  -6  -1 3618.46 510.595   1
  -1  -6   0 3818.34 418.564   1
  -1  -6   0 2429.36 437.299   1
  -1  -6   1 5620.50 443.897   1
[truncated: 436,494 more chars]
