# Supplementary material for: Triangular prism-shaped β-peptoid helices as unique biomimetic scaffolds
Source: Nat Commun. 2015 May 6;6:7013. doi: 10.1038/ncomms8013 (PMC4432622; doi:10.1038/ncomms8013)
Supplement: Supplementary Data 2 — Crystallographic data for compound 10a [file ncomms8013-s4.cif]

data_js384_b2_1
_audit_creation_date              2015-03-14
_audit_creation_method
;
Olex2 1.2
(compiled 2014.11.25 svn.r3098 for OlexSys, GUI svn.r4951)
;
_shelxl_version_number            2013-2
_publ_contact_author_address      ?
_publ_contact_author_email        ?
_publ_contact_author_name         'Pernille Harris'
_publ_contact_author_phone        ?
_publ_section_references
;
Dolomanov, O.V., Bourhis, L.J., Gildea, R.J, Howard, J.A.K. & Puschmann, H.
 (2009), J. Appl. Cryst. 42, 339-341.

Sheldrick, G.M. (2008). Acta Cryst. A64, 112-122.
;
_chemical_name_common             ?
_chemical_name_systematic         ?
_chemical_formula_moiety          'C15 H15 N O'
_chemical_formula_sum             'C15 H15 N O'
_chemical_formula_weight          225.28
_chemical_absolute_configuration  syn
_chemical_melting_point           ?
_chemical_oxdiff_formula          'C96 H100 N8 O8'
loop_
  _atom_type_symbol
  _atom_type_description
  _atom_type_scat_dispersion_real
  _atom_type_scat_dispersion_imag
  _atom_type_scat_source
 'C' 'C' 0.0181 0.0091 'International Tables Vol C Tables 4.2.6.8 and 6.1.1.4'
 'H' 'H' 0.0000 0.0000 'International Tables Vol C Tables 4.2.6.8 and 6.1.1.4'
 'N' 'N' 0.0311 0.0180 'International Tables Vol C Tables 4.2.6.8 and 6.1.1.4'
 'O' 'O' 0.0492 0.0322 'International Tables Vol C Tables 4.2.6.8 and 6.1.1.4'

_shelx_space_group_comment
;
The symmetry employed for this shelxl refinement is uniquely defined
by the following loop, which should always be used as a source of
symmetry information in preference to the above space-group names.
They are only intended as comments.
;
_space_group_crystal_system       'trigonal'
_space_group_IT_number            146
_space_group_name_H-M_alt         'R 3'
_space_group_name_Hall            'R 3'
loop_
  _space_group_symop_operation_xyz
 'x, y, z'
 '-y, x-y, z'
 '-x+y, -x, z'
 'x+2/3, y+1/3, z+1/3'
 '-y+2/3, x-y+1/3, z+1/3'
 '-x+y+2/3, -x+1/3, z+1/3'
 'x+1/3, y+2/3, z+2/3'
 '-y+1/3, x-y+2/3, z+2/3'
 '-x+y+1/3, -x+2/3, z+2/3'

_cell_length_a                    18.8251(9)
_cell_length_b                    18.8251(9)
_cell_length_c                    9.7951(7)
_cell_angle_alpha                 90
_cell_angle_beta                  90
_cell_angle_gamma                 120
_cell_volume                      3006.2(4)
_cell_formula_units_Z             9
_cell_measurement_reflns_used     5714
_cell_measurement_temperature     295.19(10)
_cell_measurement_theta_max       49.9740
_cell_measurement_theta_min       4.6780
_shelx_estimated_absorpt_T_max    ?
_shelx_estimated_absorpt_T_min    ?
_exptl_absorpt_coefficient_mu     0.549
_exptl_absorpt_correction_T_max   1.00000
_exptl_absorpt_correction_T_min   0.30013
_exptl_absorpt_correction_type    multi-scan
_exptl_absorpt_process_details
;
CrysAlisPro, Agilent Technologies,
Version 1.171.36.28 (release 01-02-2013 CrysAlis171 .NET)
(compiled Feb  1 2013,16:14:44)
Empirical absorption correction using spherical harmonics,
 implemented in SCALE3 ABSPACK scaling algorithm.
;
_exptl_crystal_colour             'clear light colourless'
_exptl_crystal_colour_lustre      clear
_exptl_crystal_colour_modifier    light
_exptl_crystal_colour_primary     colourless
_exptl_crystal_density_diffrn     1.120
_exptl_crystal_density_meas       ?
_exptl_crystal_density_method     ?
_exptl_crystal_description        plate
_exptl_crystal_F_000              1080
_exptl_crystal_preparation        ?
_exptl_crystal_recrystallization_method ?
_exptl_crystal_size_max           0.698
_exptl_crystal_size_mid           0.337
_exptl_crystal_size_min           0.194
_exptl_special_details
;
 ?
;
_exptl_transmission_factor_max    ?
_exptl_transmission_factor_min    ?
_diffrn_reflns_av_R_equivalents   0.0559
_diffrn_reflns_av_unetI/netI      0.0169
_diffrn_reflns_Laue_measured_fraction_full 0.604
_diffrn_reflns_Laue_measured_fraction_max 0.995
_diffrn_reflns_limit_h_max        18
_diffrn_reflns_limit_h_min        -18
_diffrn_reflns_limit_k_max        19
_diffrn_reflns_limit_k_min        -18
_diffrn_reflns_limit_l_max        9
_diffrn_reflns_limit_l_min        -9
_diffrn_reflns_number             16561
_diffrn_reflns_point_group_measured_fraction_full 0.602
_diffrn_reflns_point_group_measured_fraction_max 0.991
_diffrn_reflns_theta_full         67.684
_diffrn_reflns_theta_max          51.610
_diffrn_reflns_theta_min          4.698
_diffrn_ambient_temperature       295.19(10)
_diffrn_detector_area_resol_mean  5.3073
_diffrn_measured_fraction_theta_full 0.604
_diffrn_measured_fraction_theta_max 0.995
_diffrn_measurement_details
;
#__ type_ start__ end____ width___ exp.time_
  1 omega  -18.00    8.00   1.0000    1.0000
omega____ theta____ kappa____ phi______ frames
    -       -0.1562   38.0000  120.0000 26

#__ type_ start__ end____ width___ exp.time_
  2 omega  -83.00  -38.00   1.0000    1.0000
omega____ theta____ kappa____ phi______ frames
    -       -0.1562  178.0000    0.0000 45

#__ type_ start__ end____ width___ exp.time_
  3 omega  -30.00   35.00   1.0000    1.0000
omega____ theta____ kappa____ phi______ frames
    -       -0.1562   57.0000 -120.0000 65

#__ type_ start__ end____ width___ exp.time_
  4 omega   20.00   47.00   1.0000    1.0000
omega____ theta____ kappa____ phi______ frames
    -       -0.1562   38.0000  120.0000 27

#__ type_ start__ end____ width___ exp.time_
  5 omega  -28.00   29.00   1.0000    1.0000
omega____ theta____ kappa____ phi______ frames
    -       -0.1562  -38.0000 -120.0000 57

#__ type_ start__ end____ width___ exp.time_
  6 omega   36.00   75.00   1.0000    1.0000
omega____ theta____ kappa____ phi______ frames
    -       -0.1562   57.0000 -120.0000 39

#__ type_ start__ end____ width___ exp.time_
  7 omega   29.00   56.00   1.0000    1.9900
omega____ theta____ kappa____ phi______ frames
    -       62.9218   77.0000   90.0000 27

#__ type_ start__ end____ width___ exp.time_
  8 omega   62.00  143.00   1.0000    1.9900
omega____ theta____ kappa____ phi______ frames
    -       62.9218   77.0000  120.0000 81

#__ type_ start__ end____ width___ exp.time_
  9 omega   77.00  143.00   1.0000    1.9900
omega____ theta____ kappa____ phi______ frames
    -       62.9218   77.0000 -150.0000 66

#__ type_ start__ end____ width___ exp.time_
 10 omega   92.00  119.00   1.0000    1.9900
omega____ theta____ kappa____ phi______ frames
    -       62.9218   77.0000    0.0000 27

#__ type_ start__ end____ width___ exp.time_
 11 omega   28.00   55.00   1.0000    1.9900
omega____ theta____ kappa____ phi______ frames
    -       62.9218   77.0000  -90.0000 27

#__ type_ start__ end____ width___ exp.time_
 12 omega   94.00  134.00   1.0000    1.9900
omega____ theta____ kappa____ phi______ frames
    -       62.9218  125.0000 -120.0000 40

#__ type_ start__ end____ width___ exp.time_
 13 omega   29.00   59.00   1.0000    1.9900
omega____ theta____ kappa____ phi______ frames
    -       62.9218   77.0000  150.0000 30

#__ type_ start__ end____ width___ exp.time_
 14 omega   81.00  141.00   1.0000    1.9900
omega____ theta____ kappa____ phi______ frames
    -       62.9218   77.0000  150.0000 60

#__ type_ start__ end____ width___ exp.time_
 15 omega   28.00   54.00   1.0000    1.9900
omega____ theta____ kappa____ phi______ frames
    -       62.9218   77.0000    0.0000 26

#__ type_ start__ end____ width___ exp.time_
 16 omega   28.00  141.00   1.0000    1.9900
omega____ theta____ kappa____ phi______ frames
    -       62.9218   77.0000  -60.0000 113

#__ type_ start__ end____ width___ exp.time_
 17 omega   26.00  112.00   1.0000    1.9900
omega____ theta____ kappa____ phi______ frames
    -       62.9218 -125.0000  120.0000 86

#__ type_ start__ end____ width___ exp.time_
 18 omega   28.00  107.00   1.0000    1.9900
omega____ theta____ kappa____ phi______ frames
    -       62.9218   77.0000   30.0000 79

#__ type_ start__ end____ width___ exp.time_
 19 omega   88.00  115.00   1.0000    1.9900
omega____ theta____ kappa____ phi______ frames
    -       62.9218   77.0000 -180.0000 27

#__ type_ start__ end____ width___ exp.time_
 20 omega   29.00   56.00   1.0000    1.9900
omega____ theta____ kappa____ phi______ frames
    -       62.9218   77.0000  -30.0000 27

#__ type_ start__ end____ width___ exp.time_
 21 omega   79.00  121.00   1.0000    1.9900
omega____ theta____ kappa____ phi______ frames
    -       62.9218   77.0000  -30.0000 42

#__ type_ start__ end____ width___ exp.time_
 22 omega   28.00   60.00   1.0000    1.9900
omega____ theta____ kappa____ phi______ frames
    -       62.9218   77.0000  120.0000 32

#__ type_ start__ end____ width___ exp.time_
 23 omega   30.00   62.00   1.0000    1.9900
omega____ theta____ kappa____ phi______ frames
    -       62.9218   77.0000 -180.0000 32

#__ type_ start__ end____ width___ exp.time_
 24 omega   83.00  113.00   1.0000    1.9900
omega____ theta____ kappa____ phi______ frames
    -       62.9218   77.0000   90.0000 30

#__ type_ start__ end____ width___ exp.time_
 25 omega   28.00  141.00   1.0000    1.9900
omega____ theta____ kappa____ phi______ frames
    -       62.9218   77.0000   60.0000 113

#__ type_ start__ end____ width___ exp.time_
 26 omega   69.00  130.00   1.0000    1.9900
omega____ theta____ kappa____ phi______ frames
    -       62.9218   57.0000  -90.0000 61

#__ type_ start__ end____ width___ exp.time_
 27 omega   33.00   61.00   1.0000    1.9900
omega____ theta____ kappa____ phi______ frames
    -       62.9218   57.0000  -90.0000 28

#__ type_ start__ end____ width___ exp.time_
 28 omega   32.00   72.00   1.0000    1.9900
omega____ theta____ kappa____ phi______ frames
    -       62.9218   77.0000 -150.0000 40

#__ type_ start__ end____ width___ exp.time_
 29 omega  -88.00   -6.00   1.0000    1.9900
omega____ theta____ kappa____ phi______ frames
    -      -63.2343   77.0000   30.0000 82

#__ type_ start__ end____ width___ exp.time_
 30 omega  -49.00   -3.00   1.0000    1.9900
omega____ theta____ kappa____ phi______ frames
    -      -63.2343   38.0000  -90.0000 46

#__ type_ start__ end____ width___ exp.time_
 31 omega  -98.00   -6.00   1.0000    1.9900
omega____ theta____ kappa____ phi______ frames
    -      -63.2343   77.0000  -60.0000 92

#__ type_ start__ end____ width___ exp.time_
 32 omega  -74.00   14.00   1.0000    1.9900
omega____ theta____ kappa____ phi______ frames
    -      -63.2343   77.0000 -180.0000 88

#__ type_ start__ end____ width___ exp.time_
 33 omega  -76.00   31.00   1.0000    1.0000
omega____ theta____ kappa____ phi______ frames
    -       -0.1562  -57.0000 -150.0000 107

#__ type_ start__ end____ width___ exp.time_
 34 omega  -76.00   31.00   1.0000    1.0000
omega____ theta____ kappa____ phi______ frames
    -       -0.1562  -57.0000  150.0000 107

#__ type_ start__ end____ width___ exp.time_
 35 omega  -91.00  -35.00   1.0000    1.0000
omega____ theta____ kappa____ phi______ frames
    -       -0.1562 -178.0000 -180.0000 56

#__ type_ start__ end____ width___ exp.time_
 36 omega  -90.00  -34.00   1.0000    1.0000
omega____ theta____ kappa____ phi______ frames
    -       -0.1562  178.0000 -120.0000 56

#__ type_ start__ end____ width___ exp.time_
 37 omega   94.00  140.00   1.0000    1.9900
omega____ theta____ kappa____ phi______ frames
    -       62.9218  125.0000   90.0000 46

#__ type_ start__ end____ width___ exp.time_
 38 omega   32.00  139.00   1.0000    1.9900
omega____ theta____ kappa____ phi______ frames
    -       62.9218   57.0000   30.0000 107

#__ type_ start__ end____ width___ exp.time_
 39 omega   94.00  140.00   1.0000    1.9900
omega____ theta____ kappa____ phi______ frames
    -       62.9218  125.0000  -60.0000 46

#__ type_ start__ end____ width___ exp.time_
 40 omega   32.00  139.00   1.0000    1.9900
omega____ theta____ kappa____ phi______ frames
    -       62.9218   57.0000   90.0000 107

#__ type_ start__ end____ width___ exp.time_
 41 omega   94.00  140.00   1.0000    1.9900
omega____ theta____ kappa____ phi______ frames
    -       62.9218  125.0000 -180.0000 46

#__ type_ start__ end____ width___ exp.time_
 42 omega   23.00  121.00   1.0000    1.9900
omega____ theta____ kappa____ phi______ frames
    -       62.9218 -125.0000  -60.0000 98

#__ type_ start__ end____ width___ exp.time_
 43 omega   94.00  140.00   1.0000    1.9900
omega____ theta____ kappa____ phi______ frames
    -       62.9218  125.0000  150.0000 46

#__ type_ start__ end____ width___ exp.time_
 44 omega -145.00  -28.00   1.0000    1.9900
omega____ theta____ kappa____ phi______ frames
    -      -63.2343  -77.0000  -90.0000 117

#__ type_ start__ end____ width___ exp.time_
 45 omega  -98.00   18.00   1.0000    1.9900
omega____ theta____ kappa____ phi______ frames
    -      -63.2343   77.0000 -180.0000 116

#__ type_ start__ end____ width___ exp.time_
 46 omega -139.00  -32.00   1.0000    1.9900
omega____ theta____ kappa____ phi______ frames
    -      -63.2343  -57.0000 -150.0000 107

#__ type_ start__ end____ width___ exp.time_
 47 omega  -50.00   14.00   1.0000    1.9900
omega____ theta____ kappa____ phi______ frames
    -      -63.2343   38.0000  -60.0000 64

#__ type_ start__ end____ width___ exp.time_
 48 omega -145.00  -28.00   1.0000    1.9900
omega____ theta____ kappa____ phi______ frames
    -      -63.2343  -77.0000   30.0000 117

#__ type_ start__ end____ width___ exp.time_
 49 omega -141.00  -34.00   1.0000    1.9900
omega____ theta____ kappa____ phi______ frames
    -      -63.2343  -38.0000  -60.0000 107

#__ type_ start__ end____ width___ exp.time_
 50 omega -145.00  -28.00   1.0000    1.9900
omega____ theta____ kappa____ phi______ frames
    -      -63.2343  -77.0000 -180.0000 117
;
_diffrn_measurement_device_type   'SuperNova, Dual, Cu at zero, Atlas'
_diffrn_measurement_method        '\w scans'
_diffrn_orient_matrix_UB_11       -0.0822962000
_diffrn_orient_matrix_UB_12       -0.0375753000
_diffrn_orient_matrix_UB_13       0.0771663000
_diffrn_orient_matrix_UB_21       0.0460445000
_diffrn_orient_matrix_UB_22       0.0170476000
_diffrn_orient_matrix_UB_23       0.1367991000
_diffrn_orient_matrix_UB_31       0.0069628000
_diffrn_orient_matrix_UB_32       0.0850121000
_diffrn_orient_matrix_UB_33       0.0063579000
_diffrn_radiation_monochromator   mirror
_diffrn_radiation_type            CuK\a
_diffrn_radiation_wavelength      1.54184
_diffrn_source                    'SuperNova (Cu) X-ray Source'
_reflns_Friedel_coverage          0.992
_reflns_Friedel_fraction_full     0.600
_reflns_Friedel_fraction_max      0.986
_reflns_number_gt                 1022
_reflns_number_total              1393
_reflns_odcompleteness_completeness 99.86
_reflns_odcompleteness_iscentric  1
_reflns_odcompleteness_theta      50.38
_reflns_special_details
;
 Reflections were merged by SHELXL according to the crystal
 class for the calculation of statistics and refinement.
 
 _reflns_Friedel_fraction is defined as the number of unique
 Friedel pairs measured divided by the number that would be
 possible theoretically, ignoring centric projections and
 systematic absences.
;
_reflns_threshold_expression      'I > 2\s(I)'
_computing_cell_refinement
;
CrysAlisPro, Agilent Technologies,
Version 1.171.36.28 (release 01-02-2013 CrysAlis171 .NET)
(compiled Feb  1 2013,16:14:44)
;
_computing_data_collection
;
CrysAlisPro, Agilent Technologies,
Version 1.171.36.28 (release 01-02-2013 CrysAlis171 .NET)
(compiled Feb  1 2013,16:14:44)
;
_computing_data_reduction
;
CrysAlisPro, Agilent Technologies,
Version 1.171.36.28 (release 01-02-2013 CrysAlis171 .NET)
(compiled Feb  1 2013,16:14:44)
;
_computing_molecular_graphics     'Olex2 (Dolomanov et al., 2009)'
_computing_publication_material   'Olex2 (Dolomanov et al., 2009)'
_computing_structure_refinement   'ShelXL (Sheldrick, 2008)'
_computing_structure_solution     'ShelXS (Sheldrick, 2008)'
_refine_diff_density_max          0.574
_refine_diff_density_min          -0.230
_refine_diff_density_rms          0.094
_refine_ls_abs_structure_details
;
 Flack x determined using 470 quotients [(I+)-(I-)]/[(I+)+(I-)]
 (Parsons and Flack (2004), Acta Cryst. A60, s61).
;
_refine_ls_abs_structure_Flack    0.4(2)
_refine_ls_extinction_coef        .
_refine_ls_extinction_method      none
_refine_ls_goodness_of_fit_ref    1.501
_refine_ls_hydrogen_treatment     constr
_refine_ls_matrix_type            full
_refine_ls_number_parameters      131
_refine_ls_number_reflns          1393
_refine_ls_number_restraints      40
_refine_ls_R_factor_all           0.1437
_refine_ls_R_factor_gt            0.1229
_refine_ls_restrained_S_all       1.488
_refine_ls_shift/su_max           0.000
_refine_ls_shift/su_mean          0.000
_refine_ls_structure_factor_coef  Fsqd
_refine_ls_weighting_details
;
 w=1/[\s^2^(Fo^2^)+(0.2000P)^2^]
 where P=(Fo^2^+2Fc^2^)/3
;
_refine_ls_weighting_scheme       calc
_refine_ls_wR_factor_gt           0.3180
_refine_ls_wR_factor_ref          0.3565
_refine_special_details
;
 ?
;
_olex2_refinement_description
;
1. Fixed Uiso
 At 1.2 times of:
  All C(H) groups, All C(H,H) groups
 At 1.5 times of:
  All C(H,H,H) groups
2. Restrained planarity
 C9, C8, C7, C6, C11, C10, C15, C14, C13, C12
 with sigma of 0.1
 C13, C14, C15, C12, C11, C10, C9, C8, C7, C6
 with sigma of 0.1
3. Rigid bond restraints
 C6, C11, C12, C13, C14, C15, C10, C9, C8, C7
 with sigma for 1-2 distances of 0.01 and sigma for 1-3 distances of 0.01
4.a Ternary CH refined with riding coordinates:
 C4(H4)
4.b Secondary CH2 refined with riding coordinates:
 C1(H1A,H1B), C3(H3A,H3B)
4.c Aromatic/amide H refined with riding coordinates:
 C7(H7), C8(H8), C9(H9), C12(H12), C13(H13), C14(H14), C15(H15)
4.d Naphthalene refined as free rotating group:
 C6(C7,C8,C9,C10,C11,C12,C13,C14,C15)
4.e Idealised Me refined as rotating group:
 C5(H5A,H5B,H5C)
;
_atom_sites_solution_hydrogens    geom
_atom_sites_solution_primary      direct
_atom_sites_solution_secondary    ?
loop_
  _atom_site_label
  _atom_site_type_symbol
  _atom_site_fract_x
  _atom_site_fract_y
  _atom_site_fract_z
  _atom_site_U_iso_or_equiv
  _atom_site_adp_type
  _atom_site_occupancy
  _atom_site_site_symmetry_order
  _atom_site_calc_flag
  _atom_site_refinement_flags_posn
  _atom_site_refinement_flags_adp
  _atom_site_refinement_flags_occupancy
  _atom_site_disorder_assembly
  _atom_site_disorder_group
 N1 N -0.4469(6) -0.0010(7) -0.1993(11) 0.130(3) Uani 1 1 d . . . . .
 C1 C -0.3775(7) -0.0414(9) -0.0347(13) 0.134(4) Uani 1 1 d . . . . .
 H1A H -0.3494 -0.0532 -0.1066 0.161 Uiso 1 1 calc R . . . .
 H1B H -0.3407 0.0135 -0.0011 0.161 Uiso 1 1 calc R . . . .
 C4 C -0.5234(10) -0.0050(10) -0.2588(15) 0.147(5) Uani 1 1 d . . . . .
 H4 H -0.5692 -0.0579 -0.2293 0.176 Uiso 1 1 calc R . . . .
 O1 O -0.5208(7) -0.0960(8) -0.0462(10) 0.167(4) Uani 1 1 d . . . . .
 C2 C -0.4546(8) -0.0453(10) -0.0927(14) 0.126(4) Uani 1 1 d . . . . .
 C3 C -0.3706(9) 0.0650(9) -0.2532(14) 0.144(4) Uani 1 1 d . . . . .
 H3A H -0.3317 0.0875 -0.1786 0.172 Uiso 1 1 calc R . . . .
 H3B H -0.3807 0.1079 -0.2850 0.172 Uiso 1 1 calc R . . . .
 C6 C -0.5256(5) -0.0072(5) -0.4117(8) 0.137(4) Uani 1 1 d . U . . .
 C7 C -0.5164(6) 0.0611(5) -0.4816(11) 0.170(5) Uani 1 1 d G U . . .
 H7 H -0.5074 0.1075 -0.4336 0.205 Uiso 1 1 calc R . . . .
 C8 C -0.5207(6) 0.0601(6) -0.6233(11) 0.192(7) Uani 1 1 d G U . . .
 H8 H -0.5146 0.1058 -0.6701 0.231 Uiso 1 1 calc R . . . .
 C9 C -0.5342(6) -0.0093(6) -0.6951(8) 0.176(5) Uani 1 1 d G U . . .
 H9 H -0.5370 -0.0099 -0.7899 0.211 Uiso 1 1 calc R . . . .
 C10 C -0.5433(4) -0.0776(5) -0.6251(8) 0.145(4) Uani 1 1 d G U . . .
 C11 C -0.5391(4) -0.0766(4) -0.4834(8) 0.125(3) Uani 1 1 d G U . . .
 C12 C -0.5482(5) -0.1449(5) -0.4135(10) 0.154(4) Uani 1 1 d G U . . .
 H12 H -0.5454 -0.1443 -0.3187 0.185 Uiso 1 1 calc R . . . .
 C13 C -0.5617(6) -0.2143(4) -0.4852(14) 0.185(6) Uani 1 1 d G U . . .
 H13 H -0.5678 -0.2600 -0.4384 0.222 Uiso 1 1 calc R . . . .
 C14 C -0.5659(6) -0.2153(5) -0.6269(14) 0.199(7) Uani 1 1 d G U . . .
 H14 H -0.5749 -0.2617 -0.6750 0.239 Uiso 1 1 calc R . . . .
 C15 C -0.5568(6) -0.1470(6) -0.6969(10) 0.181(6) Uani 1 1 d G U . . .
 H15 H -0.5596 -0.1476 -0.7917 0.218 Uiso 1 1 calc R . . . .
 C5 C -0.5366(19) 0.0630(18) -0.184(3) 0.221(10) Uani 1 1 d . . . . .
 H5A H -0.4962 0.1165 -0.2153 0.331 Uiso 1 1 calc GR . . . .
 H5B H -0.5311 0.0594 -0.0870 0.331 Uiso 1 1 calc GR . . . .
 H5C H -0.5904 0.0539 -0.2043 0.331 Uiso 1 1 calc GR . . . .

loop_
  _atom_site_aniso_label
  _atom_site_aniso_U_11
  _atom_site_aniso_U_22
  _atom_site_aniso_U_33
  _atom_site_aniso_U_23
  _atom_site_aniso_U_13
  _atom_site_aniso_U_12
 N1 0.110(8) 0.145(8) 0.138(8) 0.006(6) 0.013(6) 0.066(7)
 C1 0.111(8) 0.148(11) 0.141(9) 0.017(8) 0.013(6) 0.062(7)
 C4 0.134(10) 0.166(13) 0.176(13) -0.005(9) 0.012(8) 0.102(10)
 O1 0.119(7) 0.211(10) 0.160(8) 0.022(7) 0.006(6) 0.075(7)
 C2 0.092(9) 0.144(9) 0.134(10) 0.007(8) 0.006(7) 0.053(7)
 C3 0.136(10) 0.132(10) 0.163(11) -0.016(8) -0.005(8) 0.068(9)
 C6 0.122(9) 0.152(9) 0.160(10) 0.004(7) 0.004(7) 0.087(8)
 C7 0.158(12) 0.157(11) 0.216(11) 0.005(9) -0.022(11) 0.094(11)
 C8 0.188(16) 0.207(15) 0.211(12) 0.044(12) 0.004(13) 0.120(15)
 C9 0.142(12) 0.224(14) 0.149(10) 0.021(8) -0.014(9) 0.082(13)
 C10 0.079(6) 0.167(9) 0.167(8) -0.010(7) 0.000(7) 0.045(7)
 C11 0.085(6) 0.138(7) 0.154(7) -0.009(6) -0.001(6) 0.057(6)
 C12 0.113(9) 0.131(8) 0.194(11) -0.008(7) -0.005(8) 0.043(8)
 C13 0.167(14) 0.123(9) 0.232(12) -0.010(10) 0.005(13) 0.048(10)
 C14 0.165(15) 0.167(12) 0.235(14) -0.055(13) 0.000(14) 0.060(13)
 C15 0.119(10) 0.207(13) 0.175(11) -0.033(9) 0.012(9) 0.049(11)
 C5 0.26(3) 0.22(2) 0.25(2) -0.060(16) 0.003(17) 0.17(2)

_geom_special_details
;
 All esds (except the esd in the dihedral angle between two l.s. planes)
 are estimated using the full covariance matrix.  The cell esds are taken
 into account individually in the estimation of esds in distances, angles
 and torsion angles; correlations between esds in cell parameters are only
 used when they are defined by crystal symmetry.  An approximate (isotropic)
 treatment of cell esds is used for estimating esds involving l.s. planes.
;
loop_
  _geom_bond_atom_site_label_1
  _geom_bond_atom_site_label_2
  _geom_bond_distance
  _geom_bond_site_symmetry_2
  _geom_bond_publ_flag
 N1 C4 1.521(19) . ?
 N1 C2 1.298(16) . ?
 N1 C3 1.448(18) . ?
 C1 H1A 0.9700 . ?
 C1 H1B 0.9700 . ?
 C1 C2 1.527(17) . ?
 C1 C3 1.510(18) 5_455 ?
 C4 H4 0.9800 . ?
 C4 C6 1.497(16) . ?
 C4 C5 1.60(2) . ?
 O1 C2 1.217(15) . ?
 C3 C1 1.510(18) 9_444 ?
 C3 H3A 0.9700 . ?
 C3 H3B 0.9700 . ?
 C6 C7 1.3900 . ?
 C6 C11 1.3900 . ?
 C7 H7 0.9300 . ?
 C7 C8 1.3900 . ?
 C8 H8 0.9300 . ?
 C8 C9 1.3900 . ?
 C9 H9 0.9300 . ?
 C9 C10 1.3900 . ?
 C10 C11 1.3900 . ?
 C10 C15 1.3900 . ?
 C11 C12 1.3900 . ?
 C12 H12 0.9300 . ?
 C12 C13 1.3900 . ?
 C13 H13 0.9300 . ?
 C13 C14 1.3900 . ?
 C14 H14 0.9300 . ?
 C14 C15 1.3900 . ?
 C15 H15 0.9300 . ?
 C5 H5A 0.9600 . ?
 C5 H5B 0.9600 . ?
 C5 H5C 0.9600 . ?

loop_
  _geom_angle_atom_site_label_1
  _geom_angle_atom_site_label_2
  _geom_angle_atom_site_label_3
  _geom_angle
  _geom_angle_site_symmetry_1
  _geom_angle_site_symmetry_3
  _geom_angle_publ_flag
 C2 N1 C4 118.5(10) . . ?
 C2 N1 C3 126.1(11) . . ?
 C3 N1 C4 114.2(12) . . ?
 H1A C1 H1B 108.0 . . ?
 C2 C1 H1A 109.4 . . ?
 C2 C1 H1B 109.4 . . ?
 C3 C1 H1A 109.4 5_455 . ?
 C3 C1 H1B 109.4 5_455 . ?
 C3 C1 C2 111.2(11) 5_455 . ?
 N1 C4 H4 105.5 . . ?
 N1 C4 C5 107.8(16) . . ?
 C6 C4 N1 113.4(10) . . ?
 C6 C4 H4 105.5 . . ?
 C6 C4 C5 118.0(14) . . ?
 C5 C4 H4 105.5 . . ?
 N1 C2 C1 118.0(11) . . ?
 O1 C2 N1 123.2(11) . . ?
 O1 C2 C1 118.3(13) . . ?
 N1 C3 C1 117.3(11) . 9_444 ?
 N1 C3 H3A 108.0 . . ?
 N1 C3 H3B 108.0 . . ?
 C1 C3 H3A 108.0 9_444 . ?
 C1 C3 H3B 108.0 9_444 . ?
 H3A C3 H3B 107.2 . . ?
 C7 C6 C4 118.5(7) . . ?
 C7 C6 C11 120.0 . . ?
 C11 C6 C4 121.5(7) . . ?
 C6 C7 H7 120.0 . . ?
 C6 C7 C8 120.0 . . ?
 C8 C7 H7 120.0 . . ?
 C7 C8 H8 120.0 . . ?
 C7 C8 C9 120.0 . . ?
 C9 C8 H8 120.0 . . ?
 C8 C9 H9 120.0 . . ?
 C10 C9 C8 120.0 . . ?
 C10 C9 H9 120.0 . . ?
 C9 C10 C11 120.0 . . ?
 C9 C10 C15 120.0 . . ?
 C11 C10 C15 120.0 . . ?
 C10 C11 C6 120.0 . . ?
 C10 C11 C12 120.0 . . ?
 C12 C11 C6 120.0 . . ?
 C11 C12 H12 120.0 . . ?
 C11 C12 C13 120.0 . . ?
 C13 C12 H12 120.0 . . ?
 C12 C13 H13 120.0 . . ?
 C14 C13 C12 120.0 . . ?
 C14 C13 H13 120.0 . . ?
 C13 C14 H14 120.0 . . ?
 C15 C14 C13 120.0 . . ?
 C15 C14 H14 120.0 . . ?
 C10 C15 H15 120.0 . . ?
 C14 C15 C10 120.0 . . ?
 C14 C15 H15 120.0 . . ?
 C4 C5 H5A 109.5 . . ?
 C4 C5 H5B 109.5 . . ?
 C4 C5 H5C 109.5 . . ?
 H5A C5 H5B 109.5 . . ?
 H5A C5 H5C 109.5 . . ?
 H5B C5 H5C 109.5 . . ?

loop_
  _geom_torsion_atom_site_label_1
  _geom_torsion_atom_site_label_2
  _geom_torsion_atom_site_label_3
  _geom_torsion_atom_site_label_4
  _geom_torsion
  _geom_torsion_site_symmetry_1
  _geom_torsion_site_symmetry_2
  _geom_torsion_site_symmetry_3
  _geom_torsion_site_symmetry_4
  _geom_torsion_publ_flag
 N1 C4 C6 C7 -110.1(10) . . . . ?
 N1 C4 C6 C11 71.9(13) . . . . ?
 C4 N1 C2 C1 179.4(12) . . . . ?
 C4 N1 C2 O1 7(2) . . . . ?
 C4 N1 C3 C1 -96.8(15) . . . 9_444 ?
 C4 C6 C7 C8 -178.0(8) . . . . ?
 C4 C6 C11 C10 178.0(8) . . . . ?
 C4 C6 C11 C12 -2.0(8) . . . . ?
 C2 N1 C4 C6 -138.4(12) . . . . ?
 C2 N1 C4 C5 89.1(18) . . . . ?
 C2 N1 C3 C1 95.7(16) . . . 9_444 ?
 C3 N1 C4 C6 53.2(14) . . . . ?
 C3 N1 C4 C5 -79.4(18) . . . . ?
 C3 N1 C2 C1 -13.6(19) . . . . ?
 C3 N1 C2 O1 174.5(13) . . . . ?
 C3 C1 C2 N1 -174.7(13) 5_455 . . . ?
 C3 C1 C2 O1 -2.4(19) 5_455 . . . ?
 C6 C7 C8 C9 0.0 . . . . ?
 C6 C11 C12 C13 180.0 . . . . ?
 C7 C6 C11 C10 0.0 . . . . ?
 C7 C6 C11 C12 180.0 . . . . ?
 C7 C8 C9 C10 0.0 . . . . ?
 C8 C9 C10 C11 0.0 . . . . ?
 C8 C9 C10 C15 180.0 . . . . ?
 C9 C10 C11 C6 0.0 . . . . ?
 C9 C10 C11 C12 180.0 . . . . ?
 C9 C10 C15 C14 180.0 . . . . ?
 C10 C11 C12 C13 0.0 . . . . ?
 C11 C6 C7 C8 0.0 . . . . ?
 C11 C10 C15 C14 0.0 . . . . ?
 C11 C12 C13 C14 0.0 . . . . ?
 C12 C13 C14 C15 0.0 . . . . ?
 C13 C14 C15 C10 0.0 . . . . ?
 C15 C10 C11 C6 180.0 . . . . ?
 C15 C10 C11 C12 0.0 . . . . ?
 C5 C4 C6 C7 17(2) . . . . ?
 C5 C4 C6 C11 -160.7(16) . . . . ?

_shelx_res_file
;
TITL js384_b2_1 in R3 #146
REM reset to R3 #146
CELL 1.54184 18.825102 18.825102 9.795083 90 90 120
ZERR 9 0.000859 0.000859 0.000727 0 0 0
LATT -3
SYMM -Y,+X-Y,+Z
SYMM +Y-X,-X,+Z
SFAC C H N O
UNIT 135 135 9 9
FLAT C9 C8 C7 C6 C11 C10 C15 C14 C13 C12
FLAT C13 C14 C15 C12 C11 C10 C9 C8 C7 C6
DELU C6 C11 C12 C13 C14 C15 C10 C9 C8 C7

L.S. 30 -20
PLAN  10
TEMP 22.04(10)
BOND
fmap 2 53
acta
MORE -1
BOND $H
CONF
REM <olex2.extras>
REM <HklSrc
REM  "%\\\\dtu-storage\\phha\\Documents\\Supernova\\Jonas\\js384_b2_1\\js384_b
REM 2_1.hkl">
REM </olex2.extras>

WGHT    0.200000
FVAR       4.37638
N1    3   -0.446852   -0.000953   -0.199259    11.00000    0.11006    0.14485 =
         0.13831    0.00557    0.01277    0.06598
C1    1   -0.377510   -0.041434   -0.034702    11.00000    0.11100    0.14817 =
         0.14055    0.01701    0.01266    0.06220
AFIX  23
H1A   2   -0.349432   -0.053162   -0.106607    11.00000   -1.20000
H1B   2   -0.340741    0.013502   -0.001133    11.00000   -1.20000
AFIX   0
C4    1   -0.523405   -0.004956   -0.258842    11.00000    0.13435    0.16601 =
         0.17568   -0.00501    0.01154    0.10171
AFIX  13
H4    2   -0.569225   -0.057863   -0.229342    11.00000   -1.20000
AFIX   0
O1    4   -0.520828   -0.096002   -0.046177    11.00000    0.11916    0.21062 =
         0.15959    0.02211    0.00613    0.07464
C2    1   -0.454647   -0.045341   -0.092738    11.00000    0.09174    0.14365 =
         0.13387    0.00676    0.00573    0.05300
C3    1   -0.370646    0.064950   -0.253219    11.00000    0.13627    0.13216 =
         0.16307   -0.01580   -0.00546    0.06774
AFIX  23
H3A   2   -0.331690    0.087534   -0.178606    11.00000   -1.20000
H3B   2   -0.380722    0.107934   -0.284962    11.00000   -1.20000
AFIX 116
C6    1   -0.525610   -0.007246   -0.411655    11.00000    0.12204    0.15204 =
         0.15980    0.00383    0.00408    0.08674
C7    1   -0.516440    0.061091   -0.481603    11.00000    0.15848    0.15698 =
         0.21618    0.00524   -0.02172    0.09405
AFIX  43
H7    2   -0.507446    0.107489   -0.433587    11.00000   -1.20000
AFIX 115
C8    1   -0.520712    0.060080   -0.623315    11.00000    0.18774    0.20678 =
         0.21052    0.04443    0.00375    0.11998
AFIX  43
H8    2   -0.514576    0.105802   -0.670114    11.00000   -1.20000
AFIX 115
C9    1   -0.534154   -0.009267   -0.695081    11.00000    0.14220    0.22357 =
         0.14911    0.02112   -0.01432    0.08159
AFIX  43
H9    2   -0.537012   -0.009943   -0.789897    11.00000   -1.20000
AFIX 115
C10   1   -0.543324   -0.077604   -0.625135    11.00000    0.07881    0.16725 =
         0.16705   -0.00986   -0.00025    0.04522
C11   1   -0.539053   -0.076595   -0.483423    11.00000    0.08458    0.13795 =
         0.15359   -0.00868   -0.00102    0.05699
C12   1   -0.548223   -0.144930   -0.413471    11.00000    0.11327    0.13132 =
         0.19353   -0.00755   -0.00482    0.04306
AFIX  43
H12   2   -0.545364   -0.144252   -0.318655    11.00000   -1.20000
AFIX 115
C13   1   -0.561665   -0.214278   -0.485234    11.00000    0.16734    0.12309 =
         0.23190   -0.00951    0.00496    0.04760
AFIX  43
H13   2   -0.567800   -0.260000   -0.438433    11.00000   -1.20000
AFIX 115
C14   1   -0.565937   -0.215291   -0.626946    11.00000    0.16487    0.16714 =
         0.23530   -0.05467   -0.00050    0.06037
AFIX  43
H14   2   -0.574930   -0.261689   -0.674960    11.00000   -1.20000
AFIX 115
C15   1   -0.556767   -0.146955   -0.696897    11.00000    0.11893    0.20733 =
         0.17451   -0.03271    0.01237    0.04924
AFIX  43
H15   2   -0.559625   -0.147633   -0.791712    11.00000   -1.20000
AFIX   0
C5    1   -0.536596    0.062981   -0.183878    11.00000    0.25521    0.22384 =
         0.25354   -0.06017    0.00299    0.17295
AFIX 137
H5A   2   -0.496162    0.116477   -0.215276    11.00000   -1.50000
H5B   2   -0.531142    0.059425   -0.087041    11.00000   -1.50000
H5C   2   -0.590409    0.053850   -0.204287    11.00000   -1.50000
AFIX   0
HKLF 4

REM  js384_b2_1 in R3 #146
REM R1(Free) =  0.1296 for     59 Fo > 4sig(Fo)  and  0.1476 for all     73 da
REM R1 =  0.1229 for    1022 Fo > 4sig(Fo)  and  0.1437 for all    1393 data
REM    131 parameters refined using     40 restraints

END

WGHT      0.2000      0.0000

REM Highest difference peak  0.574,  deepest hole -0.230,  1-sigma level  0.094
Q1    1  -0.3333  0.3333 -0.4105  10.33333  0.05    0.57
Q2    1  -0.6378 -0.2810 -0.9999  11.00000  0.05    0.46
Q3    1  -0.5179 -0.2061 -0.5789  11.00000  0.05    0.26
Q4    1  -0.5493 -0.0162 -0.5562  11.00000  0.05    0.21
Q5    1  -0.5511 -0.1496 -0.5793  11.00000  0.05    0.21
Q6    1  -0.6025 -0.0704 -0.6240  11.00000  0.05    0.19
Q7    1  -0.5584 -0.0798 -0.6775  11.00000  0.05    0.19
Q8    1  -0.4418  0.0080 -0.0708  11.00000  0.05    0.18
Q9    1  -0.5114  0.1151 -0.1612  11.00000  0.05    0.17
Q10   1  -0.5285 -0.1056  0.0759  11.00000  0.05    0.17
;
_shelx_res_checksum               10580
_shelx_hkl_file
;
   0   0   3 82095.2 972.349   9
   0   0  -3 83106.2 1112.51  40
   0   0   3 81489.5 924.056  46
   0   0   3 87444.3 1157.22  49
   0   0  -3 81835.2 963.074  10
   0   0  -3 90369.3 1586.75  33
   0   0  -3 91978.4 1803.50   4
   0   0  -3 82610.3 1135.09  25
   0   0   3 82834.6 1656.43   1
   0   0  -3 83635.9 1111.97  38
   0   0  -3 81898.7 1001.37  47
   0   0  -3 81705.8 1068.65  18
   0   0   3 81761.1 1362.31  34
   0   0   3 77596.0 858.089  19
   0   0   3 81028.7 980.718  44
   0   0  -3 79285.9 1530.02   6
   0   0   3 86363.9 1410.72  33
   0   0   6 6840.57 501.695  44
   0   0  -6 5376.37 438.599  10
   0   0  -6 4781.69 496.780  40
   0   0  -6 5981.69 480.220  47
   0   0   6 5402.32 377.872  46
   0   0  -6 4955.42 570.581  25
   0   0  -6 6366.67 591.491  38
   0   0  -6 5339.58 547.489  18
   0   0   6 6650.82 487.293   9
   0   0   9 792.308 279.371   9
   0   0  -9 575.083 390.817  25
   0   0  -9 420.088 232.959  30
   0   0  -9 646.292 334.720  38
   0   0   9 378.491 220.585  44
   1  -1   8 274.525 207.974   9
   1   0  -8 101.648 164.825  47
   1  -1   8 64.5403 183.221  44
   0  -1  -8 290.421 276.040  38
   1   0  -8 92.6094 293.291  18
  -1   1  -8-303.248 301.253  38
   0  -1  -8-109.599 257.913  40
   1   0  -8-9.56948 219.880  38
   0   1   8 236.098 223.097   9
  -1   1  -8-107.032 289.790  25
   1   0  -8-146.791 294.430  25
   0  -1  -8-135.525 299.989  18
  -1   0   8 49.2499 187.499  44
  -1   1  -8 5.62594 161.577  47
  -1   0   8 99.7265 204.365   9
   1  -1   8-157.725 151.362  26
   1   0  -8-156.970 191.046  30
   0   1   8-112.849 194.042  44
   0  -1  -8 402.332 333.546  25
  -1   1  -5 29210.9 1141.42  25
   0  -1  -5 32770.7 995.785  18
   0  -1  -5 29864.4 860.029  47
   0   1   5 34710.1 931.479   9
  -1   1  -5 32368.3 1112.07  18
   1  -1   5 29857.2 742.621  19
   0  -1  -5 29076.2 1023.91  40
   0   1   5 33119.0 913.404  44
   1  -1   5 35774.2 912.723  44
   1   0  -5 27445.5 782.926   7
   0  -1  -5 28882.2 842.785  48
  -1   1  -5 32410.1 965.683  47
   1  -1   5 32648.4 872.047   9
   0  -1  -5 31119.0 1047.08  25
   0  -1  -5 24544.9 1076.82  33
   1   0  -5 27207.8 892.791  48
  -1   0   5 31608.7 831.270  46
   1   0  -5 29955.0 876.837  47
  -1   1  -5 31018.1 930.210  10
   1  -1   5 30382.4 803.909  46
   0  -1  -5 27858.6 880.766   7
   1   0  -5 30068.9 872.986  10
   1   0  -5 29715.3 1006.70  25
   1  -1   5 23838.8 1006.62  34
  -1   0   5 32994.7 888.137   9
   1   0  -5 32542.3 1008.03  18
   1   0  -5 28380.8 917.395  40
   0  -1  -5 31542.2 1009.51  38
  -1   0   5 24579.7 969.646  34
  -1   0   5 32416.2 747.347  27
   1   0  -5 32866.3 1017.54  38
   0   1   5 23651.7 917.704  33
  -1   0   5 33534.8 843.037  19
   0  -1  -5 30250.6 826.692  10
  -1   0   5 31506.3 878.156  44
   0   1   5 26155.1 690.394  46
  -1   1  -5 35460.8 1158.29  38
  -1   1  -5 30848.0 1067.92  40
   0  -1  -2 74364.1 1265.04   6
   0   1   2 77304.7 950.682  33
   0  -1  -2 78918.4 1052.82  33
  -1   0   2 75325.7 1086.14  34
  -1   1  -2 74870.7 1225.80   6
  -1   1  -2 79872.6 1325.85   4
   1  -1   2 78967.8 1220.17  33
   1   0  -2 78292.8 1186.40  33
   1   0  -2 79129.8 1332.72   1
  -1   1  -2 84522.2 1352.75  33
  -1   0   2 74552.1 1131.17  33
  -1   1   1 29904.5 342.960  34
  -1   0  -1 32345.6 544.661  33
   0   1  -1 32559.5 690.672   3
   0  -1   1 31413.3 590.752  34
   1  -1  -1 33637.9 492.433  33
  -1   1   1 29458.5 456.576  36
   1  -1  -1 31495.9 454.581  36
  -1   1   1 27482.8 661.957   1
   1   0   1 31910.3 520.057  33
   1  -1  -1 31382.2 507.346   6
   0  -1   1 29138.9 501.177   1
   1   0   1 28929.2 626.794   4
   0  -1   1 33791.0 625.956  33
   1  -1  -4 22390.6 707.860  25
  -1   0  -4 18796.0 644.053   7
   0  -1   4 22314.0 518.112  11
   1   0   4 21446.8 800.170  33
   0   1  -4 18795.0 729.204  25
   1   0   4 20881.2 556.684  46
  -1   1   4 21226.5 1024.85   1
   0   1  -4 21214.2 972.099  33
  -1   0  -4 23186.6 810.361  40
   1  -1  -4 22487.9 691.084  38
   0  -1   4 22188.7 557.241  19
   0   1  -4 22135.6 763.141  18
   0   1  -4 20600.7 647.295  47
  -1   1   4 22342.6 633.335   9
   0  -1   4 24136.1 1003.85   6
   0  -1   4 21899.8 612.695  46
  -1   1   4 19703.5 712.232  34
  -1   1   4 21354.0 797.724  33
   0  -1   4 21615.8 620.527  44
   1  -1  -4 21278.5 632.875  48
  -1   0  -4 21897.9 933.909  33
  -1   0  -4 20369.2 777.537  25
  -1   0  -4 19840.7 595.939  10
   0   1  -4 19248.0 483.371  31
  -1   0  -4 22860.3 1102.56   4
   0  -1   4 19513.1 459.129  14
   1  -1  -4 23440.8 681.951  18
   0  -1   4 20693.8 951.153   1
   0   1  -4 19727.2 662.546  40
   1  -1  -4 21810.3 599.357   7
   1   0   4 21772.3 624.001   9
   0   1  -4 21208.8 613.994  48
  -1   1   4 19304.8 541.893  14
   0   1  -4 21364.9 970.891   4
   1  -1  -4 18430.3 859.258   6
   1  -1  -4 21663.6 882.813  33
  -1   0  -4 22113.1 670.804  47
   1  -1  -4 19550.4 577.874  47
  -1   0  -4 22279.2 767.945  38
   0   1  -4 20359.2 726.144  38
   1   0   4 24603.8 725.195  49
   1   0   4 20548.6 961.511   1
  -1   1   4 21969.2 572.029  46
   0  -1   4 20214.3 826.459  33
  -1   0  -4 20779.0 559.544  48
  -1   0  -4 19715.7 951.819   6
   1   0   4 21641.5 633.803  44
   0  -1   4 22487.6 574.572  27
   0   1  -4 20639.7 642.102  10
   1  -1  -4 23201.0 1057.36   4
  -1   1   4 21744.3 587.682  19
   1  -1  -4 21603.7 701.965  40
   0  -1   4 19679.8 832.855  34
  -1   0  -4 21260.5 738.829  18
  -1   1   4 20940.6 490.653  27
   1  -1  -7 1575.79 368.230  38
  -1   0  -7 1718.36 462.616  25
  -1   0  -7 1226.68 287.257  47
   0   1  -7 659.178 275.757  40
   1  -1  -7 835.955 238.229  47
   0  -1   7 1413.16 303.397   9
  -1   1   7 1478.91 325.555  44
   0   1  -7 1501.51 430.986  25
  -1   0  -7 519.170 260.403  40
   1  -1  -7 820.978 344.967  25
   1  -1  -7 1125.12 263.236  10
   1  -1  -7 1112.73 367.809  18
   0  -1   7 1493.95 313.022  44
   0   1  -7 1237.18 401.896  18
   1   0   7 2083.96 370.950   9
   1   0   7 1034.84 231.858  26
   1  -1  -7 755.072 267.975  40
  -1   0  -7 931.762 328.841  38
  -1   1   7 1843.63 337.400   9
  -1   1   7 675.471 180.688  46
   0   1  -7 1057.19 266.400  47
   0   1  -7 1645.58 406.236  38
   1   0   7 1508.52 312.506  44
  -1   0  -7 735.580 361.301  18
   0  -1   7 812.634 197.812  46
  -1   2  -9-203.882 294.090  25
  -2   1   9-205.958 206.053   9
   1   1   9 90.5813 204.778   9
  -1  -1  -9-725.473 309.473  38
   1  -2   9 108.559 166.544  44
  -1  -1  -9 96.0960 236.411  40
  -1   2  -9 289.827 208.123  47
   1   1   9 0.42254 167.146  44
  -1  -1  -9 0.79873 297.779  25
  -2   1   9-418.791 228.909  44
  -1   2  -9 217.367 216.733  30
   2  -1  -9 450.618 369.504  25
   2  -1  -9-257.120 305.643  18
   1  -2   9 36.1232 195.621   9
  -1   2  -9 257.442 270.063  38
   2  -1  -9-84.6521 215.391  38
  -1   2  -6 4781.89 541.892  38
   1   1   6 5256.45 468.606   9
   2  -1  -6 3851.52 449.977  18
   2  -1  -6 3315.65 342.182  47
  -1   2  -6 4344.64 582.192  25
   1  -2   6 3843.52 320.035  19
  -1  -1  -6 4303.77 495.110  38
  -1  -1  -6 3965.29 504.199  40
  -2   1   6 4390.40 426.447  44
  -2   1   6 2950.70 303.364  46
   1  -2   6 4197.99 391.407  44
  -1  -1  -6 4252.24 404.390  47
   1   1   6 4627.36 418.873  44
  -1   2  -6 4678.02 454.928  47
   2  -1  -6 3838.23 406.605  40
  -1   2  -6 2530.18 382.916  40
   1  -2   6 3893.06 352.592  46
  -1  -1  -6 3899.08 475.217  18
   1   1   6 3350.89 329.563  26
  -1   2  -6 3470.80 505.105  18
   1  -2   6 4190.53 384.820   9
   2  -1  -6 3695.51 366.671  10
   2  -1  -6 4075.96 445.827  38
   2  -1  -6 2858.66 381.871  48
   2  -1  -6 3641.73 440.627  25
  -2   1   6 4566.61 418.564   9
  -1  -1  -6 3733.44 527.960  25
   1  -2   3 9307.94 544.389  34
   1   1   3 9812.51 356.698  44
  -1  -1  -3 9259.33 441.810  40
  -1  -1  -3 9287.98 668.147   4
  -1  -1  -3 9426.52 483.289  33
   1   1   3 10057.0 370.526  45
  -2   1   3 9204.89 331.158  19
  -1  -1  -3 8353.25 347.833  18
  -1   2  -3 8467.30 442.224  18
   1  -2   3 9050.35 522.992  33
  -1  -1  -3 9672.74 367.256  47
  -1   2  -3 9701.74 552.806   4
   1  -2   3 9337.87 525.290   1
   2  -1  -3 9713.62 510.299  33
  -2   1   3 9386.86 343.218  14
  -2   1   3 9943.00 352.413   9
   1   1   3 9314.95 366.008   9
   1   1   3 10102.7 369.119  26
   2  -1  -3 9438.16 347.619  18
   2  -1  -3 9080.82 351.089  38
  -2   1   3 8860.84 479.170  33
  -1  -1  -3 9336.57 413.564  25
  -2   1   3 9215.40 435.314  34
   1   1   3 9584.40 426.376  49
  -1  -1  -3 8613.51 378.021  38
  -2   1   3 10068.9 531.628   6
  -2   1   3 9690.13 370.454  44
   1  -2   3 9934.46 359.579  28
  -2   1   3 9877.05 349.022  46
   2  -1  -3 8604.18 337.110  25
   2  -1  -3 8065.37 369.519  48
  -1   2  -3 8761.62 383.913  10
  -1  -1  -3 8877.80 386.231   7
   1  -2   3 9574.45 331.700  11
   1   1   3 9936.67 431.141  33
  -1   2  -3 8379.63 473.274  25
   1  -2   3 10793.1 590.853   6
  -1   2  -3 8929.19 433.688  38
   1  -2   3 10669.0 382.351  44
   1  -2   3 8991.17 358.286  49
  -1  -1  -3 8740.77 587.021   6
  -1   2  -3 9148.79 386.127  47
   1  -2   3 9413.63 328.751  27
   1  -2   3 9411.16 361.599  46
  -1   2  -3 8771.15 582.087  33
   2  -1   0 206870. 2001.24   5
  -1   2   0 205773. 1487.77   3
   1  -2   0 203382. 1432.98   3
  -1  -1   0 206684. 1420.04   2
   1  -2   0 205264. 1464.65   5
   1  -2  -3 19265.1 773.711   6
  -1  -1   3 19552.0 508.952  28
  -2   1  -3 20083.4 831.909  33
  -1  -1   3 18299.0 498.503  46
  -2   1  -3 19842.8 684.670  40
   1   1  -3 18903.7 523.338  10
   2  -1   3 18786.2 465.477  11
   2  -1   3 18872.5 508.722  44
  -2   1  -3 19203.0 834.668   6
   2  -1   3 17091.1 531.722  49
  -1  -1   3 17712.0 457.579  44
   1  -2  -3 19617.3 523.147  25
  -1   2   3 17976.2 564.599  45
   1   1  -3 19849.3 806.832  33
   1  -2  -3 17899.8 514.770  36
  -1  -1   3 17289.9 704.630  33
  -2   1  -3 20484.8 582.885  47
   1   1  -3 20620.7 903.100   3
  -1   2   3 19440.4 528.350  44
   1  -2  -3 20593.0 664.849  33
   1  -2  -3 20729.4 493.265  18
  -1  -1   3 22300.8 833.784   6
   1  -2  -3 19831.7 509.769  38
   1   1  -3 19024.0 553.084  18
  -2   1  -3 18168.0 614.580  18
   1   1  -3 19634.4 548.075  38
   2  -1   3 18113.9 456.793   9
  -1   2   3 19204.0 525.711   9
   2  -1   3 19280.5 710.850  33
   1   1  -3 19868.1 542.605  47
  -2   1  -3 17426.6 685.112  25
  -2   1  -3 19985.3 649.597  38
  -1   2   3 19766.8 882.357   1
   2  -1   3 18076.0 457.965  27
  -1   2   3 18170.0 588.006  33
  -1   2   3 18415.3 515.872  34
  -1  -1   3 18227.9 745.451  34
   1   1  -3 17662.2 472.501  21
   1   1  -6 2916.29 367.208  10
  -1  -1   6 2967.86 309.618  19
   1   1  -6 3180.57 436.269  38
   1  -2  -6 2405.57 281.464  10
  -2   1  -6 1714.93 359.501  40
   2  -1   6 3867.27 378.513   9
   1  -2  -6 2747.55 373.159  38
  -1  -1   6 2871.29 314.282  46
   1  -2  -6 2795.07 369.733  18
  -2   1  -6 2818.84 458.351  38
   1   1  -6 1958.23 318.704  40
   1  -2  -6 2901.81 392.604  40
  -1   2   6 4131.45 420.634   9
   1   1  -6 2484.25 327.593  47
  -1  -1   6 3220.54 349.046   9
  -2   1  -6 2551.86 357.250  47
   1  -2  -6 2411.92 283.069  47
   1  -2  -6 2157.99 310.412  48
  -1   2   6 3428.96 391.233  44
  -1  -1   6 3360.40 355.743  44
   1  -2  -6 2841.38 395.126  25
   2  -1   6 2442.10 264.526  46
   1  -2  -6 2618.39 333.359   7
  -2   1  -6 3307.81 516.986  25
  -1  -1   6 3160.47 287.618  27
  -2   1  -6 2090.14 397.421  18
   1   1  -6 2686.29 429.951  25
   1   1  -6 3011.97 445.747  18
   2  -1   6 3183.28 354.150  44
  -1  -1   9 262.091 217.481   9
  -1  -1   9-399.286 218.018  44
  -2   1  -9-235.837 242.281  38
   1  -2  -9 15.4996 263.855  25
   2  -1   9-118.930 194.060   9
   1  -2  -9-575.909 354.061  18
  -1   2   9-470.308 246.122  44
   1   1  -9 325.016 226.549  30
  -2   1  -9-662.698 363.662  25
  -1   2   9-146.242 207.777   9
   1  -2  -9-173.022 255.423  38
   1   1  -9-254.784 274.591  38
   2  -1   9-63.7378 173.154  44
   1  -2  -9 191.340 280.224  40
  -2   0   7 1125.87 294.067  44
   2   0  -7 1597.91 412.602  18
  -2   0   7 727.434 201.110  46
   2  -2   7 1310.82 297.035   9
   2   0  -7 1065.42 276.236  40
   0  -2  -7 1030.91 339.695  40
   2  -2   7 1083.62 219.994  46
   0   2   7 1456.89 310.763  44
  -2   0   7 1647.25 316.423   9
   2   0  -7 1420.29 284.962  47
   2   0  -7 1335.42 305.983  30
  -2   2  -7 911.927 328.645  40
   2   0  -7 827.005 350.795  25
   0  -2  -7 1817.68 441.452  25
  -2   2  -7 1252.56 416.810  25
   0  -2  -7 1440.28 363.194  18
  -2   2  -7 1469.52 338.108  47
   2   0  -7 1244.53 287.654  10
  -2   2  -7 1197.60 381.889  38
   0   2   7 1726.65 360.267   9
   2   0  -7 1136.74 331.991  38
   0  -2  -7 1219.34 329.379  38
   2  -2   7 1529.24 303.544  44
   2   0  -4 30717.0 1122.75  33
   2  -2   4 27816.9 1059.16   1
  -2   0   4 31918.3 768.561  46
   0  -2  -4 30323.4 1212.81   6
  -2   2  -4 28720.1 962.339  40
   0  -2  -4 28711.0 705.641  36
   0  -2  -4 31647.9 646.632  10
  -2   2  -4 31427.6 1024.90  18
  -2   2  -4 30166.2 689.136  31
  -2   2  -4 32026.2 1110.59  25
  -2   0   4 31930.1 631.823  27
   2  -2   4 29473.6 727.891  46
   0  -2  -4 33072.7 793.465  18
   2  -2   4 32144.8 732.754   9
   0  -2  -4 29217.6 951.129  33
   0   2   4 34661.5 834.116   9
   2  -2   4 32749.7 722.562  11
  -2   0   4 32841.8 724.063  19
  -2   2  -4 32421.9 1021.67  38
   0  -2  -4 33661.2 1375.19   4
   0  -2  -4 31909.6 828.064  38
   0  -2  -4 34246.7 915.044  25
   0   2   4 31762.3 723.666  26
   0   2   4 30180.4 589.119  46
   2  -2   4 28127.4 775.147  49
   2   0  -4 28662.1 735.162  40
   0   2   4 30570.2 1233.30   1
   2   0  -4 31883.0 779.690  47
   2  -2   4 32556.8 743.536  27
   2  -2   4 27507.7 1005.96  33
   0   2   4 28362.7 815.596  33
   2   0  -4 31461.0 812.560  25
  -2   0   4 29317.1 979.472  34
  -2   2  -4 31795.5 1254.34  33
   0  -2  -4 33092.3 971.528  40
   0  -2  -4 33430.5 852.350   7
  -2   0   4 32794.4 783.345  44
  -2   0   4 34392.5 1157.05   6
   2   0  -4 33382.9 846.896  38
  -2   2  -4 32143.0 882.022  47
   2   0  -4 32268.7 867.978  48
   0  -2  -4 32061.5 721.116  47
   2  -2   4 28949.4 575.793  19
  -2   0   4 29029.2 1020.71  33
   2   0  -4 30173.4 1238.48   3
  -2   2  -4 27901.2 1134.62   6
   2   0  -4 33571.8 855.673  18
   2   0  -4 30702.7 690.687  21
   2   0  -4 30217.0 609.367   7
  -2   0   4 31415.1 708.443  14
   0   2   4 33777.8 814.740  44
   0  -2  -1 524979. 2995.54   4
   0   2   1 531139. 3538.10   2
   2  -2   1 521658. 3009.77  33
   2  -2   1 528141. 2495.45   6
   0   2  -2 397013. 3472.69   3
  -2   2   2 352301. 2912.70   2
  -2   0  -2 364282. 2672.87  33
   2  -2  -2 393677. 2402.94  33
  -2   0  -2 390196. 3827.12   5
   0  -2   2 368576. 2956.29  34
   0  -2   2 376141. 2910.75  33
  -2   2   2 365481. 2349.59  36
   2  -2  -2 364444. 2408.68   6
   2   0   2 374097. 2474.04  33
   2   0   2 367920. 3129.38   4
   2  -2  -2 350723. 2122.98  36
   0   2  -2 386295. 2985.18  35
  -2   2   5 61621.6 1299.22  44
   2   0   5 57073.4 1149.65  44
   2  -2  -5 61256.8 1274.84  18
   0   2  -5 46310.3 1585.00   4
   0  -2   5 53185.8 998.112  19
   2   0   5 53410.1 1266.43  49
   2   0   5 52437.3 1150.29  26
   2  -2  -5 55766.4 1272.43  25
   2  -2  -5 49650.3 1071.23   7
   2  -2  -5 54668.2 1248.16  38
  -2   0  -5 38966.9 1427.79  33
   0  -2   5 56521.5 1074.54  27
   2   0   5 42167.7 1214.15  33
  -2   0  -5 54224.7 1441.54  38
   0  -2   5 56598.2 1131.36  44
  -2   2   5 59538.4 1229.24   9
   0   2  -5 52362.2 1464.77  18
  -2   0  -5 51633.7 1529.58  40
   0  -2   5 48459.1 1098.34  46
  -2   2   5 46708.7 970.126  46
   2   0   5 43597.4 885.936  46
   2  -2  -5 49516.2 1247.88  40
   0   2  -5 43687.4 1174.45  40
   2  -2  -5 49970.0 1246.93  48
   0   2  -5 50887.8 1535.65  25
   2  -2  -5 40879.9 1357.97  33
   2   0   5 56242.3 1170.91   9
   0   2  -5 52837.9 1276.31  10
   0   2  -5 56042.5 1452.48  38
   2  -2  -5 45081.7 968.383  47
   0   2  -5 53249.1 1252.93  47
  -2   0  -5 50656.8 1369.41  18
   0   2  -5 45674.1 1863.70  35
  -2   0  -5 47757.7 1488.83  25
   0  -2   5 53245.9 958.960  11
   0  -2   5 60520.8 1183.93   9
  -2   0  -5 56583.3 1286.00  47
   2   0   8 41.7790 136.250  26
   0   2  -8 60.9412 194.262  47
   2  -2  -8-149.882 258.645  18
   2  -2  -8 27.7759 228.575  38
   0  -2   8-557.363 270.040   9
   0   2  -8 282.654 296.580  38
  -2   0  -8-84.6264 266.063  38
  -2   0  -8-34.0313 246.425  40
   2  -2  -8 289.972 246.797  40
  -2   2   8-46.4239 189.282   9
   2   0   8-184.616 226.614   9
  -2   0  -8 96.4361 282.295  25
   2   0   8-30.7486 176.642  44
   0   2  -8 69.9902 320.187  25
   2  -2  -8 472.226 308.975  25
   2  -2  -8 429.531 209.944  30
   0  -2   8 240.459 188.313  44
   0  -2   8-55.8699 122.413  46
  -2   2   8-116.645 204.227  44
   0   2  -8-179.948 247.364  30
  -2   0  -8 168.902 215.791  47
  -2  -1  -7 887.485 325.413  38
   2   1   7 704.376 237.808  44
   1  -3   7 860.751 242.444  44
   3  -2  -7 775.792 228.158  10
   3  -2  -7 518.412 251.898  48
   3  -2  -7 413.115 216.110  40
   3  -2  -7 712.388 303.880  25
   3  -2  -7 671.505 300.637  18
  -3   2   7 609.721 258.054  44
  -2  -1  -7 98.3413 275.377  18
  -2  -1  -7 1036.19 401.155  25
  -3   2   7 386.662 145.413  46
   3  -2  -7 634.239 227.844  30
   1  -3   7 1029.81 276.087   9
  -2  -1  -7 279.382 259.260  40
  -3   2   7 1400.17 297.237   9
   2   1   7 855.212 284.719   9
  -1   3  -7 1027.38 285.057  47
   3  -2  -7 878.858 275.527  38
  -1   3  -7 1108.53 357.234  38
   1  -3   7 1031.51 229.123  46
  -1   3  -7 738.707 379.539  25
   2   1   7 778.614 209.927  26
  -2  -1  -7 770.572 238.383  47
   3  -2  -4 3649.72 276.421  18
  -3   2   4 3509.99 295.684  44
   2   1   4 3832.44 297.091   9
   3  -2  -4 3743.35 314.364  48
   3  -2  -4 3388.52 274.444  25
  -3   2   4 3392.27 271.500  19
  -1   3  -4 3732.34 401.863  25
   2   1   4 3432.84 264.135  44
  -1   3  -4 3050.68 426.541  33
   1  -3   4 2957.82 345.857   1
   1  -3   4 3429.87 275.251  44
   1  -3   4 3093.78 371.017  33
   3  -2  -4 3284.05 356.951  33
  -3   2   4 2736.90 248.743  34
  -2  -1  -4 3200.79 352.979  25
  -3   2   4 3522.83 275.520  14
   1  -3   4 3645.74 289.763  28
  -1   3  -4 3305.62 256.390  31
   3  -2  -4 3162.80 201.710  21
   1  -3   4 3254.13 270.527  46
   3  -2  -4 3363.82 234.826  47
  -2  -1  -4 3309.17 328.755  38
  -2  -1  -4 3511.19 302.716  47
  -1   3  -4 3566.49 369.129  38
  -1   3  -4 2822.59 358.732  18
   1  -3   4 3184.54 249.576  27
   1  -3   4 2949.08 375.807  34
   3  -2  -4 3289.21 276.356  38
  -1   3  -4 2905.00 290.025  40
  -1   3  -4 3192.14 450.993   3
  -2  -1  -4 3342.33 460.473   6
   1  -3   4 2985.48 236.359  11
   2   1   4 3058.41 284.776  33
  -3   2   4 3297.38 254.633  46
   2   1   4 2520.35 178.113  46
   2   1   4 3421.13 279.892  26
  -1   3  -4 3000.57 283.760  47
   1  -3   4 3405.24 412.431   6
  -2  -1  -4 3369.16 311.358  22
  -2  -1  -4 3396.18 381.957  40
  -2  -1  -4 2374.81 302.027  33
  -1   3  -4 3388.03 467.400  35
  -2  -1  -4 3268.40 301.817  18
  -3   2   4 3432.51 274.088   9
  -1   3  -4 3313.49 380.054   4
   2   1   1 401005. 3053.03   5
   3  -2  -1 404158. 2268.64   2
  -1   3  -1 405299. 3140.83   3
   1  -3   1 408399. 2706.84  33
  -1   3  -1 403707. 2944.10  35
  -3   2   1 400577. 1544.41   6
   1  -3   1 408900. 3001.71  35
   1  -3   1 401981. 2692.28  34
   1  -3   1 410170. 2324.05  36
   3  -2  -1 397255. 2603.36  35
   1  -3   1 424404. 3164.00   3
   3  -2  -1 386583. 1781.53   3
  -2  -1  -1 397872. 3157.19   5
  -2  -1   2 40889.4 994.506  34
  -1   3   2 39244.7 1128.57   1
   3  -2   2 40306.7 1015.42   4
  -1   3   2 41013.3 760.879  45
   2   1  -2 40566.3 703.002  35
   2   1  -2 43151.7 1018.60   1
  -3   2  -2 42935.4 1151.08  33
  -2  -1   2 41422.5 672.117  46
  -3   2  -2 40032.8 1004.85   6
   2   1  -2 44012.1 999.892  34
  -1   3   2 40114.5 1215.52   2
   2   1  -2 40413.6 1154.13   3
  -3   2  -2 39622.5 737.224  36
   3  -2   2 43397.6 1066.71  33
   1  -3  -2 43388.3 630.975  33
  -2  -1   2 40196.7 965.613  33
  -1   3   2 37022.4 547.473  34
   1  -3  -2 41751.0 946.471  36
   1  -3  -5 10.7747 173.480  25
  -2  -1   5 307.334 126.291  19
   2   1  -5 592.286 185.967  38
  -3   2  -5 441.368 172.142  47
   3  -2   5 941.974 183.711   9
  -2  -1   5 795.321 178.741  44
   1  -3  -5 612.888 159.658  48
  -1   3   5 538.073 124.935  12
  -3   2  -5 647.010 262.508  38
  -3   2  -5 210.814 192.171  40
  -2  -1   5 806.306 181.240  46
   2   1  -5 966.840 243.463  48
   3  -2   5-53.4586 187.684  44
   1  -3  -5 449.485 158.838  38
   1  -3  -5 20.0666 111.383  10
   1  -3  -5 596.520 179.046  18
   1  -3  -5 667.682 204.280  40
  -1   3   5 800.822 217.433   9
   3  -2   5 428.301 120.727  46
  -3   2  -5 1218.85 343.596  25
   3  -2   5 701.316 178.196  49
   2   1  -5 558.362 162.386  47
   2   1  -5 603.090 206.998  18
  -1   3   5 433.233 122.915  26
  -2  -1   5 371.213 114.305  27
   1  -3  -5 527.228 164.960   7
   2   1  -5 683.832 202.290  25
  -2  -1   5 828.118 204.319  34
  -1   3   5 739.175 171.486  43
  -3   2  -5-181.053 280.334  18
   2   1  -5 654.796 156.944  40
   2   1  -5 622.878 170.035  10
  -2  -1   5 734.788 139.963  14
  -3   2  -5 622.970 143.516  31
  -1   3   5 733.212 193.785  44
   3  -2   5 475.809 113.424  16
   3  -2   8 191.654 219.742   9
   2   1  -8 69.6058 162.155  30
   2   1  -8-94.9649 329.175  18
   1  -3  -8-255.783 292.004  25
  -1   3   8 69.9721 195.977   9
  -2  -1   8-833.773 294.422   9
  -3   2  -8 16.0563 281.754  25
  -3   2  -8 238.556 284.687  38
  -2  -1   8-65.8083 183.906  44
  -3   2  -8 39.3514 169.243  47
   1  -3  -8 199.389 238.933  40
  -1   3   8-28.2726 188.127  44
  -2  -1   8 52.1661 124.710  46
   1  -3  -8-311.667 316.177  18
   1  -3  -8-1.06974 206.493  38
   3  -2   8-90.9840 150.404  26
   2   1  -8 335.878 281.065  38
   3  -2   8-15.3991 216.615  44
  -2   3  -8-34.2657 307.581  25
   3  -1  -8 196.672 359.571  25
  -3   1   8 167.551 129.020  46
  -1  -2  -8-243.747 315.176  18
   3  -1  -8-54.2667 308.154  18
  -1  -2  -8 28.4112 242.788  40
   3  -1  -8-89.5513 183.413  10
  -2   3  -8 467.843 312.397  38
   3  -1  -8 102.327 172.895  30
  -3   1   8 341.437 218.309  44
   2  -3   8-181.642 218.825   9
   2  -3   8 172.250 144.966  46
  -1  -2  -8 12.3086 213.203  38
   1   2   8 302.979 209.587  44
   3  -1  -8 411.974 271.791  38
  -2   3  -8 115.781 208.502  47
  -3   1   8 284.482 217.735   9
  -1  -2  -8 220.332 316.067  25
   2  -3   8 207.294 168.980  26
   2  -3   8 222.200 177.600  44
   1   2   8 246.043 235.345   9
  -3   1   5 14170.4 630.805  44
   2  -3   5 9369.31 498.400  46
  -1  -2  -5 11301.7 649.374   7
   1   2   5 11141.3 519.766  26
  -3   1   5 13420.9 588.236  19
  -3   1   5 11486.7 535.711  46
   3  -1  -5 10507.5 451.710   7
  -1  -2  -5 12078.3 723.350  25
  -1  -2  -5 13121.7 589.339  47
  -2   3  -5 12521.0 646.101  47
  -2   3  -5 10086.9 711.703  18
  -2   3  -5 8088.03 603.380  40
   2  -3   5 9657.64 701.226   1
   2  -3   5 11625.5 437.509  19
  -1  -2  -5 11252.8 606.131  18
   3  -1  -5 14597.9 672.942  18
   2  -3   5 12556.0 526.808  11
  -3   1   5 12960.5 564.982   9
   3  -1  -5 12303.4 604.068  38
   3  -1  -5 9706.60 496.540  47
  -3   1   5 11842.1 421.064  27
   2  -3   5 13493.0 573.538  27
  -1  -2  -5 13076.5 784.696  40
  -2   3  -5 10442.9 500.304  31
   2  -3   5 13055.0 556.142   9
   3  -1  -5 10388.4 545.473  40
  -1  -2  -5 12713.4 673.395  38
   3  -1  -5 11671.9 594.291  25
  -2   3  -5 12943.1 788.543  38
  -3   1   5 12756.0 553.695  14
   1   2   5 14775.1 671.386   9
   1   2   5 13759.7 614.036  44
   3  -1  -5 9545.73 591.686  48
  -2   3  -5 12232.2 838.405  25
   2  -3   5 11487.0 535.170  44
   1   2   2 255039. 1334.02  33
  -2   3  -2 265780. 2962.15  35
   2  -3   2 276563. 1605.34  36
  -3   1   2 272475. 1969.90  36
   2  -3   2 294977. 2632.01   6
   3  -1  -2 264828. 2491.73   3
   3  -1  -2 290533. 2486.83  33
   3  -1  -2 279347. 2134.87  34
  -2   3  -2 281277. 2933.52   3
   1   2   2 247586. 2343.50  34
   2  -3   2 264595. 2654.89  33
  -3   1   2 282056. 2256.31   6
   2  -3  -1 26798.7 657.013  36
   2  -3  -1 27593.8 809.850   2
  -3   1  -1 26453.5 978.311   5
   3  -1   1 24223.9 724.733  33
  -2   3   1 24052.9 641.573  36
   1   2  -1 26303.9 877.448   3
  -1  -2   1 24600.8 529.506  35
  -1  -2   1 23324.0 601.199  33
   2  -3  -1 24901.7 677.278   1
  -2   3   1 23511.8 743.336   2
   3  -1   1 23993.8 917.753   5
  -1  -2   1 24713.0 695.318  34
  -2   3   4 13276.2 442.274  46
   1   2  -4 14953.0 942.309   3
  -3   1  -4 14278.7 695.200  18
  -1  -2   4 14871.0 427.197  14
  -2   3   4 12242.9 826.295   2
  -3   1  -4 13567.1 872.575   6
   3  -1   4 15009.6 604.580  49
   1   2  -4 15325.0 590.558  47
   2  -3  -4 16385.9 925.602   4
   2  -3  -4 13056.4 710.372   6
   1   2  -4 13151.0 640.812  25
   1   2  -4 14962.3 676.682  18
   2  -3  -4 13603.8 413.164  47
   3  -1   4 12582.2 404.561  16
  -3   1  -4 14481.8 485.298  31
  -3   1  -4 10286.5 344.983  36
  -1  -2   4 15815.0 581.473  28
   2  -3  -4 16147.7 617.539  48
   3  -1   4 14634.8 511.352   9
   1   2  -4 13717.7 466.785  31
  -1  -2   4 13443.9 765.314  34
   2  -3  -4 14548.9 542.557  38
  -2   3   4 16420.0 605.549   9
   1   2  -4 14163.9 831.124  33
  -3   1  -4 14915.4 720.743  38
   1   2  -4 13154.7 414.104  39
   2  -3  -4 13019.6 508.103  36
  -3   1  -4 13316.0 561.593  22
  -1  -2   4 15349.1 519.843  44
  -3   1  -4 14492.0 789.300  25
   2  -3  -4 16051.3 540.212  18
  -3   1  -4 13010.8 1059.68   5
   2  -3  -4 15381.7 573.817  25
  -2   3   4 13230.1 436.249  12
  -3   1  -4 13116.1 752.530  40
  -2   3   4 12301.7 427.995  34
  -1  -2   4 15781.3 569.463  46
  -1  -2   4 17568.2 879.301   6
   1   2  -4 15118.2 634.372  38
   1   2  -4 15795.1 687.870  48
   3  -1   4 13556.9 688.047  33
   1   2  -4 15092.8 613.783  10
  -2   3   4 14615.1 900.902   1
   3  -1   4 15058.8 541.056  44
   1   2  -4 15495.1 834.886  35
   2  -3  -4 14248.9 632.962  40
   2  -3  -4 13560.9 642.101  33
  -3   1  -4 12808.1 789.084  33
  -1  -2   4 13165.2 726.963  33
  -3   1  -4 17161.5 670.925  47
   1   2  -4 13659.8 487.508  40
  -3   1  -7 455.274 310.854  38
  -1  -2   7 1283.11 282.256   9
   2  -3  -7 377.246 236.358  38
   3  -1   7 1039.59 279.570   9
   2  -3  -7 437.728 270.091  25
   2  -3  -7 699.413 304.908  18
  -3   1  -7 1212.25 434.828  25
  -3   1  -7 1097.97 306.422  47
  -2   3   7 889.008 290.556  44
  -1  -2   7 566.025 205.915  46
  -1  -2   7 836.252 208.671  19
   2  -3  -7 648.828 258.863  40
  -1  -2   7 953.789 251.430  44
   2  -3  -7 333.237 211.140  48
   1   2  -7 397.220 228.856  47
  -3   1  -7 828.871 361.080  40
   2  -3  -7 767.182 235.182   7
   1   2  -7 1027.83 430.685  18
   1   2  -7 867.069 382.404  25
   3  -1   7 645.612 235.567  44
  -2   3   7 1440.04 328.797   9
   1   2  -7 592.645 259.235  30
   3  -1   7 856.547 229.496  26
  -2   3   7 501.966 200.316  43
   1   2  -7 826.061 328.945  38
   3  -3   9 143.085 152.158  26
  -3   0   9-576.869 238.609  44
   0  -3  -9 163.102 284.593  40
   0   3   9-617.992 246.717  44
   0  -3  -9-215.371 291.950  25
   0   3   9-152.756 203.759   9
   3  -3   9 18.5344 163.580  44
   3   0  -9-152.058 247.594  38
   0   3   9-242.034 229.512  41
   0  -3  -9-482.917 311.923  38
   3   0  -9-593.374 252.269  30
  -3   3  -9 341.055 319.598  38
   3  -3   9-81.3431 178.900   9
  -3   3  -9-284.967 224.255  47
   3   0  -9 7.24945 301.057  18
  -3   0   9-73.0415 179.140   9
  -3   3  -9 43.2509 267.136  25
   3   0  -6 394.282 244.676  48
   3   0  -6 282.641 215.299  18
   0   3   6 757.911 235.014   9
   0  -3  -6 182.871 191.471  38
   3  -3   6 359.231 139.308  46
   0  -3  -6 271.951 193.497   7
  -3   3  -6 379.797 235.647  40
   3   0  -6 472.680 219.359  25
  -3   0   6 394.448 160.943  46
   3   0  -6 276.131 157.871  47
   3   0  -6 543.116 222.815  38
   3   0  -6 233.562 150.454  30
  -3   0   6 456.669 176.417  19
   0  -3  -6 341.989 235.318  25
  -3   0   6 302.371 171.220   9
  -3   0   6 408.048 135.213  14
  -3   3  -6 436.433 198.903  47
   3  -3   6 477.640 181.588  44
   0  -3  -6 511.324 180.776  48
  -3   3  -6 399.462 266.232  38
   0  -3  -6 330.722 195.570  18
   0   3   6 419.460 203.263  44
   3   0  -6 594.696 198.678  10
   0  -3  -6 396.078 225.164  40
  -3   3  -6 497.330 286.119  25
   3   0  -6 412.290 160.991  40
  -3   0   6 505.697 189.449  44
   3  -3   6 507.735 177.702   9
   3   0  -3 74454.6 1100.44  47
   3   0  -3 86644.9 1528.41  34
   0   3   3 75223.0 1052.14  43
   3  -3   3 85428.5 1106.26  11
   3   0  -3 79396.4 1024.82  21
   0  -3  -3 75069.2 1062.77  33
  -3   3  -3 82603.4 1277.58  47
   3   0  -3 83978.7 1086.47  18
  -3   0   3 81958.2 1069.52  28
   0  -3  -3 83836.2 2012.08   4
   0  -3  -3 82042.7 1151.73  25
  -3   0   3 78688.1 1479.85  34
  -3   0   3 75133.0 869.847  50
  -3   0   3 94836.7 1681.13   6
   3   0  -3 81579.2 1100.25  38
   0  -3  -3 78780.4 1467.76  36
   0   3   3 83648.3 1111.37  26
  -3   3  -3 85641.3 1926.99  33
  -3   3  -3 81492.3 2352.31   5
   3   0  -3 86959.0 1254.23  30
  -3   0   3 81526.7 1589.23  33
   0   3   3 79016.4 1277.51  34
  -3   3  -3 91730.4 1713.71  25
   0   3   3 82967.2 1834.81   1
   3  -3   3 89402.1 1706.26   6
   0   3   3 78292.9 2048.14   2
   0  -3  -3 80353.0 960.017  18
  -3   3  -3 80394.8 1489.80  38
   3  -3   3 90334.5 1243.44  44
   3   0  -3 85060.2 1661.20  33
  -3   3  -3 80327.5 1680.25   6
   3  -3   3 72717.2 1108.72  49
   0   3   3 88445.9 1314.03  49
  -3   0   3 79216.3 1047.50  36
  -3   0   3 85132.1 1065.05  14
   0   3   3 87370.0 1311.95   9
  -3   3  -3 85653.6 1538.13  40
   3   0  -3 78874.4 1771.29   3
   0  -3  -3 78990.1 1013.15  38
   3  -3   3 83637.7 1704.91  33
  -3   0   3 84529.9 1150.14  46
   0   3   3 84820.7 1126.69  44
  -3   3  -3 78990.1 1113.36  31
   3  -3   3 80724.0 1042.22  27
   3   0  -3 88793.8 1821.82   1
   0  -3  -3 84352.5 1222.15   7
   0  -3  -3 88508.6 1376.75  40
   3   0  -3 77219.6 1377.40  48
  -3   0   3 83341.0 1061.45  44
  -3   3  -3 87808.0 2240.09  35
  -3   3  -3 85789.8 1342.91  24
   0   3   3 87475.2 1271.70  45
   3  -3   0 623439. 4503.02   5
   3   0   0 601381. 4097.96   5
   0   3  -3 111779. 1491.04  10
   0   3  -3 112692. 2335.53   3
   0   3  -3 118540. 2190.78  33
   3  -3  -3 120921. 1460.40  48
   0  -3   3 132563. 2132.84   6
   3  -3  -3 116238. 1231.68  18
   0  -3   3 113745. 1205.97  44
  -3   3   3 108812. 1256.18  19
   3   0   3 106811. 2066.78   4
   3  -3  -3 116438. 1270.49  38
  -3   3   3 112626. 1344.57  14
   3  -3  -3 113292. 1308.91  25
   0  -3   3 113355. 1348.10  46
  -3   0  -3 113229. 2282.72   6
  -3   0  -3 102246. 1695.67  25
  -3   0  -3 104548. 1536.67  38
   3  -3  -3 104913. 1573.20   6
   3  -3  -3 108147. 1454.25  36
   0   3  -3 114692. 1542.52  38
   0   3  -3 111347. 1643.20  18
   0   3  -3 120630. 1698.90   4
  -3   0  -3 103967. 1481.67  18
   0  -3   3 110113. 1919.41  33
  -3   3   3 108748. 1193.14  46
   0  -3   3 107035. 2013.36  34
   3   0   3 109722. 1477.71  49
  -3   0  -3 105306. 1531.49  22
   3   0   3 114851. 1391.71  26
   3   0   3 111174. 1198.68  44
   0  -3   3 117171. 1332.08  28
  -3   0  -3 116208. 1887.44  40
   3   0   3 108385. 1628.63  33
   0   3  -3 113911. 1973.56  35
  -3   0  -3 110518. 2589.52   5
   0   3  -3 116082. 1428.30  47
  -3   3   3 113148. 1384.89  44
   3   0   3 109660. 1253.17   9
   3  -3  -3 116738. 1628.66  33
   0   3  -3 114989. 1314.86  31
  -3   3   3 94965.7 1867.54   2
  -3   3   3 112227. 1315.83   9
   3   0   6 1320.98 281.210  49
   3  -3  -6 1256.44 274.842  48
  -3   0  -6 1610.62 375.876  18
   0  -3   6 1009.63 229.114   9
  -3   0  -6 1375.74 411.626  25
   3  -3  -6 1268.29 227.642   7
   0  -3   6 1433.92 247.809  44
  -3   0  -6 916.574 320.143  38
   3  -3  -6 1341.42 275.652  38
   3  -3  -6 1193.78 219.716  10
  -3   0  -6 1142.19 361.815  40
   0  -3   6 1221.47 186.531  11
   0  -3   6 1742.66 269.604  46
  -3   3   6 1258.62 208.008  46
   0   3  -6 1470.90 350.381  38
   0   3  -6 948.833 344.596  18
  -3   0  -6 1514.61 289.231  47
   3   0   6 1102.43 232.997  26
   0  -3   6 1150.87 202.534  19
   0  -3   6 1454.55 233.271  27
  -3   3   6 1644.84 301.797   9
   3  -3  -6 1393.75 270.885  18
   3  -3  -6 1070.19 255.427  25
   3   0   6 1775.63 299.145   9
   3   0   6 1647.31 276.836  44
   0   3  -6 1129.62 263.606  47
  -3   3   6 1059.08 261.307  44
   3  -3  -6 1232.35 259.158  40
   0   3  -6 1603.67 403.023  25
   3   0   9 172.239 206.304   9
  -3   0  -9 279.306 272.728  40
   0  -3   9 301.275 197.371  44
  -3   3   9 29.2053 194.149  44
  -3   3   9 326.298 219.534   9
   0   3  -9 248.815 247.628  38
   3   0   9 6.02394 156.919  44
  -3   3   9 359.288 262.878  41
   0   3  -9 127.660 168.528  30
  -3   0  -9 739.627 310.958  38
   0  -3   9 226.215 191.246   9
   3  -3  -9 134.641 227.800  38
   3  -3  -9 57.1486 283.805  25
   3  -3  -9 126.614 272.409  18
  -3   0  -9 68.3667 281.505  25
   0  -3   9-36.4657 123.370  46
   3   1   8 245.072 178.902  26
   3   1   8 52.0632 217.092   9
   4  -3  -8 46.8750 253.748  18
   4  -3  -8-50.9933 185.643  10
   4  -3  -8-376.454 286.135  38
  -4   3   8 368.521 211.448   9
   4  -3  -8 93.1346 183.347  40
  -4   3   8-23.7217 144.519  43
  -4   3   8-177.901 240.291  44
  -1   4  -8 324.839 310.820  38
   1  -4   8 404.445 210.091  44
   4  -3  -8-173.307 269.357  48
   1  -4   8-228.863 166.574  46
  -3  -1  -8-237.989 332.568  25
   1  -4   8-184.531 217.002   9
   4  -3  -8 32.4304 249.087  25
  -1   4  -8 157.454 199.237  30
  -1   4  -8-60.1270 197.821  47
  -3  -1  -8 125.039 237.571  38
  -3  -1  -8-408.109 304.591  40
   3   1   8 275.971 188.664  44
   4  -3  -5 939.938 200.230  18
   1  -4   5 1050.84 191.026  44
  -1   4  -5 702.527 200.341  47
  -1   4  -5 693.289 166.562  31
   3   1   5 778.256 174.899  26
   4  -3  -5 913.847 188.657  25
   1  -4   5 515.870 116.189  19
   1  -4   5 840.869 164.423  11
  -4   3   5 853.032 191.675   9
  -3  -1  -5 815.390 215.941  47
   1  -4   5 891.218 181.329  27
  -4   3   5 658.553 184.796  44
  -3  -1  -5 649.220 280.515  25
   4  -3  -5 1292.97 225.332  38
  -1   4  -5 518.442 199.750  25
   3   1   5 1029.52 214.027   9
   4  -3  -5 656.862 153.251  30
   3   1   5 605.612 162.410  44
  -3  -1  -5 737.092 228.692  18
  -3  -1  -5 681.279 203.584  22
  -4   3   5 949.194 205.618  19
  -3  -1  -5 443.388 207.852  38
  -3  -1  -5 737.571 287.996  40
   3   1   5 713.689 206.971  49
   4  -3  -5 816.677 218.044  48
  -4   3   5 1179.54 196.203  46
  -4   3   5 929.008 190.620  14
  -1   4  -5 838.722 253.790  38
   1  -4   5 809.480 186.823  46
  -1   4  -2 5228.54 313.688  38
   1  -4   2 5110.09 259.537  28
   3   1   2 4586.48 312.456  49
   1  -4   2 4960.20 296.122  36
  -1   4  -2 4837.12 272.591  31
   4  -3  -2 5137.52 269.612  15
  -4   3   2 5026.13 341.329   2
  -4   3   2 5187.94 271.405  44
  -4   3   2 5036.70 234.733  19
  -3  -1  -2 5137.94 358.403  22
  -1   4  -2 6011.53 375.833  17
  -1   4  -2 5291.92 268.145  47
   3   1   2 5494.25 314.394  26
   1  -4   2 5066.36 399.585  33
  -4   3   2 5324.26 272.322  46
   3   1   2 5606.38 310.969  33
  -4   3   2 5230.88 358.782  36
   4  -3  -2 4609.06 269.580  48
   4  -3  -2 3704.93 195.387  34
   4  -3  -2 5872.14 466.659   1
  -1   4  -2 5078.25 410.618  35
  -1   4  -2 5244.11 475.795   3
  -3  -1  -2 4914.62 366.248  40
  -4   3   2 5125.30 295.531   8
   3   1   2 4617.00 408.667  34
  -3  -1  -2 4669.28 321.563  25
   1  -4   2 4947.45 406.386  34
  -3  -1  -2 4770.15 477.736   5
   4  -3  -2 5055.86 255.940  38
   3   1   2 5015.76 274.563   9
   4  -3  -2 6298.64 399.567  33
   3   1   2 5233.08 460.797   4
  -1   4  -2 5220.18 445.525  33
   4  -3  -2 4989.34 293.229   3
  -4   3   2 5286.62 242.635  34
   3   1  -1 966893. 5825.72   3
   4  -3   1 978180. 6901.41   5
   1  -4  -1 999999. 4576.25   4
  -1   4   1 941085. 5894.30   2
  -4   3  -1 917028. 5359.37  35
   4  -3   1 968157. 5383.78  33
   4  -3   4 8659.86 433.500  11
   3   1  -4 7536.61 671.795   3
  -3  -1   4 8274.47 385.168  14
   3   1  -4 7662.62 418.007  21
   3   1  -4 6677.92 394.480  25
   3   1  -4 8409.78 568.568  48
  -3  -1   4 7953.06 390.806  44
  -3  -1   4 9244.18 635.494   6
  -4   3  -4 7123.57 555.135  38
   1  -4  -4 8549.64 521.690  40
   1  -4  -4 8809.94 478.794   7
   3   1  -4 7057.59 458.307  35
   4  -3   4 7057.00 566.632  33
  -1   4   4 8781.58 393.359  26
  -4   3  -4 8345.52 621.868  40
  -4   3  -4 8251.32 439.268  31
   3   1  -4 8005.31 443.653  38
  -3  -1   4 8479.78 422.447  28
   1  -4  -4 8936.78 400.900  18
   3   1  -4 7871.63 443.021  47
   4  -3   4 7923.24 376.475   9
   1  -4  -4 7112.78 612.896   6
  -4   3  -4 9450.95 540.897  47
   1  -4  -4 8025.74 402.004  38
  -1   4   4 8623.60 468.167  44
  -3  -1   4 7214.83 336.029  50
  -4   3  -4 9986.78 716.102  25
  -1   4   4 7930.43 418.315  12
   3   1  -4 9067.76 510.511  30
   1  -4  -4 6019.82 368.170  33
   3   1  -4 7939.55 463.141  18
  -1   4   4 8877.62 508.425  45
   3   1  -4 6866.31 327.261  31
  -4   3  -4 7295.55 678.795  33
   1  -4  -4 7212.12 476.429  36
  -4   3  -4 8302.00 553.458  24
   1  -4  -4 8645.76 467.166  25
  -1   4   4 9828.33 517.621   9
  -1   4   4 6923.74 408.128  43
  -3  -1   4 8351.60 449.821  46
   4  -3   4 7611.69 382.210  16
   4  -3   4 7519.23 432.191  49
   3   1  -4 7072.02 340.437  40
  -3  -1   4 7159.46 547.438  34
   3   1  -7 1589.61 347.896  10
   4  -3   7 800.911 198.287  46
   1  -4  -7 1358.73 321.423  38
  -4   3  -7 1813.64 380.843  47
  -1   4   7 1679.39 366.028   9
  -3  -1   7 1431.04 288.991  44
   3   1  -7 1429.51 432.134  18
   3   1  -7 1812.78 415.397  38
  -3  -1   7 1800.69 316.840   9
   4  -3   7 1709.33 315.341  44
   3   1  -7 1087.03 294.977  30
   1  -4  -7 1543.61 396.968  25
  -3  -1   7 1693.19 295.057  19
  -4   3  -7 1299.86 454.278  38
   4  -3   7 1490.92 292.177   9
   4  -3   7 1754.47 323.044  26
  -4   3  -7 1340.02 448.795  25
   1  -4  -7 1342.47 304.509  48
   1  -4  -7 1486.68 340.415  18
  -4   3  -7 905.609 351.324  40
  -3  -1   7 1592.45 285.347  46
   1  -4  -7 1672.76 394.083  40
  -1   4   7 1620.52 335.609  44
   2  -4   9 111.416 127.074  46
   2  -4   9 377.752 206.594  44
  -2   4  -9-44.8410 235.767  38
   4  -2  -9-449.399 358.671  18
   2   2   9 243.488 221.697  41
  -4   2   9-148.730 188.473   9
  -4   2   9-133.365 187.722  44
   2  -4   9 140.489 160.304  26
  -2  -2  -9 84.8212 305.622  25
   2   2   9-239.335 195.560  44
  -2  -2  -9-233.530 282.609  40
  -2   4  -9-373.240 241.177  47
   2  -4   9 176.261 189.206   9
   4  -2  -9 161.181 219.089  38
   2   2   9 66.3213 182.022   9
  -2  -2  -9 98.7039 211.313  38
  -2   4  -9 341.378 273.128  30
  -4   2   6 71.9951 148.067  19
  -2  -2  -6 93.5743 189.651  38
  -2   4  -6-141.156 258.135  38
   2   2   6-77.6348 131.513  26
   2  -4   6-162.226 164.923   9
   4  -2  -6 36.3344 170.531  48
   4  -2  -6-160.354 193.972  38
  -4   2   6-12.4030 107.925  14
  -2  -2  -6-18.6689 132.676  47
   4  -2  -6 76.6211 129.141  10
   4  -2  -6-7.74188 106.658  30
   2  -4   6-79.3898 150.609  44
  -2   4  -6-359.905 342.034  25
   2  -4   6 2.25261 118.929  46
   4  -2  -6-187.647 190.756  18
  -2  -2  -6 357.283 277.343  25
   4  -2  -6-32.7777 131.040  40
   4  -2  -6-105.149 146.322  25
  -2  -2  -6-167.206 260.811  40
   2   2   6 96.9110 177.339   9
   2  -4   6 117.908 99.2114  19
   2  -4   6 109.427 123.360  11
  -2   4  -6-152.570 198.931  47
   2  -4   6 206.498 152.781  27
  -4   2   6-157.582 205.186  44
  -4   2   6-199.617 138.089  46
  -4   2   6 71.7923 137.404   9
   2   2   6 47.9919 146.325  44
  -2  -2  -6 214.167 209.602  18
  -2   4  -3 4224.89 373.037  38
  -2  -2  -3 3742.20 267.541  38
  -2   4  -3 4542.32 367.434  25
   2   2   3 4022.83 293.700  45
   2   2   3 4015.56 241.239  44
  -2  -2  -3 3381.11 245.636  18
  -4   2   3 3807.01 303.389  36
   4  -2  -3 3803.55 358.992   3
   2   2   3 3956.78 239.510  33
   4  -2  -3 4303.74 308.631  48
  -2   4  -3 3875.90 290.748  47
  -4   2   3 4574.45 281.688  46
  -4   2   3 3757.71 259.712  14
  -2   4  -3 4515.15 469.409  35
  -2  -2  -3 3468.60 457.678   5
  -2   4  -3 4363.75 474.085  33
  -2  -2  -3 3660.52 302.913   7
   2  -4   3 4817.98 276.577  28
   2   2   3 4020.66 372.850  34
  -2  -2  -3 4296.57 328.090  25
   2   2   3 4283.47 295.976  26
   4  -2  -3 4428.24 261.898  18
  -2   4  -3 4751.10 490.206   3
   4  -2  -3 4642.87 384.422  33
   4  -2  -3 4186.84 258.283  30
  -2   4  -3 3696.51 267.907  31
   2  -4   3 3480.46 365.200  33
   2  -4   3 3446.22 392.590  34
  -2  -2  -3 4593.82 392.533  40
  -4   2   3 3705.07 233.807  19
  -4   2   3 3795.84 233.222   9
   4  -2  -3 4314.84 237.110  21
   4  -2  -3 4665.09 465.193   1
   2   2   3 4089.35 309.074  49
  -4   2   3 3928.24 349.472   6
  -4   2   3 3466.07 302.648   2
  -4   2   3 3655.52 259.077  34
   2  -4   3 4869.48 429.077   6
   4  -2  -3 4372.40 279.541  38
   2  -4   3 4771.78 297.062  44
   2   2   3 4243.23 303.166   9
   2  -4   3 3719.31 297.707   1
  -4   2   3 4694.39 294.418  44
  -4   2  -3 733.541 142.207  50
   4  -2   3 1292.45 169.314  44
   2   2  -3 815.009 143.047  35
   4  -2   3 1387.20 237.500  33
   2   2  -3 987.223 220.787  33
   2  -4  -3 1033.09 154.160  25
  -2  -2   3 1034.10 206.190  33
  -2  -2   3 1270.00 158.945  28
   2   2  -3 712.242 134.111  10
   4  -2   3 1046.80 122.015   9
   2   2  -3 1135.94 162.022  21
   2  -4  -3 1213.97 139.779  38
   2   2  -3 1061.90 136.781  31
  -2  -2   3 1503.32 242.486   6
   2   2  -3 739.452 221.925   3
   2  -4  -3 864.941 193.904   6
  -2   4   3 775.450 201.267   1
  -4   2  -3 869.871 198.885  38
  -2   4   3 1056.62 175.197   9
   2   2  -3 861.912 195.300  34
  -4   2  -3 888.136 291.837   5
  -2   4   3 1073.99 165.884  44
   4  -2   3 1106.75 137.563  16
  -2   4   3 1355.02 191.516  43
  -2   4   3 1352.73 154.187  12
   4  -2   3 1371.85 192.737  49
  -2   4   3 1226.16 190.180  45
  -4   2  -3 1155.67 239.993  25
   2   2  -3 979.575 200.582  48
   2   2  -3 927.939 168.833  30
  -2   4   3 701.003 219.464   2
  -2  -2   3 1021.81 125.019  44
   2   2  -3 1052.20 159.063  18
  -2  -2   3 945.332 203.860  34
   2   2  -3 1013.79 197.752   1
   4  -2   3 882.625 214.836   4
  -4   2  -3 1211.33 241.311  40
  -2  -2   3 1064.81 122.403  14
   2  -4  -3 773.095 159.909  36
  -4   2  -3 950.017 153.868  36
   2  -4  -3 909.881 139.635  33
   2  -4  -3 1059.43 134.476  18
  -4   2  -3 807.964 202.857   6
   2   2  -3 964.064 165.960  47
  -2  -2   3 883.649 141.550  46
   2   2  -3 706.469 126.192  38
   4  -2   6 1934.61 308.888  49
   2   2  -6 1687.51 386.538  18
  -2  -2   6 2025.80 273.347  19
   2  -4  -6 1915.91 309.434  18
   2   2  -6 1548.14 312.473  30
   2   2  -6 1710.02 321.832  10
  -2   4   6 1281.52 245.324  43
   2   2  -6 1668.41 342.520  38
   4  -2   6 1726.90 300.481  26
  -4   2  -6 1860.24 434.373  25
   4  -2   6 1241.85 207.961  46
   2  -4  -6 1665.87 345.538  40
  -2  -2   6 1834.85 241.541  27
  -4   2  -6 1819.46 433.460  40
   2  -4  -6 1749.34 299.774  38
  -2  -2   6 1729.75 274.092  46
  -2  -2   6 1758.13 270.408  44
  -2   4   6 1754.79 320.922  44
   4  -2   6 1849.53 278.724   9
   2  -4  -6 1676.55 328.390  25
  -4   2  -6 1954.47 351.367  47
   2  -4  -6 1468.32 271.987   7
   2  -4  -6 1565.63 284.608  48
   4  -2   6 1670.58 277.109  44
  -4   2  -6 1286.91 375.250  38
  -2   4   6 1895.14 326.914   9
   2   2  -6 1382.03 284.875  47
  -2  -2   6 1746.30 278.133   9
  -2   4   9-250.340 203.788  44
   4  -2   9 26.1948 153.317  44
   2   2  -9 42.1757 241.133  38
   2  -4  -9-223.659 222.634  38
   2  -4  -9 141.106 239.541  40
  -2   4   9-149.078 194.416   9
   4  -2   9 62.0761 186.656   9
  -4   2  -9 42.1328 176.143  47
   2  -4  -9-41.5266 291.793  25
  -2   4   9 187.075 231.488  41
  -4   2  -9 43.9059 245.561  25
   4  -2   9-24.1431 140.768  26
  -2  -2   9-145.339 142.875  46
  -2  -2   9 12.6995 177.352  44
   2   2  -9 37.8726 176.510  30
   2  -4  -9 112.756 250.547  18
  -2  -2   9 297.736 214.342   9
  -1  -3  -7-197.194 225.165  18
   4  -1  -7-268.406 283.518  48
   3  -4   7 243.414 144.856  46
   3  -4   7 94.3326 172.309   9
  -3   4  -7 380.005 325.912  25
  -1  -3  -7-239.596 299.294  25
   1   3   7-10.3187 187.460  44
  -1  -3  -7 64.0396 257.473  40
   4  -1  -7-92.2372 208.963  38
  -4   1   7-363.496 228.298   9
  -3   4  -7 335.451 227.962  47
  -3   4  -7-125.321 286.825  38
   4  -1  -7 152.500 266.169  18
  -1  -3  -7-127.779 209.181  38
   4  -1  -7-141.260 179.479  30
   4  -1  -7 76.0872 176.561  10
  -4   1   7-1.90489 141.550  46
   1   3   7 160.555 221.010   9
  -4   1   7-1.74991 183.203  44
   3  -4   7 139.681 177.270  44
   4  -1  -7-57.1790 229.448  25
   1   3   4 10797.3 481.127  44
  -4   1   4 10245.6 455.243  19
   4  -1  -4 10222.6 509.881  30
   4  -1  -4 10044.7 739.689   1
  -1  -3  -4 10315.0 630.583  40
   1   3   4 10386.7 513.162  45
   3  -4   4 10680.2 469.523  27
  -1  -3  -4 9355.05 444.065  18
  -3   4  -4 9367.28 462.803  31
  -4   1   4 7869.96 486.927  34
  -4   1   4 9880.36 460.855  14
   3  -4   4 10184.2 458.986  11
  -3   4  -4 9543.17 464.138  24
  -1  -3  -4 10502.5 569.468   7
   1   3   4 9928.59 464.632  26
  -1  -3  -4 8742.57 461.704  38
  -4   1   4 9913.35 471.421  46
   4  -1  -4 9709.32 419.134  21
  -4   1   4 7550.95 386.776  36
   4  -1  -4 9197.94 633.050  33
   1   3   4 7391.75 353.044  43
  -3   4  -4 10656.2 666.135  38
  -1  -3  -4 10614.7 569.738  25
   1   3   4 10594.4 527.512   9
   3  -4   4 8397.83 426.731  49
   4  -1  -4 9322.15 422.017  25
  -4   1   4 9919.84 473.104  44
   4  -1  -4 8980.75 674.541   3
  -3   4  -4 12419.1 751.957  25
  -1  -3  -4 8632.18 557.615  36
   3  -4   4 9175.54 305.090  19
  -3   4  -4 9241.87 823.507  35
  -1  -3  -4 10600.5 450.949  47
   3  -4   4 11209.3 493.932  44
   1   3   4 8520.29 519.840  34
  -3   4  -4 10744.3 628.193  40
   4  -1  -4 10781.9 497.077  38
   4  -1  -4 10832.0 489.681  18
  -4   1   4 9330.55 608.500   6
   3  -4   4 8275.07 554.699   1
   4  -1  -4 10984.9 595.283  48
  -4   1   4 9974.63 436.964   9
  -3   4  -1 439598. 2987.42  36
   4  -1  -1 446791. 2117.34  35
   1   3   1 421100. 3985.59   2
   3  -4   1 472554. 3525.02  33
   3  -4   1 456303. 2718.43  36
   3  -4   1 468261. 2640.92   6
  -3   4  -1 438164. 3713.95  35
   4  -1  -1 454077. 3144.49  34
   1   3   1 446226. 3178.56   4
   4  -1  -1 439893. 3210.25   3
  -3   4  -1 444860. 3143.05   3
  -3   4  -1 449660. 4320.84   5
  -4   1   1 441828. 2877.04  34
  -4   1   1 453899. 2936.87   3
   1   3   1 454462. 3052.97  34
  -1  -3  -1 462649. 3023.14  34
  -4   1  -2 96519.0 2259.43   5
  -1  -3   2 98745.2 1620.63  33
  -1  -3   2 97459.4 1212.32  23
  -4   1  -2 98109.6 1555.60  25
   1   3  -2 93888.4 1322.73   1
  -3   4   2 104854. 1599.61  41
   3  -4  -2 110390. 1362.20  33
   4  -1   2 97104.1 1211.90  26
  -3   4   2 108025. 1426.80  43
   1   3  -2 95515.0 1112.42  31
   1   3  -2 99021.8 1303.03  30
  -3   4   2 101051. 1304.80  42
  -1  -3   2 99385.1 1795.96  34
  -1  -3   2 103546. 1140.03  46
   1   3  -2 90065.3 1142.74  47
  -3   4   2 88173.4 1707.40   2
   4  -1   2 94886.7 1055.74  16
   3  -4  -2 93680.6 994.350  38
   3  -4  -2 99576.1 1499.45  36
   1   3  -2 108387. 1812.54  34
   4  -1   2 100908. 1657.92  33
  -3   4   2 96135.5 1166.31  44
   3  -4  -2 95917.5 1266.20   6
   3  -4  -2 101370. 1817.36   1
   1   3  -2 91727.5 1353.83  35
   4  -1   2 103179. 1401.20  49
   1   3  -2 96084.7 1177.37  10
  -3   4   2 93246.6 1231.88  45
   1   3  -2 98997.3 1778.63  33
   1   3  -2 100156. 2093.92   3
   1   3  -2 92029.8 1164.24  21
  -3   4   5 1955.91 283.952  43
  -4   1  -5 1973.93 354.220  38
   3  -4  -5 2140.68 297.075  48
  -1  -3   5 2073.43 242.575  27
  -4   1  -5 2584.34 352.409  47
   1   3  -5 2286.34 295.043  47
   1   3  -5 1330.34 292.704  48
   4  -1   5 1915.46 244.664  44
   4  -1   5 2423.73 276.220   9
   3  -4  -5 2728.25 293.174  18
   4  -1   5 2042.98 222.044  46
  -1  -3   5 2144.31 277.583  28
   3  -4  -5 2286.50 271.323  38
  -1  -3   5 1972.54 238.268  44
  -4   1  -5 2325.71 437.182  25
   1   3  -5 2706.90 342.356  30
   3  -4  -5 2011.69 296.416  40
   4  -1   5 2466.54 304.592  26
   1   3  -5 1799.36 339.517  18
  -4   1  -5 1708.05 381.462  40
  -3   4   5 2680.48 311.724   9
   3  -4  -5 2319.93 289.417  25
   1   3  -5 2189.74 348.816  25
  -1  -3   5 2379.45 282.749  46
  -1  -3   5 2173.79 221.515  11
  -3   4   5 2103.91 288.366  44
   1   3  -5 2046.20 313.559  10
   1   3  -5 2006.81 310.175  38
   1   3  -5 1756.20 219.150  31
   4  -1   5 1922.29 287.747  49
  -3   4   8 601.546 255.220   9
  -3   4   8-54.0633 289.365  41
  -4   1  -8 358.110 317.448  38
  -4   1  -8 846.993 376.794  25
  -4   1  -8-114.536 252.431  47
   1   3  -8 358.359 231.045  30
   3  -4  -8 280.055 270.460  40
  -1  -3   8-43.6741 194.211   9
   4  -1   8 510.192 222.667  26
  -4   1  -8-209.146 290.892  40
  -3   4   8-325.907 254.961  44
   3  -4  -8 134.976 273.165  25
   4  -1   8 577.408 253.312   9
   4  -1   8 698.529 243.030  44
   3  -4  -8-173.015 234.289  38
   1   3  -8 455.269 325.758  38
   1   3  -8 797.897 293.914  47
  -1  -3   8 443.857 214.921  44
   3  -4  -8 381.564 288.189  18
  -1  -3   8 174.180 159.992  46
   0  -4  -8-79.1534 209.608  38
  -4   0   8-453.423 200.333  46
   4  -4   8 120.865 183.886   9
   0  -4  -8 2.02460 264.007  25
   4  -4   8-486.245 203.960  46
  -4   4  -8 558.868 361.005  38
  -4   0   8-113.867 197.882  44
   4   0  -8-499.440 260.771  10
   4   0  -8-194.435 326.021  18
   0   4   8 125.150 192.782  44
   0  -4  -8-43.5246 263.286  40
   0   4   8-228.939 258.595  41
  -4   0   8-723.949 290.234   9
   4  -4   8-879.724 314.976  44
  -4   4  -8-517.366 372.139  25
  -4   4  -8 227.911 251.421  47
   4  -4   8-207.202 212.308  26
   4   0  -8-632.245 313.129  38
   0  -4  -8 42.4010 263.400  18
   0   4   8-11.1010 226.301   9
   4   0  -8-237.041 198.693  30
  -4   0   5 6563.61 410.914  14
   0   4   5 4482.89 334.400  43
  -4   0   5 6011.01 450.234  46
   0   4   5 7492.39 531.326   9
   4   0  -5 4639.02 397.515  25
   4   0  -5 6023.74 403.500  21
  -4   0   5 7089.37 425.426   9
   0  -4  -5 5071.52 407.545  38
   0   4   5 5125.77 397.075  12
  -4   4  -5 6718.06 666.415  25
   4  -4   5 7037.52 462.068  44
   0   4   5 6472.14 463.904  44
   0  -4  -5 7160.79 534.631  25
   4   0  -5 4965.67 358.836  40
  -4   0   5 7219.17 439.675  19
   4  -4   5 5912.97 414.637  46
   0  -4  -5 6762.69 515.257   7
  -4   0   5 5975.40 431.461  44
   0   4   5 5928.14 390.312  26
   0  -4  -5 5804.66 556.123  40
   4  -4   5 5794.32 383.668   9
   4   0  -5 7213.08 502.906  38
  -4   4  -5 6747.33 637.271  38
   4   0  -5 5960.95 471.390  30
  -4   4  -5 5900.33 424.705  31
   4  -4   5 6751.92 433.627  11
  -4   4  -5 7023.67 535.609  47
   0  -4  -5 5992.60 417.559  18
   4   0  -5 6189.38 488.047  18
  -4   0   5 5759.52 322.950  27
   4   0  -5 5957.90 557.092  48
  -4   4  -5 5492.64 556.451  40
   4  -4   5 5009.64 396.831  49
   0   4   2 40941.6 836.132  12
   0   4   2 41093.1 944.248  32
   4  -4   2 41650.2 913.766  44
   0  -4  -2 44387.5 1319.56   4
  -4   0   2 47315.6 1232.23   3
  -4   4  -2 46758.8 1033.04  29
   4  -4   2 43453.2 1037.17   6
   0   4   2 42673.4 850.938  42
   0  -4  -2 41094.8 856.099  40
  -4   0   2 38214.3 631.776  28
   0   4   2 39880.2 1446.19   2
   4  -4   2 42530.9 728.326  11
   0   4   2 38527.9 889.929   9
   0  -4  -2 41479.9 717.903  25
   4   0  -2 46847.2 1173.37  33
   0   4   2 41075.3 861.079  34
  -4   0   2 39219.1 1007.23  34
  -4   4  -2 41613.5 1586.28   5
   4   0  -2 40388.1 728.319  21
  -4   4  -2 43006.5 906.297  40
   4   0  -2 45433.8 1132.08  34
  -4   4  -2 38258.2 900.645  36
  -4   4  -2 43665.3 997.146  25
  -4   4  -2 43114.4 1345.01  33
   0   4   2 37304.6 864.913  45
  -4   0   2 35822.3 670.735  50
  -4   0   2 42632.0 775.010  46
   4   0  -2 40262.7 691.388  38
   4   0  -2 35625.7 953.759  48
   4   0  -2 37961.3 676.763  16
   0   4   2 45210.4 798.654  49
   4   0  -2 39861.1 847.801  30
  -4   4  -2 39323.1 801.783  31
  -4   0   2 41855.3 733.200  14
   0   4   2 45332.7 1088.06  41
   4  -4   2 39160.3 648.531  27
  -4   4  -2 40122.5 1346.54  35
  -4   4  -2 42011.6 798.584  24
   4  -4   2 43798.2 1255.27  33
  -4   4  -2 34690.3 770.419  50
   4   0  -2 40773.1 1243.19   3
   0   4   2 38795.4 747.614  43
   0   4  -1 210478. 1605.07  31
   0   4  -1 230117. 2413.43  33
  -4   4   1 219296. 1916.75  29
   4  -4  -1 240313. 2631.37   2
  -4   4   1 223192. 2328.95  36
   0   4  -1 219194. 2989.72   3
   0  -4   1 218083. 2414.87  34
   0  -4   1 221673. 2176.33  33
   4  -4  -1 225820. 1623.25  34
   4  -4  -1 220567. 2151.49  36
   0  -4   1 246062. 2985.79   3
   0  -4   1 223437. 2326.54  35
   4   0   1 220564. 3092.68   5
  -4   0  -1 234465. 3105.55   5
   4  -4  -1 226544. 2694.44  35
   4   0   4 21524.0 631.506  44
   0   4  -4 23603.9 884.629  25
   0   4  -4 21022.7 859.258  48
  -4   0  -4 20490.8 849.075  22
  -4   0  -4 18383.4 1292.67   5
  -4   4   4 20841.0 643.574  46
   0   4  -4 22491.6 847.844  10
  -4   0  -4 22189.5 1067.69  40
   0   4  -4 20848.1 825.329   4
  -4   0  -4 21236.2 1001.26  25
   0   4  -4 18995.9 924.926  35
  -4   4   4 23293.8 759.939  14
   4  -4  -4 24026.6 691.783  18
   0   4  -4 19643.2 581.363  39
   4  -4  -4 23319.0 800.996  48
   4  -4  -4 20921.7 836.339  33
   4   0   4 18590.3 767.224  33
   4   0   4 19081.6 905.878  34
   4   0   4 19792.1 525.512  16
   0   4  -4 22493.4 704.894  31
  -4   4   4 15910.9 892.843   2
   0  -4   4 24551.7 755.018  28
   4   0   4 22677.3 767.844  26
   0   4  -4 22110.2 968.637  18
   0   4  -4 22633.7 886.830  38
  -4   4   4 24386.8 785.254   9
  -4   0  -4 18594.6 820.039  38
   4   0   4 22148.5 689.989   9
   0  -4   4 20853.0 611.844  44
   4  -4  -4 23249.0 701.814  38
   4  -4  -4 23828.8 727.192  25
   4  -4  -7 104.467 203.678  48
  -4   4   7-207.511 253.488  44
   0   4  -7 47.3714 187.710  47
   4   0   7-12.1476 155.501  26
   4  -4  -7 124.146 211.722  38
   4  -4  -7 199.880 179.196   7
   4  -4  -7 414.453 247.409  18
  -4   0  -7 268.405 219.604  47
   0  -4   7 26.5602 157.434  27
  -4   0  -7 217.790 287.306  38
   0  -4   7 180.268 186.012   9
  -4   0  -7-201.666 335.474  40
   0   4  -7 18.0566 256.557  38
  -4   4   7-150.467 187.115  43
   4  -4  -7-212.218 223.561  25
  -4   0  -7 127.006 324.537  25
   0   4  -7 235.037 202.901  30
   4  -4  -7 119.154 170.283  40
   4   0   7 21.6797 179.008   9
   0  -4   7-437.635 209.448  44
   0  -4   7-160.181 160.441  46
   4  -4  -7 459.944 207.446  10
   0  -4   7-220.883 165.072  19
  -4   4   7 143.607 212.997   9
   4   0   7-227.546 198.759  44
  -4  -1  -9 423.081 344.373  40
   5  -4  -9 359.563 308.324  18
   5  -4  -9 420.980 261.289  38
   4   1   9 239.686 187.334  44
  -5   4   9 287.249 223.938  44
  -5   4   9 451.183 299.988  41
  -1   5  -9-84.7417 237.021  38
   1  -5   9 689.396 237.261  26
  -5   4   9 130.537 205.022   9
   1  -5   9 189.015 200.815   9
  -4  -1  -9 277.984 328.650  25
  -1   5  -9 214.799 239.162  30
   1  -5   9 177.064 179.210  44
   5  -4  -9 40.5484 296.980  25
   4   1   9 306.084 228.784   9
   1  -5   9 173.765 165.300  46
  -1   5  -6-265.513 254.947  30
  -5   4   6 79.9811 118.845  46
  -4  -1  -6 227.642 333.576  40
   1  -5   6 141.801 142.659  46
  -4  -1  -6 207.233 245.282  38
   5  -4  -6 51.1037 132.630  25
   5  -4  -6-7.63082 175.206  18
  -4  -1  -6 47.4103 318.671  25
   1  -5   6 78.2881 112.499  19
   5  -4  -6 24.7372 100.585   7
  -1   5  -6 151.166 173.670  47
  -1   5  -6-13.7549 221.139  38
   4   1   6 61.4905 181.343  49
   1  -5   6 29.0132 139.890  44
  -5   4   6 294.708 177.781   9
  -5   4   6-37.0178 195.913  44
   1  -5   6-7.43724 130.803  11
   5  -4  -6-111.853 213.668  48
   5  -4  -6-0.92709 150.259  38
   4   1   6 120.823 125.556  44
   4   1   6-97.5176 183.669   9
  -4  -1  -6 42.5843 170.273  47
   1  -5   6 122.125 159.058  27
  -1   5  -6-3.48173 120.394  31
   4   1   6-22.5810 135.075  26
   5  -4  -6 47.9071 140.201  40
   4   1   3 43135.8 749.554  44
   1  -5   3 45446.9 844.392  44
  -1   5  -3 46677.2 970.675  31
   5  -4  -3 47962.0 946.160  38
   5  -4  -3 47715.6 1530.24   1
  -4  -1  -3 45041.6 1351.34  40
   1  -5   3 48687.4 971.275  28
  -1   5  -3 44422.2 925.424  25
  -5   4   3 36911.7 1131.21   2
   1  -5   3 53549.6 1461.75   6
  -5   4   3 46548.6 887.322   9
  -5   4   3 49156.7 1020.45  14
   4   1   3 42804.9 996.385  33
   4   1   3 44841.9 791.209  16
   4   1   3 43967.9 929.359   9
  -1   5  -3 44592.6 879.329  39
  -4  -1  -3 42343.4 1199.45  25
   1  -5   3 45980.8 950.800  46
  -5   4   3 45484.9 900.856  19
  -4  -1  -3 37346.8 918.641  38
   4   1   3 45106.4 1072.13  49
   4   1   3 40627.6 832.387  45
  -1   5  -3 45089.0 1644.64   3
  -4  -1  -3 40912.6 1660.28   5
  -5   4   3 42969.8 733.461  37
   1  -5   3 41673.1 1426.97  34
  -1   5  -3 41054.2 1326.74  35
   5  -4  -3 47481.9 1234.24  33
   1  -5   3 48698.5 908.625  23
  -5   4   3 46789.0 958.752  46
  -1   5  -3 45627.2 1161.02  38
  -4  -1  -3 46061.6 848.648  50
   5  -4  -3 47323.9 912.489  18
   4   1   3 40025.1 1308.69  34
  -1   5  -3 44612.6 1209.97  45
  -1   5  -3 47913.4 1569.11  33
   4   1   3 45220.7 1501.83   4
  -5   4   3 43051.2 1205.63  36
   5  -4  -3 42422.9 1055.11   3
  -1   5  -3 46432.1 990.863  47
   4   1   3 46953.9 1055.94  26
   1  -5   3 45908.9 879.993  36
   1  -5   3 43251.4 1322.17  33
  -5   4   3 45699.1 982.867  44
  -4  -1  -3 44063.2 1223.47  22
   1  -5   0 144350. 1552.51  33
  -4  -1   0 135686. 1199.47  50
   1  -5   0 157272. 2398.18   3
  -5   4   0 130849. 1307.26  50
   1  -5   0 135846. 1713.00  34
  -1   5   0 128930. 1489.69  45
  -1   5   0 131709. 1527.96  42
  -1   5   0 132772. 1601.15  17
  -1   5   0 143200. 1252.22   1
   5  -4   0 125095. 1535.86  49
  -4  -1   0 144600. 2442.37   3
   4   1   0 125569. 1764.68   2
   4   1   0 126295. 1525.72  26
  -1   5   0 156088. 1816.37  34
   4   1   0 133017. 1726.31  48
  -5   4   0 132704. 1485.39  29
   1  -5   0 145382. 2200.13  35
   5  -4   0 157654. 2289.91  35
   4   1   0 135090. 2274.07   5
  -4  -1   0 133762. 1892.28  34
  -1   5   0 139126. 1630.92  33
   5  -4   0 151304. 2878.63   5
  -1   5   0 131118. 1347.80  12
  -5   4   0 132251. 2052.07  35
  -4  -1   0 136539. 1622.86   8
  -1   5   0 134204. 1570.53  32
  -5   4   0 129470. 1277.25   8
  -5   4   0 133456. 1830.68  36
   5  -4   3 428.188 83.5834   9
  -1   5   3 519.477 147.595  45
   1  -5  -3 477.028 215.166   4
  -4  -1   3 546.143 120.282  50
  -1   5   3 494.802 183.859  41
  -5   4  -3 506.642 168.657  25
  -1   5   3 357.164 157.396   2
   1  -5  -3 696.709 107.910  18
  -1   5   3 382.021 169.582   1
   1  -5  -3 761.653 170.326  40
  -4  -1   3 471.435 96.6353   8
   5  -4   3 551.849 146.124  49
   5  -4   3 641.967 138.137  11
  -1   5   3 633.476 142.994  42
   5  -4   3 763.576 170.337  44
   4   1  -3 696.281 122.226  16
  -1   5   3 507.795 84.7080  34
   4   1  -3 786.407 224.034   3
   4   1  -3 761.451 140.356  38
  -1   5   3 511.164 127.069  12
  -5   4  -3 489.832 260.585   5
  -5   4  -3 666.541 114.223  37
   1  -5  -3 545.572 93.8437  38
  -5   4  -3 797.491 160.048  36
   4   1  -3 658.126 131.938  18
   5  -4   3 554.930 184.804  33
  -5   4  -3 831.303 205.989  40
  -5   4  -3 733.023 158.068  31
   4   1  -3 403.402 124.706  30
   4   1  -3 618.982 179.381  34
  -1   5   3 399.055 90.5423  26
  -5   4  -3 829.866 172.455  24
   4   1  -3 1016.48 230.444  48
  -4  -1   3 521.990 109.617  28
   4   1  -3 697.472 202.782   1
   1  -5  -3 615.943 178.873  36
  -4  -1   3 858.290 130.152  44
  -4  -1   3 596.887 179.286   6
   4   1  -3 739.819 150.194  21
  -1   5   3 569.137 169.060   9
  -1   5   3 606.061 139.118  43
  -5   4  -3 360.274 142.164   6
  -5   4  -3 596.569 230.153  35
  -1   5   3 898.953 158.420  44
  -4  -1   3 502.601 150.081  34
   4   1  -3 684.580 195.067  33
   1  -5  -3 621.036 126.120  25
  -4  -1   3 697.342 125.213  14
   5  -4   3 575.698 173.562   4
   5  -4   6 495.397 198.355  44
   1  -5  -6 673.790 211.134  18
   1  -5  -6 610.292 254.004  25
   4   1  -6 561.946 217.971  30
  -4  -1   6 289.594 164.303  46
   4   1  -6 491.854 240.693  10
   4   1  -6 571.683 237.039  38
  -5   4  -6 548.796 265.774  40
   1  -5  -6 606.213 187.393  38
  -5   4  -6 432.574 235.871  47
   5  -4   6 603.433 176.665   9
  -4  -1   6 685.473 158.025  27
  -1   5   6 572.442 293.122  41
   4   1  -6 431.400 256.368  18
  -5   4  -6 995.066 369.803  25
  -4  -1   6 607.258 205.451   9
  -4  -1   6 863.730 222.495  19
   1  -5  -6 575.131 243.917  40
  -4  -1   6 541.239 182.162  44
   5  -4   6 500.018 167.432  46
   1  -5  -6 388.369 203.734   7
  -4  -1   6 463.299 149.869  14
  -5   4  -6 562.128 328.267  38
  -1   5   6 267.456 196.556   9
   1  -5  -6 705.591 229.531  48
   4   1  -6 65.6865 264.910  48
  -1   5   6 449.319 213.394  44
   5  -4   6 460.740 191.182  49
   4   1  -9 239.933 259.315  38
  -4  -1   9-78.4487 140.762  46
  -1   5   9-176.291 204.504   9
  -1   5   9-133.002 183.037  44
  -1   5   9-497.436 264.793  41
  -1   5   9-62.2542 171.208  17
   5  -4   9 1.69882 161.791  26
  -4  -1   9 33.2691 156.235  44
  -5   4  -9 340.092 281.539  25
   4   1  -9-489.481 237.507  30
  -4  -1   9 530.273 235.330   9
   5  -4   9-77.7530 174.672   9
  -5   4  -9 236.095 201.356  47
   1  -5  -9-323.288 284.889  40
   5  -4   9 304.785 197.723  44
   1  -5  -9-148.289 279.238  25
   1  -5  -9-273.043 270.392  18
   3   2   7 19.5499 217.735   9
  -2   5  -7-219.849 247.454  47
  -3  -2  -7 351.195 332.323  40
   5  -3  -7 61.2761 245.029  48
   3   2   7 262.280 181.118  44
  -5   3   7 118.690 150.770  46
  -3  -2  -7 571.916 364.282  25
  -3  -2  -7 139.412 226.342  38
  -5   3   7 305.527 210.847   9
   2  -5   7 273.344 197.652   9
   3   2   7 283.494 174.925  26
   2  -5   7 124.443 183.602  27
   5  -3  -7 233.863 203.172  10
   5  -3  -7 381.621 227.314  38
   2  -5   7 26.5934 146.575  46
   5  -3  -7 293.851 269.298  18
   5  -3  -7-67.3815 189.938  25
  -2   5  -7 242.218 287.603  25
  -2   5  -7 374.409 314.508  38
   2  -5   7 28.3728 161.546  44
   5  -3  -7 80.0534 161.787  40
  -5   3   7 29.4384 207.358  44
   5  -3  -4 5856.77 357.056  25
  -3  -2  -4 5350.98 558.841  40
   3   2   4 6078.69 404.065   9
  -5   3   4 5548.67 356.073   9
   5  -3  -4 5216.98 474.416   3
   3   2   4 5624.34 337.968  44
   2  -5   4 6343.82 381.543  44
   5  -3  -4 5569.94 492.217  33
   5  -3  -4 5773.55 344.496  30
  -2   5  -4 5802.59 389.909  31
  -3  -2  -4 4392.44 455.966  25
   5  -3  -4 6244.03 323.088  21
  -5   3   4 6351.96 411.974  44
  -2   5  -4 4929.71 555.488  35
   3   2   4 5146.63 483.492  34
  -5   3   4 4101.74 392.761   2
   5  -3  -4 6906.55 394.280  18
  -5   3   4 6126.38 386.833  46
   5  -3  -4 6424.33 454.052  48
  -3  -2  -4 3855.29 580.096   5
  -2   5  -4 5103.50 286.396  39
  -2   5  -4 5712.32 513.303  38
   2  -5   4 6653.70 394.507  28
   3   2   4 5354.04 357.773  45
  -5   3   4 6165.42 381.137  19
   3   2   4 6312.79 412.018  26
  -5   3   4 4327.68 370.990  36
   2  -5   4 6949.52 393.452  27
  -3  -2  -4 4509.29 391.906  38
  -3  -2  -4 5285.55 478.176  22
  -5   3   4 6166.09 404.835  14
  -2   5  -4 6491.69 499.993  25
  -3  -2  -4 4150.09 359.701  18
   5  -3  -4 6453.93 397.162  38
   5  -3  -1 30671.1 710.460   2
  -2   5  -1 28432.9 614.261  39
   5  -3  -1 28502.9 620.955  48
   2  -5   1 31696.6 849.611  36
   5  -3  -1 29343.9 631.804  20
  -2   5  -1 31244.9 1058.37   5
   2  -5   1 32669.4 1059.49  35
   5  -3  -1 32423.2 843.557  34
  -2   5  -1 31818.6 1082.65   3
  -5   3   1 29740.6 850.479  36
  -2   5  -1 28873.6 603.684  31
  -5   3   1 30197.3 693.783  46
  -5   3   1 28359.3 561.379  14
  -5   3   1 28477.0 678.835  29
   3   2   1 28338.8 1090.64   2
   5  -3  -1 30527.4 863.496  35
  -3  -2  -1 31698.5 953.526  34
   2  -5   1 30497.7 908.960  33
  -2   5  -1 30831.0 1033.21  35
   2  -5   1 29073.4 866.590  34
  -2   5  -1 29190.8 947.435  33
   3   2   1 28310.4 995.403  34
   3   2   1 28200.3 753.103  48
   3   2   1 30503.2 957.950   5
   2  -5   1 37758.4 1083.26   3
   3   2  -2 40247.6 1150.50  48
   5  -3   2 47763.2 1357.23  33
  -5   3  -2 47156.6 1764.59   5
  -3  -2   2 46311.5 909.544  23
  -2   5   2 45150.7 1110.15  17
   3   2  -2 46500.5 1211.50  33
  -3  -2   2 43831.7 1152.36  33
   3   2  -2 43429.2 779.346  31
   2  -5  -2 46718.7 653.087  33
  -2   5   2 41314.7 899.090  45
   2  -5  -2 47295.4 1222.00  36
  -5   3  -2 47956.6 1032.89  24
  -2   5   2 48266.4 1220.09  41
  -3  -2   2 46031.3 817.289  46
  -2   5   2 45854.8 952.645  43
   5  -3   2 42517.7 791.940  16
  -2   5   2 41575.7 932.029   9
  -5   3  -2 47954.6 1133.09  40
  -5   3  -2 48608.8 1126.90  25
   3   2  -2 42470.9 804.426  16
  -5   3  -2 46758.5 1089.89  36
  -2   5   2 46936.1 968.928  42
   3   2  -2 45109.8 984.768  30
  -3  -2   2 41270.1 773.852  28
  -5   3  -2 46924.4 1193.38   6
  -2   5   2 42935.0 992.536  32
  -3  -2   2 40763.3 760.066  50
  -5   3  -2 53249.7 1073.88  29
   5  -3   2 47206.6 1040.08  49
  -2   5   2 44682.7 1491.34   2
  -5   3  -2 45505.5 1515.30  35
  -2   5   2 44211.0 838.635  44
  -2   5   2 42859.6 1321.36   1
  -3  -2   2 43240.3 1210.96  34
   3   2  -2 44473.6 710.602  38
  -2   5   2 47489.2 872.876  12
   3   2  -2 44468.1 846.511  21
  -3  -2   2 54077.7 1487.46   3
   3   2  -2 45196.6 1503.27   3
   2  -5  -2 44607.3 683.980  18
  -5   3  -2 41888.0 917.386  50
   5  -3   2 43908.3 935.565  44
   3   2  -2 51247.2 1313.27  34
  -2   5   5 1549.51 248.571  43
   2  -5  -5 1717.96 277.132  25
   3   2  -5 1607.45 351.052  48
  -3  -2   5 1927.92 245.796  44
   3   2  -5 1602.54 259.105  47
  -5   3  -5 2227.76 423.379  25
   3   2  -5 1681.16 300.795  10
  -2   5   5 2533.13 418.733  41
   2  -5  -5 1518.40 298.024  40
  -2   5   5 1604.50 217.022  12
   3   2  -5 1460.52 263.919  38
  -3  -2   5 1864.03 266.182  28
   3   2  -5 1645.32 217.481  31
  -5   3  -5 1684.37 363.937  38
  -5   3  -5 2066.36 344.034  47
  -3  -2   5 1958.44 218.290  14
  -5   3  -5 1738.27 255.509  31
   5  -3   5 1414.03 202.410   9
   5  -3   5 1742.87 259.708  26
   5  -3   5 1287.46 188.489  16
   3   2  -5 2171.47 323.052  30
  -5   3  -5 1822.73 328.193  24
  -2   5   5 2343.45 327.067   9
  -2   5   5 2157.04 302.337  44
   2  -5  -5 1722.70 239.696  38
   5  -3   5 2172.74 279.190  44
   2  -5  -5 1939.51 303.382  48
   5  -3   5 1395.62 257.843  49
   3   2  -5 1135.83 278.436  18
  -3  -2   5 1434.90 185.610  50
   2  -5  -5 1925.00 279.786   7
  -5   3  -5 1924.05 383.149  40
  -3  -2   5 1503.23 255.681  46
   2  -5  -5 1761.99 238.472  18
  -3  -2   8 392.219 211.943  44
  -5   3  -8-197.748 312.197  47
   2  -5  -8 465.848 305.654  40
   2  -5  -8 318.215 242.737  18
  -5   3  -8 477.049 343.402  25
   5  -3   8-877.082 300.620  44
  -3  -2   8-146.783 223.511  19
   3   2  -8 387.170 428.794  18
   5  -3   8 355.637 224.761   9
   2  -5  -8-136.304 291.649  25
  -2   5   8-199.038 252.363  44
  -2   5   8 772.436 277.036   9
   3   2  -8 637.812 356.198  38
   2  -5  -8 678.832 300.833  38
  -2   5   8 360.518 265.491  41
   5  -3   8 541.250 247.721  26
  -3  -2   8 118.046 209.194   9
   3   2  -8 968.199 309.881  30
  -3  -2   8 438.305 204.039  46
   5  -2  -8-249.458 306.360  18
  -3   5  -8-378.446 344.180  25
   2   3   8-583.785 277.003   9
   2   3   8-631.916 281.150  41
  -3   5  -8 35.1419 200.941  47
   5  -2  -8-507.617 323.648  38
  -5   2   8 5.84755 179.865   9
  -2  -3  -8-142.346 217.308  38
   2   3   8-294.682 201.683  44
  -3   5  -8 144.163 264.489  38
   5  -2  -8 35.5528 303.234  48
  -2  -3  -8 60.0413 293.054  25
  -5   2   8-297.706 235.538  44
   5  -2  -8-148.464 202.132  10
  -2  -3  -8-263.773 341.063  40
  -3   5  -8-134.846 260.326  30
  -5   2   8 192.754 151.072  46
  -3   5  -5 2543.14 298.708  31
   2   3   5 2778.22 363.921  49
   2   3   5 2699.71 304.746  45
   5  -2  -5 2650.54 384.228  48
  -3   5  -5 2681.26 427.361  25
  -5   2   5 2370.22 286.943  14
  -2  -3  -5 2168.57 401.659  40
  -5   2   5 2514.07 296.934  46
   5  -2  -5 2455.11 287.708  30
   5  -2  -5 1996.48 252.410  25
  -2  -3  -5 2252.32 315.215  38
  -2  -3  -5 1911.84 284.631  18
  -5   2   5 2254.57 264.852   9
   5  -2  -5 3018.95 335.514  38
   2   3   5 2926.39 309.398  26
   2   3   5 2478.43 288.053  44
   2   3   5 2931.45 343.955   9
  -5   2   5 2892.19 324.639  44
  -3   5  -5 2031.63 298.488  47
   5  -2  -5 2787.42 324.834  18
  -2  -3  -5 2299.83 350.031  22
  -5   2   5 2601.34 291.308  19
  -2  -3  -5 2109.53 347.211  25
   3  -5   5 2750.04 313.933  46
   3  -5   5 2950.86 317.462  27
  -3   5  -5 2219.28 411.387  38
   5  -2  -5 2175.08 234.965  21
   3  -5   5 2884.80 301.984  44
  -2  -3  -5 2834.09 302.971  47
   3  -5   5 2798.35 292.908  11
   5  -2  -2 30985.3 629.796  18
  -3   5  -2 34240.3 1193.46  33
   3  -5   2 33279.2 811.802  44
   2   3   2 33626.8 840.386  41
   2   3   2 30810.0 1309.67   2
   5  -2  -2 31180.9 686.564  38
  -2  -3  -2 32836.9 892.862  40
  -3   5  -2 33522.1 1135.37   3
   5  -2  -2 30679.9 833.242  48
   2   3   2 37274.5 884.513  32
  -3   5  -2 35814.3 886.221  17
   3  -5   2 32960.9 1081.44  33
   3  -5   2 30309.6 1017.83  34
  -2  -3  -2 31679.7 713.688  25
   2   3   2 33802.8 804.094  45
  -3   5  -2 33971.2 1384.99   5
   3  -5   2 31557.5 619.980  28
  -3   5  -2 32701.8 1202.76  35
  -3   5  -2 33300.0 983.326  42
  -2  -3  -2 30026.1 1008.61   5
   5  -2  -2 35986.7 1086.90  33
  -5   2   2 32117.9 731.679   8
  -3   5  -2 30991.0 728.700  31
   5  -2  -2 31567.9 929.434   3
   2   3   2 29608.4 773.524   9
  -2  -3  -2 33904.2 807.278   7
   3  -5   2 35463.0 991.315   6
  -5   2   2 32037.4 872.992  36
   3  -5   2 34553.6 797.665  36
   5  -2  -2 30037.5 739.227  35
  -5   2   2 32116.0 721.327  46
  -5   2   2 30885.1 669.201  14
  -3   5  -2 32359.3 885.891  38
   2   3   2 29752.5 728.484  49
  -5   2   2 30975.1 616.899  50
  -3   5  -2 32617.9 779.542  25
  -3   5  -2 34795.5 909.612  29
   2   3   2 30076.5 1015.77  34
   5  -2  -2 35143.5 903.441  34
  -5   2   2 31064.3 801.884  34
  -5   2   2 32423.2 740.862   6
   2   3   2 30571.0 1070.04   4
  -3   5  -2 33668.5 697.491  47
   2   3   2 30498.9 790.167  26
  -5   2   2 30711.3 636.182  44
   2   3  -1 212783. 3172.84   3
   3  -5  -1 215947. 2248.01   1
  -2  -3   1 214633. 2063.61  13
  -3   5   1 212067. 1964.16  17
  -2  -3   1 208041. 1800.90  35
  -3   5   1 213605. 1948.32  29
  -5   2  -1 204971. 1853.08  50
   2   3  -1 206148. 2248.78  32
   3  -5  -1 225262. 2960.43  35
   3  -5  -1 233076. 2475.48  36
  -5   2  -1 206288. 1852.56   8
   3  -5  -1 219043. 2327.16   3
   2   3  -1 209098. 1975.27  30
   5  -2   1 213814. 2566.03  34
   3  -5  -1 245839. 3111.49   2
   2   3  -1 210769. 1609.06  21
   3  -5  -1 221495. 1435.28  34
   2   3  -1 221602. 2353.29  48
   5  -2   1 220078. 3511.32   5
  -3   5   1 202488. 1609.43  37
   2   3  -1 201519. 1623.94  31
  -5   2  -1 234356. 3463.49   5
  -2  -3   1 202792. 2082.72  33
  -2  -3   1 209130. 1577.54  50
  -5   2  -1 202426. 1912.51  25
  -3   5   1 199445. 1817.03  42
  -5   2  -1 216962. 2726.00  35
  -2  -3   1 209396. 2477.62   2
   5  -2   1 211700. 2232.97  49
  -2  -3   1 208954. 2434.05  34
   3  -5  -1 203492. 2649.04   5
   2   3  -1 209411. 2261.23  33
   2   3  -1 204738. 2215.31  45
  -2  -3   4 1537.07 201.398  50
   5  -2   4 1469.98 189.560  16
   3  -5  -4 1788.31 238.726  25
   2   3  -4 1679.64 254.894  10
   2   3  -4 1625.27 272.187  18
  -2  -3   4 1882.79 232.052  28
   5  -2   4 1484.64 237.768  49
   2   3  -4 1590.25 300.956  48
  -2  -3   4 1843.04 196.932  44
  -3   5   4 1927.49 260.590   9
   2   3  -4 1502.11 241.283  38
  -2  -3   4 1815.11 175.683  14
  -3   5   4 1976.15 345.275  41
  -3   5   4 1825.80 257.936  43
   2   3  -4 1594.12 250.017  30
  -3   5   4 1914.00 254.645  44
  -5   2  -4 1378.86 211.028   8
   5  -2   4 1664.42 243.266  26
  -3   5   4 1702.85 193.800  12
   5  -2   4 1709.33 197.005   9
   3  -5  -4 1463.82 227.350  36
   5  -2   4 1085.56 236.440  33
   3  -5  -4 1248.22 189.406  33
  -5   2  -4 1887.99 303.762  38
  -5   2  -4 1634.59 229.866  31
   2   3  -4 1506.42 201.568  39
   2   3  -4 1492.57 193.663  31
   2   3  -4 1561.25 232.797  47
   3  -5  -4 1644.01 195.276  38
  -3   5   4 1087.05 283.215   2
  -5   2  -4 1550.01 338.836  40
   3  -5  -4 1359.70 247.009   6
  -5   2  -4 1858.25 355.739  25
   3  -5  -4 1978.57 216.320  18
   5  -2   4 1891.89 229.024  44
  -3   5   7 204.151 171.679  43
   2   3  -7 76.5754 208.777  30
   3  -5  -7 404.043 240.871  18
  -5   2  -7 456.013 343.038  38
  -2  -3   7 120.062 151.954  27
  -2  -3   7 232.210 182.873  44
   5  -2   7-193.477 187.965  44
  -3   5   7 43.1319 219.967  44
   3  -5  -7-35.1052 202.157  25
  -5   2  -7 171.093 311.805  25
   5  -2   7 215.105 206.496  26
  -5   2  -7 182.703 276.347  40
   3  -5  -7-9.16644 180.798  38
   2   3  -7-49.2134 246.676  38
   3  -5  -7 168.055 224.074  48
   2   3  -7 50.3301 341.691  18
   5  -2   7-44.7960 193.487   9
  -2  -3   7 483.105 220.356   9
   3  -5  -7-98.7917 237.639  40
  -3   5   7 333.624 246.912   9
   5  -2   7-277.468 247.267  49
   3  -5  -7 69.0813 164.896   7
  -2  -3   7-281.112 205.262  46
  -2  -3   7-13.2552 156.589  19
  -3   5   7 200.800 273.270  41
  -5   2  -7 68.6560 228.084  47
   4  -5   9 161.902 128.133  46
  -5   1   9 65.4879 168.481   9
  -1  -4  -9 33.8328 240.731  40
   4  -5   9 100.565 195.707   9
   4  -5   9 244.727 185.798  44
   5  -1  -9 145.817 251.164  38
  -4   5  -9-212.471 229.843  47
   5  -1  -9 309.857 319.075  18
  -5   1   9 443.831 194.020  43
  -4   5  -9 137.092 232.370  30
   1   4   9-364.057 240.435  41
   4  -5   9 21.2874 154.195  26
  -1  -4  -9 260.268 279.932  25
   1   4   9 9.73105 199.803   9
  -5   1   9 4.16411 160.440  44
   1   4   9 0.41858 146.092  44
   5  -1  -6 18.1854 238.257  48
  -4   5  -6 256.866 144.552  31
   1   4   6 240.705 124.334  12
  -5   1   6 69.4996 127.910  46
  -1  -4  -6 137.312 165.721  18
  -5   1   6 169.369 128.911  14
  -4   5  -6-107.488 270.716  38
  -1  -4  -6 260.641 169.157  48
   4  -5   6 220.954 146.583  46
  -1  -4  -6 299.779 182.457  38
   5  -1  -6-4.70279 103.787  40
   4  -5   6 168.876 141.166   9
   5  -1  -6 36.9130 159.705  10
   5  -1  -6 65.4925 182.355  18
   5  -1  -6 126.871 168.606  38
   1   4   6 425.503 236.518  41
   4  -5   6 144.365 166.818  44
  -1  -4  -6 23.3038 170.560  22
  -4   5  -6-4.63096 205.126  47
   5  -1  -6 15.3462 147.340  25
  -4   5  -6 435.508 275.205  25
   1   4   6 277.220 179.750  44
  -5   1   6 201.987 192.124  19
   4  -5   6 374.009 170.223  11
   1   4   6 63.7972 208.179   9
  -1  -4  -6-44.4867 248.855  40
  -5   1   6 89.0805 157.992  44
  -1  -4  -6 211.334 222.095  25
  -5   1   6 190.274 152.081   9
   5  -1  -6 213.562 167.376  30
   1   4   3 6447.97 448.334  34
   4  -5   3 6500.00 493.093   6
   5  -1  -3 6526.50 358.693  38
  -1  -4  -3 5991.96 280.175  18
   5  -1  -3 6762.52 520.672  33
  -1  -4  -3 7429.56 431.698   7
   5  -1  -3 6194.32 383.841  30
   1   4   3 6713.65 429.181   9
  -5   1   3 6341.42 375.037  46
   5  -1  -3 4068.61 237.154  35
  -4   5  -3 6169.24 330.440  24
  -5   1   3 6356.78 313.978  28
   4  -5   3 7094.07 375.061  11
  -4   5  -3 6212.74 383.749  47
   1   4   3 7262.92 427.862  45
  -5   1   3 5538.42 286.464  50
  -5   1   3 4286.12 250.851   2
   1   4   3 7584.67 466.347  32
  -4   5  -3 6415.60 611.051  33
  -4   5  -3 7000.22 479.539  25
   5  -1  -3 6212.95 322.824  18
   4  -5   3 6489.76 311.528  28
  -5   1   3 7339.28 471.235   6
  -4   5  -3 6500.39 382.547  31
   5  -1  -3 6431.37 343.765  21
   1   4   3 6871.82 348.510  44
  -1  -4  -3 5354.39 507.688   5
  -5   1   3 6031.43 385.619  36
  -4   5  -3 5207.29 261.547  37
   1   4   3 6731.04 398.344  49
   5  -1  -3 6713.01 474.246  48
  -4   5  -3 6210.16 572.424   3
  -4   5  -3 5844.74 603.507  35
  -1  -4  -3 5992.53 296.011  38
  -5   1   3 6477.83 351.605   8
  -5   1   3 6750.27 352.855  44
   4  -5   3 6483.30 335.986  27
  -5   1   3 7046.68 365.469  14
   4  -5   3 7001.27 422.705  44
  -4   5  -3 6707.64 408.909  40
   5  -1  -3 6801.37 458.241  34
   4  -5   3 5607.90 314.691  49
   1   4   3 6161.98 674.794   2
   5  -1  -3 7341.97 618.545   1
   1   4   3 6360.66 384.473  26
   4  -5   3 6044.13 527.154  33
   5  -1  -3 5805.62 278.220  16
  -4   5  -3 5929.33 481.237  38
  -5   1   3 5494.99 399.895  34
   5  -1  -3 6182.20 295.489  25
  -1  -4  -3 6384.68 459.353  40
   5  -1  -3 6004.59 510.720   3
   1   4   3 6791.12 477.671  41
  -1  -4  -3 6471.52 372.365  25
  -4   5  -3 5671.28 693.118   5
   1   4   3 5142.53 289.473  43
  -4   5   0 825413. 3854.57  29
   1   4   0 803434. 4043.61  45
   5  -1   0 871796. 6540.70   5
  -4   5   0 800533. 3814.76  42
  -5   1   0 839488. 5021.36   3
   1   4   0 808814. 3088.26  31
  -5   1   0 861679. 3358.00  50
  -5   1   0 816272. 3430.37  46
  -1  -4   0 891424. 5459.31   2
   1   4   0 797538. 3015.42  16
   1   4   0 825466. 4175.23  32
   1   4   0 786532. 3275.70  12
   1   4  -3 62600.4 1718.72  33
  -1  -4   3 74256.1 1733.16   6
   4  -5  -3 62328.4 1355.74  36
  -1  -4   3 67336.1 1139.17  46
   1   4  -3 59015.4 1913.59   3
  -4   5   3 70709.4 1627.09  41
   5  -1   3 62200.5 1769.49   4
   5  -1   3 58572.6 1562.60  34
   1   4  -3 55071.8 1271.64  35
  -4   5   3 64483.6 1162.57  14
  -4   5   3 64445.2 1060.14  46
   1   4  -3 69386.5 1328.08  30
   1   4  -3 62406.9 1093.78  39
  -4   5   3 65672.9 1203.29  44
   5  -1   3 58480.9 934.307   9
   4  -5  -3 56799.7 1155.77   6
   5  -1   3 63158.8 986.086  44
   5  -1   3 61692.6 1007.47  16
  -4   5   3 72240.5 1328.15  42
  -1  -4   3 66373.5 1147.11  28
   1   4  -3 68356.1 1546.31  48
  -5   1  -3 64602.0 1848.77   6
   4  -5  -3 65637.6 1040.78  18
  -5   1  -3 67825.0 1619.80  25
  -5   1  -3 56219.9 2094.72   5
  -5   1  -3 67783.4 1694.91  40
  -1  -4   3 59895.4 1684.96  34
  -4   5   3 54040.6 1616.68   2
   1   4  -3 63841.0 1226.79  38
   5  -1   3 67171.1 1336.88  49
   1   4  -3 67643.3 1145.85  31
   4  -5  -3 66860.7 1037.26  38
   5  -1   3 68220.0 1230.81  26
  -1  -4   3 60652.2 861.839  44
  -5   1  -3 67957.5 1192.67  50
  -1  -4   3 68434.1 1181.50  23
  -4   5   3 73179.1 1260.62  45
  -4   5   3 65893.4 1218.56   9
   5  -1   3 62317.2 1468.37  33
   1   4  -3 65998.8 1388.43  18
  -1  -4   3 61601.4 1549.84  33
   4  -5  -3 65901.4 1246.82  33
  -4   5   3 71242.6 1416.78  43
   1   4  -3 64828.9 1260.00  10
   4  -5  -6 3627.46 459.606  48
  -1  -4   6 3074.98 324.967  44
  -5   1  -6 4130.55 649.640  25
  -1  -4   6 2319.94 253.891  50
   4  -5  -6 3602.51 401.425  18
   4  -5  -6 3278.27 430.764  40
   1   4  -6 2912.97 407.130  47
  -1  -4   6 3740.80 372.061  27
  -1  -4   6 3062.74 363.109  46
   5  -1   6 3100.53 415.272  49
   5  -1   6 3287.25 398.323  26
   5  -1   6 2917.14 334.721  44
   4  -5  -6 3621.74 397.659  38
  -5   1  -6 4310.72 508.793  47
   1   4  -6 3246.19 488.392  38
   4  -5  -6 3227.25 383.494   7
  -5   1  -6 3109.73 504.541  38
   4  -5  -6 3253.91 410.051  25
   5  -1   6 2876.24 351.923   9
  -5   1  -6 3260.51 581.043  40
   1   4  -6 2902.56 420.041  30
   1   4  -6 3287.94 573.288  18
  -1  -4   6 3535.22 332.525  19
  -4   5   6 2869.82 391.439  43
  -4   5   6 3349.77 423.135   9
  -4   5   6 3272.59 432.084  44
  -4   5   9 632.044 265.147  17
  -4   5   9 453.389 219.249   9
  -5   1  -9 773.664 357.899  25
  -5   1  -9 169.365 233.481  40
   5  -1   9 166.062 191.693   9
  -1  -4   9 176.705 170.958  44
  -4   5   9 119.347 211.026  41
   1   4  -9 228.015 215.779  30
   5  -1   9 539.157 226.876  44
   4  -5  -9 219.547 264.989  40
  -4   5   9 454.213 231.873  44
  -1  -4   9 11.2281 186.461   9
   1   4  -9-154.829 286.971  38
   4  -5  -9 586.566 267.603  38
  -1  -4   9 199.059 159.609  46
   4  -5  -9 582.714 306.615  18
   4  -5  -9 655.527 368.876  25
   5  -1   9 403.493 232.956  26
   0   5   7 924.008 344.875  41
   0  -5  -7 464.796 322.333  40
  -5   0   7 304.304 214.713  19
   5   0  -7 324.651 194.990  30
   5  -5   7 646.588 209.787  46
   0  -5  -7 542.114 225.594  48
   5   0  -7 50.3174 249.172  38
   5   0  -7 734.583 298.106  10
   0  -5  -7 927.937 284.588  38
   0  -5  -7 163.442 258.943  25
  -5   5  -7 1015.69 394.253  25
   0  -5  -7 551.901 255.085  18
   0   5   7 797.693 274.967  44
  -5   5  -7 212.842 277.186  47
   5  -5   7 834.872 255.597  44
   5  -5   7 36.4618 227.312  26
   5   0  -7 665.084 411.174  48
  -5   0   7 594.602 231.724   9
   0   5   7 950.634 312.254   9
   5   0  -7 415.926 339.924  18
  -5   0   7 871.557 262.066  44
   5  -5   7 758.410 228.369   9
  -5   0   7 653.573 245.974  46
   5   0  -4 717.303 163.850  21
  -5   0   4 636.113 131.673  50
   5   0  -4 381.573 179.574   3
   5   0  -4 962.337 265.014  48
   5  -5   4 520.607 147.422  27
  -5   0   4 538.877 158.806  46
   0   5   4 650.563 142.773  26
   5  -5   4 459.703 104.016   9
  -5   5  -4 589.082 195.888  47
  -5   0   4 456.474 129.984  44
   0   5   4 1042.60 228.728   9
  -5   5  -4 844.601 247.245  25
   5  -5   4 644.147 165.898  49
   5   0  -4 737.940 180.411  30
  -5   5  -4 758.989 169.828  24
   0   5   4 663.005 165.770  12
   0   5   4 712.841 197.841  45
   0   5   4 252.411 131.159  44
   0  -5  -4 590.396 168.475   7
   0   5   4 518.583 135.897  43
   5   0  -4 671.947 162.278  18
  -5   5  -4 452.288 160.635  31
   5   0  -4 685.575 126.635  16
   0  -5  -4 623.232 169.162  25
  -5   0   4 993.164 172.284  14
   5   0  -4 780.685 176.767  38
  -5   0   4 456.429 152.762  34
   5  -5   4 666.252 156.361  11
  -5   5  -4 550.707 240.313  38
  -5   5  -4 540.932 197.693  40
   5   0  -4 785.601 194.574  34
   0  -5  -4 662.894 140.633  18
   0  -5  -4 494.685 134.792  38
  -5   0   4 837.391 212.936   6
  -5   0   4 540.047 125.703   8
   0  -5  -4 343.626 164.088  36
   0   5   4 954.969 269.331  41
  -5   0   4 884.278 163.348  28
   5  -5   4 1042.94 202.757  44
   0  -5  -4 485.662 189.470  40
   0   5   1 3968.10 310.151  34
   5   0  -1 2458.63 256.607  49
  -5   0   1 3540.62 362.706   3
  -5   0   1 3316.74 223.168  50
   0   5   1 4431.09 348.425  41
  -5   5  -1 3593.08 252.035  40
   0   5   1 3324.26 256.649  12
  -5   5  -1 3659.70 257.572  50
   5  -5   1 3194.69 203.250  11
  -5   0   1 3348.87 228.077  23
   0   5   1 3401.40 259.036  42
  -5   0   1 3281.99 246.313   8
   5  -5   1 3651.38 426.244  35
   0   5   1 3158.44 425.801   2
   0  -5  -1 3348.16 283.952  34
  -5   5  -1 3381.71 288.379  42
   5  -5   1 4073.86 415.079  33
  -5   5  -1 3353.09 270.874   3
  -5   5  -1 3397.51 268.048  25
   5   0  -1 2881.65 221.991  16
   5   0  -1 4200.25 403.988  34
  -5   5  -1 3082.50 224.784  17
  -5   5  -1 4040.84 499.014   5
  -5   5  -1 2921.69 233.928  31
  -5   5  -1 3492.42 231.004  37
  -5   0   1 3240.33 316.240  34
  -5   5  -1 3614.23 399.770  35
   5  -5   1 3175.36 448.668   5
   0  -5  -1 3092.65 423.769   3
   0   5   1 3463.05 313.060  17
   0   5   1 2908.17 265.932  45
  -5   5  -1 3101.31 277.091  29
   0  -5  -1 3475.36 408.046   2
   5   0  -1 2745.70 303.719  48
  -5   0   1 3632.30 243.091  46
   5   0  -1 3438.04 353.390  33
   0   5   1 2874.59 286.023  32
  -5   5  -1 3241.85 316.649  36
   0   5   1 3252.90 223.039  39
  -5   5   2 1006.13 161.919  46
   0   5  -2 933.946 184.458  17
   0   5  -2 909.756 148.367  47
   0   5  -2 1001.79 190.697  42
  -5   0  -2 717.575 152.390  13
  -5   5   2 1053.42 141.715  37
  -5   5   2 1128.12 189.606  29
  -5   0  -2 838.038 185.748  25
   5   0   2 473.263 127.778  48
   5   0   2 1063.34 250.028  34
  -5   5   2 1403.07 179.190  44
   0  -5   2 1246.17 168.560  13
   5  -5  -2 961.081 146.775  48
  -5   5   2 941.112 206.781  36
   5  -5  -2 952.111 230.846   1
  -5   0  -2 1503.32 337.418   5
  -5   5   2 1128.50 204.022  43
   5   0   2 903.876 113.660  44
  -5   5   2 1046.30 154.403  42
   5   0   2 925.739 135.039   9
   0  -5   2 1052.38 142.647  46
   0   5  -2 1010.91 159.570  31
   0   5  -2 1006.46 210.276  32
  -5   0  -2 944.576 222.648  40
   0  -5   2 1159.39 170.050  23
   5  -5  -2 1288.89 204.164  36
   0   5  -2 1099.24 167.254  39
   5  -5  -2 935.492 136.554  38
   0   5  -2 1047.91 174.034  30
   0  -5   2 1192.58 224.647  35
   5  -5  -2 979.216 148.750  15
   5   0   2 1418.83 228.627  33
   0  -5   2 993.588 197.715  33
  -5   0  -2 913.853 156.130  50
   0   5  -2 957.374 160.207  38
   5  -5  -2 898.220 125.433  20
   5   0   2 809.627 133.116  16
   0   5  -2 511.539 57.8075   4
   0  -5   2 1108.53 263.687   3
  -5   5   2 971.904 147.966  14
   0   5  -2 901.002 210.986  34
   5  -5  -2 936.067 241.104  35
   5   0   2 900.687 175.140  49
   0   5  -2 784.787 246.988   3
   0   5  -2 1242.32 194.954  48
  -5   5   2 867.321 150.518  17
   0  -5   2 1055.31 224.538  34
   5   0   2 1272.72 195.565  26
   0   5  -2 811.031 208.158  33
  -5   5   2 1058.24 204.368  41
   0   5  -2 818.594 196.694  45
  -5   5   5 9466.40 644.754  43
   5  -5  -5 8671.34 611.329  48
   0   5  -5 8968.41 606.177  47
  -5   5   5 9147.33 574.334   9
  -5   5   5 9692.68 615.219  44
  -5   0  -5 9806.56 815.545  25
  -5   0  -5 11693.0 735.253  47
   0  -5   5 8086.47 449.613  44
   5  -5  -5 9074.30 554.896  25
   0  -5   5 9839.62 571.415  28
  -5   0  -5 9537.32 862.379  40
   5  -5  -5 10533.4 577.302  18
   0   5  -5 8796.92 534.573  31
  -5   5   5 7623.54 467.465  46
   0   5  -5 7796.42 674.044  38
   5  -5  -5 9163.55 542.261  38
   0  -5   5 9409.48 563.123  46
   5   0   5 7705.79 449.121  44
   5   0   5 8346.93 506.236   9
  -5   0  -5 6959.14 616.482  38
   5   0   5 8977.69 569.947  26
   0   5  -5 9683.31 678.943  30
   5   0   5 8760.91 620.833  49
  -5   0  -8 139.309 277.708  40
   5   0   8 27.2094 154.018  44
   5   0   8-47.2940 181.237   9
   5   0   8 86.6466 173.960  26
   0  -5   8 55.7352 147.802  46
   0   5  -8-426.936 348.318  38
   0   5  -8 287.639 224.310  47
  -5   0  -8-74.6030 275.605  25
  -5   0  -8-347.945 234.734  24
  -5   5   8-189.011 220.647   9
   0  -5   8 136.448 187.575  44
  -5   0  -8-549.473 302.744  47
  -5   5   8 101.563 220.308  44
   0   5  -8 288.021 249.756  30
   5  -5  -8-292.928 232.616  40
   5  -5  -8 512.464 293.331  18
   0  -5   8 72.6757 189.501   9
   5  -5  -8-169.642 268.749  25
  -5   5   8 1.86588 256.263  41
   5  -5  -8-450.707 258.758  38
  -5   5   8 203.532 168.996  43
   5   1   7 285.324 176.920  44
   5   1   7 107.781 197.255   9
   1  -6   7 54.2242 195.434  27
  -1   6  -7 142.273 231.400  47
   1  -6   7 79.0779 137.217  11
   1  -6   7 868.540 270.368   9
  -6   5   7 94.5595 233.634  44
   6  -5  -7 569.997 221.870  10
  -6   5   7 293.698 317.458  41
   6  -5  -7 209.950 237.297  18
   5   1   7-75.1653 255.133  49
  -6   5   7-28.6150 198.113  43
   5   1   7 368.921 218.385  26
  -5  -1  -7-189.041 390.914  40
  -5  -1  -7-181.430 352.932  25
  -1   6  -7 155.961 238.220  30
   6  -5  -7 374.626 238.429  38
   6  -5  -7-368.575 310.481  48
   6  -5  -7 472.945 249.805  25
  -1   6  -7-132.404 289.096  38
  -6   5   7 69.3912 192.861   9
  -5  -1  -7 578.108 268.634  47
   1  -6   7 270.801 186.482  44
   6  -5  -7 270.099 219.253  40
   1  -6   7 214.588 184.971  46
  -6   5   4 1496.51 224.431  46
  -6   5   4 1773.50 263.504  44
  -1   6  -4 1518.21 204.701  39
  -1   6  -4 1642.97 308.280  35
   5   1   4 1774.46 232.264   9
   6  -5  -4 1513.24 251.684  48
   1  -6   4 2003.47 246.881  28
   5   1   4 1742.83 183.732  16
   1  -6   4 1876.59 217.620  44
   1  -6   4 1696.77 246.798  46
   5   1   4 2489.61 303.406  26
  -6   5   4 1794.91 237.342   9
  -1   6  -4 1780.01 324.116  38
  -1   6  -4 1698.52 248.339  47
  -1   6  -4 1695.17 249.458  31
   5   1   4 1338.77 183.765  45
  -5  -1  -4 1978.22 350.912  22
   6  -5  -4 1716.65 180.345  21
  -5  -1  -4 1779.21 408.233  40
  -5  -1  -4 1390.07 352.269  25
   6  -5  -4 2113.81 244.312  18
  -1   6  -4 1811.08 281.725  30
  -1   6  -4 1213.86 294.153  45
  -6   5   4 1942.99 267.035  14
  -1   6  -4 1411.11 309.616  32
   5   1   4 1512.24 188.604  44
   5   1   4 1477.12 266.942  49
   6  -5  -4 2057.25 248.156  38
   5   1   1 6006.07 409.586  49
  -1   6  -1 4923.09 436.086   5
  -6   5   1 6183.51 358.739   8
   5   1   1 6448.12 420.701  26
  -6   5   1 6175.29 479.659  36
  -1   6  -1 6003.48 331.327  30
   5   1   1 6203.65 579.817   5
  -5  -1  -1 6168.10 310.521  50
   6  -5  -1 6915.59 550.352  35
   6  -5  -1 6260.82 307.230  48
  -1   6  -1 6365.43 307.348  29
  -1   6  -1 6185.03 328.746  31
   5   1   1 6061.83 347.749  45
  -1   6  -1 6593.19 351.656  39
   5   1   1 6134.67 419.071  48
  -6   5   1 6005.34 337.712  41
   1  -6   1 6170.20 549.978   3
  -1   6  -1 7232.29 509.650  33
  -6   5   1 6587.80 317.313  50
   5   1   1 6070.87 551.484  34
   5   1   1 6182.01 336.995  16
  -1   6  -1 7679.61 383.319  48
  -6   5   1 5663.51 315.848  42
   6  -5  -1 6167.16 377.302  34
   1  -6   1 6839.91 523.877  35
   6  -5  -1 6331.93 299.833  16
  -5  -1  -1 5911.48 414.616  40
   5   1   1 4636.29 464.394   2
  -1   6  -1 6330.90 600.276   3
  -1   6  -1 7130.95 503.082  34
   6  -5  -1 6268.33 340.866  20
   1  -6   1 6326.39 448.930  36
  -6   5   1 6100.25 413.579  43
   5   1   1 5748.10 341.067  32
   1  -6   1 5951.16 462.407  34
   6  -5  -1 6251.08 626.419   5
  -1   6  -1 6847.96 424.245  45
  -6   5   1 5914.69 313.312  14
  -6   5   1 7081.57 399.240  46
  -1   6  -1 6483.89 436.215  32
  -1   6  -1 6081.30 411.458  42
  -5  -1  -1 5999.86 398.616  13
   1  -6   1 6550.29 439.525  33
  -6   5   1 6291.02 327.161  37
  -1   6  -1 5632.77 286.347  47
   6  -5  -1 6721.16 494.807   2
  -6   5   1 6128.73 377.426  29
  -1   6  -1 5927.41 396.240  17
  -5  -1   2 59719.1 1474.35  34
  -6   5  -2 66831.7 1392.67  25
  -5  -1   2 62955.2 1029.26   8
   5   1  -2 62757.2 952.805  38
  -5  -1   2 75279.3 1834.60   3
   1  -6  -2 62086.9 769.876  18
  -1   6   2 70746.9 1457.31  32
  -6   5  -2 60450.0 1247.83  50
  -1   6   2 63140.1 1063.72  44
  -6   5  -2 66948.3 2296.85   5
   5   1  -2 60506.3 1325.58  30
  -1   6   2 59588.0 2016.91   2
  -5  -1   2 67727.6 1169.18  23
  -1   6   2 66726.8 1533.14  17
  -6   5  -2 62475.5 1433.21  36
  -1   6   2 65739.9 1250.50  45
  -1   6   2 69259.1 1254.58  12
   5   1  -2 61891.5 1886.53   3
  -1   6   2 70436.5 1594.02  41
  -1   6   2 62512.1 1173.55  43
   5   1  -2 65504.3 1122.95  21
   1  -6  -2 69237.3 1188.41  40
   5   1  -2 68690.7 1725.03  34
  -6   5  -2 63798.3 1065.38  37
  -5  -1   2 62621.3 1038.27  50
  -6   5  -2 71022.6 1372.17  29
  -6   5  -2 57707.6 1812.83  35
   1  -6  -2 65074.4 1699.56   4
   6  -5   2 61827.5 1097.33  16
   6  -5   2 70530.6 1340.32  49
   5   1  -2 61457.9 1072.85  16
  -5  -1   2 67186.1 1120.59  46
  -1   6   2 64416.6 1188.47  29
   5   1  -2 63614.1 1544.93  48
   1  -6  -2 63339.7 1638.93  36
  -1   6   2 59920.0 1605.13   1
   6  -5   2 65509.0 1032.74  11
   5   1  -2 62610.4 834.078  18
   1  -6  -2 70553.8 1253.60  34
  -6   5  -2 66458.8 1313.90  40
  -5  -1   2 59218.8 940.620  28
   6  -5   2 69666.8 1830.84  33
   5   1  -2 66860.0 1618.20  33
  -6   5  -2 61864.4 924.952   8
  -6   5  -2 63531.5 1434.39  42
  -1   6   2 70605.3 1288.52  42
  -1   6   2 66260.6 1088.70  34
   1  -6  -2 67423.9 1032.89  25
  -5  -1   5 2523.85 245.911  50
  -6   5  -5 4125.50 486.500  47
   1  -6  -5 3607.55 398.980  25
  -5  -1   5 2592.32 290.437  44
   6  -5   5 2342.67 281.224  16
  -6   5  -5 2663.99 406.086  40
   1  -6  -5 3447.07 396.918   7
   1  -6  -5 2431.31 400.879  40
   1  -6  -5 2059.96 266.598  38
   5   1  -5 2908.22 334.001  21
  -1   6   5 2679.31 319.805  12
   1  -6  -5 2550.07 277.219  18
   5   1  -5 3213.73 397.109  10
   5   1  -5 2570.24 477.154  48
  -6   5  -5 2927.02 358.352  24
  -1   6   5 3174.60 388.982  45
   5   1  -5 2855.46 362.652  38
  -1   6   5 2257.62 278.247  43
   6  -5   5 2437.60 318.379  49
  -5  -1   5 2833.07 291.880  14
  -1   6   5 3786.10 426.699   9
  -6   5  -5 3618.84 556.214  25
  -5  -1   5 2984.24 355.836  46
  -1   6   5 2572.18 337.378  44
   6  -5   5 2472.94 252.517   9
  -1   6   5 2981.02 475.604  41
   5   1  -5 2176.13 341.650  18
   5   1  -5 2892.18 373.597  30
  -6   5  -5 2990.92 360.780  31
   6  -5   5 3172.20 360.112  44
  -1   6   8 398.360 257.623   9
  -5  -1   8-539.810 244.726   9
   6  -5   8-317.801 214.997  44
   6  -5   8-121.020 165.230  46
  -5  -1   8-321.027 192.006  44
  -1   6   8 7.95163 186.090  44
   5   1  -8 51.2013 169.102  30
   1  -6  -8-146.154 257.789  18
  -1   6   8 303.718 265.054  41
   1  -6  -8-278.904 377.041  25
   5   1  -8-39.9426 360.274  18
   5   1  -8 717.897 337.301  38
  -5  -1   8 93.3843 165.824  46
   6  -5   8 638.217 233.666   9
   5   1  -8-297.945 296.933  10
   6  -5   8-149.649 223.860  26
  -6   5  -8-1002.63 397.269  47
   1  -6  -8-282.380 309.439  40
  -6   5  -8 327.645 297.097  25
  -1   6   8 114.701 222.455  17
  -2   6  -8-140.073 219.996  30
  -4  -2  -8 221.252 342.143  25
   6  -4  -8 227.112 304.735  18
   4   2   8 13.1332 193.837   9
   4   2   8-99.3748 177.449  44
  -2   6  -8 110.902 222.284  47
  -6   4   8 117.386 203.523  44
  -6   4   8 64.8934 171.758   9
   2  -6   8 16.5133 157.064  46
  -6   4   8 321.025 249.431  41
  -4  -2  -8-249.729 317.504  40
   6  -4  -8-539.597 334.069  25
   6  -4  -8-203.374 298.439  48
   6  -4  -8-616.057 262.137  40
  -6   4   8-131.592 177.690  43
  -2   6  -8 207.775 291.520  38
   2  -6   8 200.476 203.886   9
   6  -4  -8-143.766 230.357  38
   6  -4  -8-216.569 201.297  10
  -6   4   5 1344.73 243.926  19
  -6   4   5 1438.45 274.507  44
  -2   6  -5 1525.92 348.177  38
  -6   4   5 1342.08 232.971  46
  -2   6  -5 1193.57 230.430  31
  -4  -2  -5 1599.01 421.078  40
  -2   6  -5 1232.52 312.118  45
   4   2   5 1644.87 270.345  41
   4   2   5 1926.66 296.141  26
  -4  -2  -5 1623.76 388.803  25
   6  -4  -5 1480.00 295.130  48
   2  -6   5 1528.40 226.612  44
   4   2   5 1426.73 251.546   9
   4   2   5 1159.90 192.607  44
  -2   6  -5 1709.40 316.659  25
  -6   4   5 1573.90 262.434  14
   2  -6   5 1680.35 244.199  11
   2  -6   5 1678.03 259.104  28
   2  -6   5 1813.19 259.093  27
  -6   4   5 1386.16 222.641   9
   6  -4  -5 1756.17 273.870  38
  -4  -2  -5 1208.89 273.410  38
  -4  -2  -5 1518.61 345.544  22
   4   2   5 1280.60 225.622  45
   2  -6   5 1183.32 228.949  46
  -2   6  -5 1332.55 251.933  47
   6  -4  -5 1579.32 239.564  25
   6  -4  -5 2243.98 299.053  18
   4   2   5 1628.96 306.153  49
  -6   4   2 52788.6 1080.96   8
   4   2   2 49804.8 877.573  16
   4   2   2 49512.5 1130.45  26
  -2   6  -2 45415.8 1083.89  45
   2  -6   2 49807.4 939.678  23
  -6   4   2 50164.0 1084.98  29
  -6   4   2 48292.2 809.015  50
  -2   6  -2 50201.7 1493.39  35
  -2   6  -2 51997.7 1698.73   3
   4   2   2 48096.5 1028.79  49
  -2   6  -2 50966.1 1628.01   5
   4   2   2 50698.8 1085.64  32
  -6   4   2 52419.0 1044.21  46
  -4  -2  -2 50810.7 837.511  50
  -2   6  -2 56259.7 1220.07  17
  -4  -2  -2 51294.1 1581.19   5
   4   2   2 43239.5 953.810  45
  -6   4   2 48755.3 820.216  19
   4   2   2 51675.7 1591.81   4
   4   2   2 46331.1 1608.51   2
  -2   6  -2 53560.2 1550.59  33
  -2   6  -2 50072.5 912.790  47
  -6   4   2 52197.7 959.643  14
  -2   6  -2 47724.8 847.263  25
   6  -4  -2 51259.1 1314.00  35
  -2   6  -2 51837.5 961.728  39
   2  -6   2 47071.9 1334.51  33
   4   2   2 46879.5 941.392  33
   6  -4  -2 52549.5 1014.04  38
  -6   4   2 47869.0 1248.42  36
  -2   6  -2 46189.7 1116.59  32
  -6   4   2 45946.9 1012.67  41
  -6   4   2 46616.0 906.728  44
   6  -4  -2 52417.8 991.233  34
  -2   6  -2 56545.8 1052.71  30
  -4  -2  -2 45165.0 1049.83  25
   2  -6   2 50194.6 961.795  44
  -6   4   2 48029.7 817.541  37
   4   2   2 44619.0 1457.12  34
   6  -4  -2 51544.3 1024.04  48
  -4  -2  -2 51646.7 1318.25  22
  -4  -2  -2 45353.7 1272.26  40
   6  -4  -2 52441.7 1044.08  15
   2  -6   2 55914.6 1624.46  35
  -2   6  -2 51302.4 1271.24  42
   2  -6   2 48144.4 1388.28  34
  -2   6  -2 54006.9 1004.78  31
  -6   4   2 49431.4 862.481  42
   2  -6   2 54332.8 1195.79  36
  -4  -2   1 11986.0 414.922  50
  -2   6   1 13296.7 528.411  42
  -6   4  -1 14847.0 568.411  40
  -2   6   1 12759.9 508.259  45
  -6   4  -1 12490.3 513.672  50
   2  -6  -1 13634.3 498.187   5
   4   2  -1 14365.0 493.278  16
   2  -6  -1 13673.3 489.100  33
  -2   6   1 14276.2 533.668  29
  -2   6   1 13514.6 545.425  43
   2  -6  -1 15499.7 634.267   4
  -2   6   1 14452.4 616.422  17
   4   2  -1 15482.3 781.594  34
   6  -4   1 13383.7 431.274  26
   6  -4   1 16603.6 1059.31   5
  -2   6   1 14562.1 663.362  41
  -4  -2   1 14863.1 531.669   2
  -4  -2   1 13797.3 428.082  46
   4   2  -1 14106.0 467.296  21
  -4  -2   1 14909.5 535.164   8
   2  -6  -1 17348.4 933.223   2
  -2   6   1 14653.0 584.555  32
   2  -6  -1 17299.7 856.286   3
   4   2  -1 14347.4 630.778  32
  -6   4  -1 14009.6 556.077  25
   6  -4   1 12143.5 575.784  49
   2  -6  -1 14132.3 497.346  34
   6  -4   1 15491.6 846.069  33
  -6   4  -1 14311.4 671.882  36
   4   2  -1 13189.2 649.689  48
  -6   4  -1 14256.9 504.433   6
  -6   4  -1 17589.6 1046.53   5
  -4  -2   1 17031.7 880.737   3
   2  -6  -1 15450.5 746.434  36
  -6   4  -1 14413.2 538.648  29
  -6   4  -1 13388.6 751.261  35
  -2   6   1 16820.3 531.648  34
  -4  -2   1 14032.8 683.397  34
   4   2  -1 14575.1 658.240  33
  -6   4  -1 14188.9 473.406   8
  -2   6   1 14335.2 517.068  12
  -4  -2   1 14196.3 547.771  23
   4   2  -1 13874.4 617.999  45
   6  -4   1 14212.9 475.496  16
   6  -4   4 7911.80 514.538  49
   4   2  -4 7970.10 633.370   1
   2  -6  -4 8408.16 412.282  38
   6  -4   4 9086.24 499.142  44
  -4  -2   4 8751.83 522.882  46
  -2   6   4 9675.57 570.015  45
  -6   4  -4 9698.31 584.336  31
   2  -6  -4 9697.50 522.749  25
   6  -4   4 7918.34 432.346  16
  -2   6   4 8320.92 484.784  12
  -2   6   4 9569.64 545.459  44
  -6   4  -4 11490.2 679.529  47
   4   2  -4 8458.95 700.420  48
  -6   4  -4 9370.66 690.008  40
   2  -6  -4 8903.24 575.620  40
   4   2  -4 8973.14 581.691  30
  -6   4  -4 10472.0 767.177  25
  -6   4  -4 8886.73 600.629  24
  -4  -2   4 8981.49 472.950  28
   4   2  -4 8043.57 434.925  31
   4   2  -4 8824.00 508.033  38
   4   2  -4 9422.86 530.948  21
  -2   6   4 9865.66 731.380  41
   2  -6  -4 9736.99 436.992  18
  -4  -2   4 8828.98 426.527  14
   4   2  -4 8405.57 545.775  18
  -4  -2   4 7883.59 417.274  50
   2  -6  -4 8596.28 624.759  36
  -4  -2   4 8104.52 404.960  44
  -2   6   4 8158.39 491.485  43
  -2   6   4 10131.8 597.623   9
   6  -4   4 7134.14 351.820   9
   4   2  -4 9311.69 556.417  10
   2  -6  -7 1414.56 405.012  40
   4   2  -7 1604.92 380.917  30
   6  -4   7 1248.75 245.357  46
   6  -4   7 1018.84 263.836  49
  -4  -2   7 882.986 249.273  44
  -6   4  -7 2184.58 533.786  25
  -4  -2   7 2628.86 371.755   9
   6  -4   7 2281.99 353.200  44
  -2   6   7 2570.77 434.349   9
   6  -4   7 1824.74 362.364  26
   2  -6  -7 1587.84 340.902  48
  -6   4  -7 1361.11 406.210  40
   2  -6  -7 922.929 287.919  38
   4   2  -7 1070.88 343.112  38
   2  -6  -7 1536.85 362.735   7
  -2   6   7 1679.22 461.291  41
   6  -4   7 1566.05 288.289   9
  -2   6   7 1711.63 375.024  44
  -4  -2   7 2042.91 350.385  46
   2  -6  -7 2237.93 442.609  25
  -4  -2   7 2194.59 341.630  19
   2  -6  -7 2142.27 378.260  18
  -6   4  -7 1923.65 431.084  47
   4   2  -7 1188.04 473.767  18
   4   2  -7 2047.14 446.089  10
   3  -6   9 264.875 183.258  26
  -6   3   9 497.167 226.865  43
  -3   6  -9 648.045 320.930  30
  -3  -3  -9 158.685 296.150  25
   6  -3  -9 742.717 307.605  38
   3   3   9-320.589 194.633  44
   3  -6   9 143.674 156.800  46
  -3   6  -9 30.5253 195.964  47
   3  -6   9 684.862 241.668   9
  -3   6  -9 373.876 373.939  42
  -6   3   9-54.1486 181.297   9
   3  -6   9 327.486 202.725  44
  -3  -3  -9 126.130 271.647  40
   6  -3  -9 535.931 378.959  18
  -6   3   9 551.903 233.855  44
  -6   3   9 574.677 304.379  41
   6  -3  -9-227.274 211.987  10
   3   3   9 371.986 221.678   9
  -3   6  -6 747.344 265.353  47
  -3  -3  -6 748.776 287.522  22
  -3   6  -6 1126.61 337.036  25
  -3   6  -6 639.092 325.935  38
  -6   3   6 564.315 194.809  14
   6  -3  -6 943.978 270.994  38
  -3  -3  -6 774.431 378.467  40
   3  -6   6 516.344 193.481  46
   3   3   6 486.059 191.120  44
   3   3   6 350.747 197.011  41
  -3  -3  -6 845.311 369.747  25
   6  -3  -6 303.208 178.849  18
   6  -3  -6 627.314 195.524  25
  -6   3   6 611.019 207.766   9
   3   3   6 736.093 271.791  49
  -3  -3  -6 54.3170 180.237  38
   3  -6   6 612.578 201.165  44
   3   3   6 752.386 243.927   9
  -6   3   6 642.441 204.165  46
   3  -6   6 823.455 209.892  11
   6  -3  -6 553.083 205.875  40
   3  -6   6 671.639 225.733  27
  -3   6  -6 560.418 197.421  31
   3  -6   6 860.491 212.575   9
  -6   3   6 813.349 270.424  44
  -6   3   6 763.549 244.332  19
  -3  -3  -6 239.438 218.023  18
   3   3   6 579.513 189.938  26
   6  -3  -6 673.468 300.899  48
   3   3   3 30093.1 871.064  49
   3   3   3 27312.2 597.737  16
   6  -3  -3 27475.1 711.865  30
   3  -6   3 33374.9 866.388  44
  -6   3   3 29351.8 966.870  36
  -3   6  -3 27538.3 862.126  45
  -3   6  -3 30704.6 890.092  25
   3   3   3 28521.7 1217.31   4
   3   3   3 30842.8 927.909  26
   3  -6   3 28283.2 1134.86  33
   3  -6   3 32638.9 781.329  36
  -3  -3  -3 29131.4 925.946  25
   3   3   3 31175.5 666.976  44
  -3   6  -3 29680.0 1035.93  38
   6  -3  -3 25914.1 854.529  35
  -3   6  -3 32515.0 1180.02  42
  -3   6  -3 32946.8 867.546  47
  -3  -3  -3 30951.7 1132.59  40
  -3   6  -3 29655.2 1333.06   3
   3   3   3 31696.1 920.798  32
  -6   3   3 30445.0 797.466  44
  -3   6  -3 31016.1 1350.14  33
   3   3   3 29128.0 862.974  41
  -6   3   3 32827.0 833.766  14
  -3   6  -3 31805.1 851.950  31
   3   3   3 29483.9 845.953  45
  -3  -3  -3 33817.2 1114.76  22
  -3   6  -3 27960.0 1463.94   5
   6  -3  -3 27340.8 948.939   3
   3   3   3 27480.6 1113.94  34
   6  -3  -3 32556.2 842.283  38
   3  -6   3 36661.5 1221.84   6
  -6   3   3 29833.9 726.529  19
   3   3   3 26980.2 1388.31   2
  -6   3   3 28186.5 644.492  50
  -6   3   3 28401.4 597.890  37
  -3  -3  -3 27125.2 1242.47   5
  -6   3   3 31950.9 901.631   8
  -3   6  -3 28969.4 1283.52  35
   6  -3  -3 34444.7 1403.99   1
   6  -3  -3 30479.4 837.424  34
   3  -6   3 27389.6 1152.63  34
  -6   3   3 29307.1 653.636   9
  -6   3   3 27051.3 772.180  34
  -3  -3  -3 25438.2 663.676  18
   6  -3  -3 32941.2 1169.60  33
  -3   6  -3 26327.0 868.635  32
   3   3   3 30715.1 876.768   9
   6  -3  -3 31577.3 774.668  18
   3  -6   3 32288.9 761.439  28
  -6   3   3 29895.7 834.063  46
   3  -6   0 33178.4 977.741   3
   3   3   0 26041.2 634.245  12
  -6   3   0 29523.2 759.742  46
  -3   6   0 26129.8 722.618  17
   3  -6   0 32485.9 1263.81   2
  -3   6   0 28446.7 742.292  29
  -6   3   0 25155.8 646.667   8
   3  -6   0 28978.9 889.584  33
  -6   3   0 26469.7 892.250  36
  -3  -3   0 30111.6 1264.06   3
   3  -6   0 30028.4 1148.39  35
   3   3   0 27618.2 839.679  32
   6  -3   0 30379.3 1401.97   5
  -3  -3   0 27740.8 806.428  22
   3   3   0 28138.7 883.645   5
  -3   6   0 28518.2 795.026  42
  -6   3   0 26560.0 677.260   3
  -3  -3   0 26727.1 555.074  50
   6  -3   0 28373.3 968.312  34
  -6   3   0 26299.3 706.168  40
   3  -6   0 32193.4 957.588   5
   6  -3   0 26324.5 814.689  49
   3   3   0 27129.1 634.668  16
   3   3   0 28243.5 1021.74  34
  -6   3   0 26969.8 659.544  29
  -3  -3   0 26347.9 888.927  34
   3   3   0 26279.8 543.506  21
  -6   3   0 24675.1 530.216  14
   3   3   0 27070.6 804.539  45
   6  -3   0 28028.1 637.924  16
  -3   6   0 27121.8 626.993  37
   3  -6   0 29495.1 928.798  36
  -6   3   0 25994.2 903.019  35
   3  -6   0 27162.2 749.979  34
   6  -3   0 28001.4 653.947  20
  -3  -3   0 28625.3 892.647   2
  -3   6   0 27762.3 571.630  31
  -3  -3   0 26534.5 831.613  13
   3   3   0 27607.3 746.939  33
  -6   3   0 29399.2 711.376  50
   3   3   0 27876.8 867.819  48
   3   3  -3 90919.1 1343.31  31
  -3   6   3 94384.4 1869.92  17
   3   3  -3 88589.4 1328.46  16
  -6   3  -3 89496.6 1416.17   8
  -3   6   3 90927.2 1468.87  44
   3   3  -3 82787.2 2360.75   3
  -3   6   3 89001.5 1361.56  12
   3   3  -3 92129.0 1989.13  48
   3   3  -3 91549.4 1494.13  10
  -3  -3   3 90690.0 1372.82  28
   6  -3   3 85028.2 1288.78  16
   3   3  -3 91677.6 1656.76  30
   3   3  -3 93824.3 1465.76  21
  -3   6   3 90362.3 1586.66  43
  -6   3  -3 98303.9 1999.21  25
  -3   6   3 92702.9 1987.42  41
  -3  -3   3 84445.9 1001.87  44
  -6   3  -3 97974.4 2015.47  40
  -6   3  -3 88269.4 1582.42  50
  -3   6   3 103408. 1659.02  42
  -6   3  -3 85647.3 2042.66   6
  -6   3  -3 86243.2 2547.89  35
   6  -3   3 81657.3 983.691   9
   6  -3   3 92948.6 1414.16  44
   6  -3   3 91907.7 1599.91  49
   3   3  -3 84684.2 2003.82  33
  -3   6   3 87340.2 1572.57   9
  -6   3  -3 99801.5 1861.61  24
   6  -3   3 93896.3 1433.44  26
   6  -3   3 87402.5 2078.47   4
   3   3  -3 85857.9 1330.87  38
   3  -6  -3 90329.3 1149.84  38
   3   3  -3 93838.8 1786.01   1
  -6   3  -3 82143.7 2720.79   5
  -3  -3   3 94944.5 1422.77  46
  -3  -3   3 84978.7 1253.11  50
  -6   3  -3 87117.7 1677.75  36
   3  -6  -3 85322.7 1795.28  36
   3  -6  -3 86618.3 2062.00   4
   3   3  -3 92349.5 2044.03  34
  -3   6   3 76150.5 2219.48   2
  -3  -3   3 80474.3 1940.50  34
   6  -3   3 83833.4 1960.72  33
   3  -6  -3 82741.5 1134.81  33
   3   3  -3 89611.0 1485.98  18
  -3   6   3 95101.1 1503.73  45
  -3  -3   3 84832.3 1858.43  33
   3  -6  -3 92750.2 1186.13  18
   3   3  -6 769.486 281.509  10
  -6   3  -6 531.879 278.771  40
  -6   3  -6 1415.57 360.605  47
   6  -3   6 682.255 179.719  46
   3  -6  -6 379.164 213.604  48
   3  -6  -6 658.652 209.393  38
  -3  -3   6 573.749 177.470  44
   3  -6  -6 756.892 269.597  40
   6  -3   6 593.670 225.170  49
   6  -3   6 628.046 192.086  44
  -3   6   6 595.747 257.067  44
  -3   6   6 587.038 234.294   9
   3   3  -6 337.481 223.952  38
   6  -3   6 911.252 208.535   9
   3  -6  -6 617.553 236.337  25
  -3  -3   6 611.987 181.858  27
  -3   6   6 560.253 317.505  41
   3   3  -6 815.233 270.957  30
  -6   3  -6 425.264 221.427  24
   3  -6  -6 642.765 208.438  18
  -3   6   6 447.786 184.126  43
  -3  -3   6 740.919 221.043  46
  -6   3  -6 627.903 347.472  25
   3   3  -6 807.249 389.331  48
   3  -6  -6 694.595 221.897   7
  -3  -3   6 866.539 217.470  19
   6  -3   6 726.142 244.824  26
   3   3  -6 692.139 340.232  18
  -3   6   9 619.733 289.807  41
   6  -3   9 743.670 241.795  44
  -3  -3   9 500.077 229.464   9
   3  -6  -9 418.612 282.847  38
  -3   6   9 713.217 293.824  17
   3   3  -9 261.938 368.160  45
  -3  -3   9 724.488 250.150  44
  -3   6   9 545.613 254.404   9
   3  -6  -9 1401.00 457.421  25
  -6   3  -9 878.507 355.653  47
   3  -6  -9 593.561 347.190  40
   6  -3   9 745.605 264.469  26
  -6   3  -9 630.343 362.595  25
   3   3  -9 793.130 369.852  38
   3   3  -9 484.895 276.659  30
  -3  -3   9 613.967 222.230  46
  -3   6   9 644.435 257.285  44
   3  -6  -9 215.094 225.904  18
   4  -6   7 50.2239 145.846  46
   2   4   7 315.342 171.083  12
   6  -2  -7 531.652 266.831  10
  -6   2   7-67.4503 178.237  14
  -6   2   7 155.719 184.808   9
  -4   6  -7 66.6627 221.662  47
   4  -6   7 489.201 231.590  44
   2   4   7 338.847 260.170   9
   2   4   7 197.627 198.376  44
  -6   2   7 538.506 248.381  44
  -2  -4  -7 132.356 289.785  25
   2   4   7 319.073 217.022  41
  -2  -4  -7-66.3399 345.795  40
  -6   2   7 315.565 198.071  46
  -4   6  -7 802.999 398.094  38
  -4   6  -7 538.316 328.089  25
   6  -2  -7 349.573 248.122  38
   6  -2  -7 289.011 285.726  48
   6  -2  -7 91.1223 237.644  18
  -2  -4  -7-627.262 298.276  18
   4  -6   7 342.399 192.932   9
   4  -6   4 22134.9 769.103  44
  -2  -4  -4 21057.3 1031.89  40
   6  -2  -4 21958.7 946.951  48
  -6   2   4 18443.2 608.525   9
   6  -2  -4 20747.2 721.770  18
  -4   6  -4 21117.8 817.157  47
  -6   2   4 20492.9 684.896  19
   2   4   4 20447.7 774.875  26
   4  -6   4 23995.3 780.737  11
   6  -2  -4 15423.9 886.146   3
  -2  -4  -4 19205.3 844.252  25
   6  -2  -4 17472.1 696.812  30
   6  -2  -4 20658.2 690.293  21
  -6   2   4 20078.6 751.666  46
   6  -2  -4 18413.6 614.734  25
   2   4   4 20364.5 869.363  41
   2   4   4 21115.5 816.592   9
  -2  -4  -4 22641.5 1006.56  22
   6  -2  -4 20939.9 751.090  38
  -4   6  -4 19961.7 785.447  31
  -6   2   4 22003.1 749.268  14
   4  -6   4 15205.5 538.799  49
  -4   6  -4 20055.1 1001.10  38
  -6   2   4 19690.7 724.646  44
  -2  -4  -4 21516.2 929.706   7
   4  -6   4 20009.4 665.074  28
   2   4   4 19893.6 795.960  49
   2   4   4 19852.6 680.962  44
   4  -6   4 22225.3 717.082  27
   2   4   4 19559.6 760.221  45
  -2  -4  -4 16868.8 634.051  18
  -4   6  -4 23412.8 992.279  25
  -4   6  -1 56728.3 951.448  31
  -2  -4  -1 57428.3 955.859   7
  -6   2   1 51234.4 963.439   8
  -4   6  -1 57366.5 1132.99  29
  -6   2   1 61846.7 1117.49   3
   2   4   1 56775.2 1150.24  17
   2   4   1 56248.8 1807.14   2
  -6   2   1 55554.9 886.578  14
  -6   2   1 57249.7 1010.92  46
   4  -6   1 60042.3 1252.25  36
   2   4   1 56773.0 868.980  16
   2   4   1 56785.3 1423.79  34
  -6   2   1 59107.6 1314.14  34
   2   4   1 57061.6 1082.30  41
   4  -6   1 62046.2 1727.66  35
   6  -2  -1 52600.0 910.935  16
   4  -6   1 62927.1 1128.00   6
   2   4   1 54146.8 1073.04  12
   2   4   1 53996.8 901.099  39
  -6   2   1 55892.1 951.030  50
  -4   6  -1 59267.9 1408.76   3
   4  -6   1 52080.5 1218.24  34
   2   4   1 56807.1 1382.02   4
   6  -2  -1 57082.6 981.661  15
  -4   6  -1 57407.2 933.810  37
  -4   6  -1 56369.6 1591.19  35
   6  -2  -1 50295.5 1080.40  48
  -2  -4  -1 62301.3 1241.63  22
   6  -2  -1 60736.1 1463.06  34
  -2  -4  -1 55404.0 1312.13  34
  -4   6  -1 57301.0 1227.22  42
   4  -6   1 59865.8 1477.50  33
   2   4   1 49864.4 654.432  33
  -6   2   1 52629.7 903.862  29
   2   4   1 57588.7 1188.68  32
  -2  -4  -1 56678.5 740.255  50
  -4   6  -1 57743.6 1087.82  17
   2   4   1 55540.9 1133.04  45
  -4   6  -1 66020.3 1855.79   5
   2   4  -2 22774.9 762.259  30
   6  -2   2 24027.3 641.448  16
   6  -2   2 24396.6 1295.30   5
   6  -2   2 24235.7 830.237  49
  -4   6   2 23654.7 658.395  45
  -2  -4   2 23406.0 733.823  23
  -4   6   2 21896.8 655.925  44
  -6   2  -2 25084.1 867.895  24
   2   4  -2 22587.3 876.211  45
   2   4  -2 23273.7 677.033  21
   4  -6  -2 22911.6 879.978  36
   6  -2   2 22406.2 964.057  33
   2   4  -2 22412.6 656.600  10
  -4   6   2 23305.8 789.581  29
   4  -6  -2 25579.1 1126.29   2
   2   4  -2 23057.5 1208.36   3
  -6   2  -2 24703.6 849.075  25
   2   4  -2 22685.3 687.244  39
   6  -2   2 21206.4 949.415  34
   4  -6  -2 24105.4 643.091  15
   2   4  -2 22026.9 654.889  16
  -2  -4   2 23099.7 619.445  46
  -4   6   2 22727.1 776.996  17
  -2  -4   2 25893.7 1188.39   3
   6  -2   2 21683.5 620.622  44
   2   4  -2 21714.1 564.078  38
   6  -2   2 20676.4 533.504  20
   2   4  -2 23154.2 899.719  32
  -6   2  -2 23486.8 884.225  40
  -4   6   2 20857.2 656.286   9
   2   4  -2 23865.4 904.152  48
  -4   6   2 22010.6 875.207  41
  -6   2  -2 22137.1 768.656   8
  -4   6   2 24151.4 812.041  43
   2   4  -2 24856.2 994.433  34
  -6   2  -2 23496.0 732.637  50
  -6   2  -2 23542.6 1171.26  35
  -2  -4   2 21914.1 961.916  34
   2   4  -2 19700.7 654.347  42
   2   4  -2 23680.1 662.630  31
   2   4  -2 22864.8 942.466  33
  -6   2  -2 22003.7 1276.43   5
  -2  -4   2 20780.5 840.631  33
  -6   2  -2 23158.6 978.124   6
   6  -2   2 23065.4 687.104  26
   4  -6  -2 22822.4 571.820  38
  -4   6   2 23378.7 723.872  42
   2   4  -5 7895.83 753.356  48
   2   4  -5 8662.90 656.550  10
   6  -2   5 6742.59 541.928  49
  -2  -4   5 6928.29 411.242  44
  -6   2  -5 10360.1 861.197  25
  -2  -4   5 8475.64 543.738  28
   2   4  -5 7294.37 475.255  31
  -6   2  -5 11008.3 763.004  47
   2   4  -5 8590.88 644.050  30
   4  -6  -5 9270.59 574.468  25
   2   4  -5 7624.08 627.967  38
   4  -6  -5 8594.32 635.961  40
  -4   6   5 7589.75 561.012  43
   6  -2   5 8271.92 554.595  26
   6  -2   5 6859.63 432.036   9
  -6   2  -5 8340.45 705.643  24
   4  -6  -5 7532.74 475.327  38
  -6   2  -5 7856.21 767.187  40
   2   4  -5 8328.97 583.573  47
   4  -6  -5 8527.00 606.667  48
  -6   2  -5 9143.48 557.851  31
  -4   6   5 9711.77 802.222  41
  -2  -4   5 8845.56 560.886  46
  -2  -4   5 6770.69 428.802  50
   2   4  -5 6253.32 414.669  39
   6  -2   5 7675.99 461.662  44
  -4   6   5 8769.66 600.630  44
  -4   6   5 8686.65 597.906   9
   2   4  -5 7837.47 714.956  18
   6  -2   5 6842.85 392.900  16
   4  -6  -5 9307.23 521.440  18
  -6   2  -8-265.048 380.254  25
   4  -6  -8 529.643 261.972  40
  -2  -4   8 370.228 200.278  46
   2   4  -8-51.4194 259.646  38
  -6   2  -8 234.828 294.706  40
   4  -6  -8-262.136 271.278  38
  -2  -4   8 506.972 200.327  44
   6  -2   8 420.720 233.464  26
  -4   6   8-243.969 267.500  17
   4  -6  -8-87.6228 216.597  48
   4  -6  -8 419.123 270.031  18
  -6   2  -8 253.897 244.101  47
  -4   6   8 100.702 206.924   9
   2   4  -8 293.253 186.762  30
   6  -2   8 79.0779 186.254   9
   2   4  -8-518.496 447.532  45
   6  -2   8-642.061 259.066  44
   4  -6  -8 79.7968 218.954   7
  -4   6   8 178.472 245.639  41
  -2  -4   8 825.458 267.833   9
   4  -6  -8 346.707 267.399  25
  -4   6   8 63.9590 207.747  44
  -2  -4   8-421.479 234.233  19
   6  -1  -8-224.315 332.014  38
   1   5   8 531.089 282.556  41
  -6   1   8 169.489 186.115  44
  -1  -5  -8 800.305 415.036  25
   6  -1  -8 212.231 419.472  48
   5  -6   8 108.667 166.135  46
  -6   1   8 467.526 218.112  46
   6  -1  -8 476.528 386.370  18
   5  -6   8 332.939 226.385  26
   5  -6   8-0.35454 214.610  44
   1   5   8 135.907 190.829  44
  -5   6  -8 1058.58 383.323  25
   1   5   8 741.860 295.809   9
   6  -1  -8 86.2754 226.705  10
  -1  -5  -8 460.265 363.923  40
  -6   1   8 1082.28 275.958   9
   5  -6   8 771.339 250.585   9
  -5   6  -8 968.383 359.368  47
  -1  -5  -8-448.334 338.339  18
  -1  -5  -5 11034.2 711.380  25
   1   5   5 12343.0 714.915   9
   5  -6   5 7542.59 467.801  49
   1   5   5 9906.24 633.154  45
  -6   1   5 10640.1 628.507  46
   5  -6   5 12095.9 637.409  44
   6  -1  -5 9693.40 615.299  30
  -1  -5  -5 11973.8 774.757   7
  -5   6  -5 11159.3 656.391  31
   1   5   5 11049.5 760.037  41
   6  -1  -5 10853.6 581.660  21
   6  -1  -5 10396.8 824.049  48
   1   5   5 10717.7 614.706  44
   1   5   5 9678.20 557.994  26
   5  -6   5 12837.9 640.803  27
  -5   6  -5 12003.0 880.842  25
   1   5   5 10338.9 636.851  12
  -6   1   5 12877.9 627.458  19
  -6   1   5 11073.2 544.655   9
   5  -6   5 12533.1 631.168  11
   6  -1  -5 11255.5 667.122  38
  -6   1   5 11537.7 608.178  14
  -1  -5  -5 10030.9 557.923  18
   6  -1  -5 10633.9 649.101  18
  -1  -5  -5 11640.6 866.999  40
  -6   1   5 10550.6 596.250  44
   5  -6   5 10580.0 508.890   9
  -5   6  -5 12374.7 757.649  47
   5  -6   2 33079.6 770.541  49
   1   5   2 34508.4 756.227  49
   1   5   2 35724.8 1025.17  32
   1   5   2 31457.2 890.094  12
  -5   6  -2 31076.3 758.543  47
  -6   1   2 28737.0 616.284  44
  -5   6  -2 32471.3 968.847  29
  -5   6  -2 30207.5 752.270  40
   6  -1  -2 27899.0 839.685  30
   5  -6   2 30955.0 930.574   6
   1   5   2 30448.1 591.995  16
  -5   6  -2 31277.1 814.839  31
  -5   6  -2 28552.5 1059.81   3
   1   5   2 29193.3 1018.87  17
   5  -6   2 31242.3 722.807  11
  -5   6  -2 33116.6 879.105  17
  -6   1   2 32217.7 1051.88   3
   6  -1  -2 29327.4 986.414  48
   6  -1  -2 28544.6 622.843  18
   1   5   2 32904.8 921.654  45
   5  -6   2 29436.5 623.083  27
  -6   1   2 30267.0 754.458   8
  -5   6  -2 31905.3 1040.90  42
  -1  -5  -2 33701.8 896.547  40
  -5   6  -2 29863.4 705.669  37
   1   5   2 32105.8 831.901  42
   6  -1  -2 27871.9 703.920  16
  -1  -5  -2 31292.1 686.263  25
  -6   1   2 29451.8 564.302  28
   1   5   2 31866.7 992.104  41
  -5   6  -2 31842.7 1547.11   5
   6  -1  -2 30048.6 735.954  38
   1   5   2 29168.7 637.057  39
   1   5   2 30892.0 833.817  26
   6  -1  -2 27637.2 1109.04   3
   1   5   2 26471.9 1363.89   2
  -6   1   2 31992.8 751.808  14
   5  -6   2 31276.1 568.722  28
  -6   1   2 31353.5 790.616  46
  -6   1   2 30347.9 724.115  50
  -5   6  -2 28300.3 964.504  36
  -5   6  -2 28902.6 1266.46  35
  -5   6  -2 30312.0 876.659  25
   6  -1  -2 33651.0 1130.88  34
   1   5   2 31359.3 984.809  34
  -6   1   2 28235.9 930.349  34
  -1  -5  -2 32125.3 1040.93  34
   5  -6   2 33047.9 1238.07  33
   6  -1  -2 32214.1 1162.36  33
  -1  -5  -2 32637.7 834.269   7
  -6   1  -1 67193.9 1319.40   8
  -5   6   1 65735.4 1068.86  37
   1   5  -1 67828.8 1473.21  33
  -5   6   1 71433.0 959.577  45
  -6   1  -1 66377.3 1303.24  24
   6  -1   1 67063.0 2085.00   5
  -1  -5   1 67466.1 900.838  46
   1   5  -1 65482.3 1222.57  17
  -5   6   1 66281.7 1266.36  29
   1   5  -1 73014.4 1604.26  34
  -6   1  -1 66579.8 1105.76  50
  -5   6   1 65287.3 1333.86  43
   1   5  -1 60112.0 1108.85  42
   6  -1   1 67947.3 1079.79  16
   5  -6  -1 59721.0 718.454   3
  -1  -5   1 64572.3 1523.67  34
   5  -6  -1 65429.5 1892.40   5
  -5   6   1 62431.8 1253.72  41
   6  -1   1 63387.3 1206.27  26
  -1  -5   1 67683.1 1760.15   2
  -5   6   1 66110.5 1599.77  36
   1   5  -1 65468.9 1062.68  16
  -6   1  -1 64791.5 1325.29  40
   5  -6  -1 66408.3 1428.82   1
   5  -6  -1 78571.9 1936.96   2
   1   5  -1 64551.9 1147.61  39
   1   5  -1 67449.6 1373.96  48
   1   5  -1 66386.1 1082.51  31
   1   5  -1 67555.6 2039.12   3
  -5   6   1 61291.5 1120.29  42
  -1  -5   1 75773.2 1993.49   3
   1   5  -1 64909.1 1377.55  45
  -5   6   1 63097.8 842.737  50
   6  -1   1 66264.1 1384.71  49
  -6   1  -1 61551.1 1129.70  25
   6  -1   1 61364.6 1175.30  48
   5  -6  -1 67929.1 1427.28  36
  -1  -5   1 71757.2 1465.76  35
   5  -6  -1 61026.8 850.435  34
  -5   6   1 60850.9 1095.29  17
   6  -1   1 64239.4 1663.64  34
  -1  -5   1 64698.1 1323.36  13
  -1  -5   1 63124.2 1274.69  33
   1   5  -1 66623.5 1403.35  32
   5  -6  -1 68392.0 1862.99  35
   6  -1   1 66743.2 940.205  20
   1   5  -1 62565.2 1210.56  30
  -1  -5   4 3493.27 323.882  28
   5  -6  -4 3132.16 344.303  48
   5  -6  -4 2197.14 293.629  36
  -5   6   4 2336.86 245.729  46
  -5   6   4 3154.98 343.520  44
  -6   1  -4 2685.18 467.631  40
   6  -1   4 1971.22 301.966  33
   5  -6  -4 3185.77 292.310  38
   1   5  -4 2996.13 363.474  30
   6  -1   4 2948.08 334.774  26
  -1  -5   4 2581.46 223.700  44
   6  -1   4 2422.50 241.303  44
  -5   6   4 2689.33 350.649  17
  -6   1  -4 2731.22 296.371  50
   6  -1   4 2231.73 321.959  49
   6  -1   4 2614.58 252.609   9
  -5   6   4 2919.40 322.732   9
   1   5  -4 3087.70 311.583  31
   6  -1   4 2458.49 233.103  16
   5  -6  -4 3277.76 326.611  25
   1   5  -4 2902.56 399.507  48
  -5   6   4 3503.61 472.777  41
  -5   6   4 2830.17 365.156  43
   1   5  -4 2697.60 358.360  10
  -6   1  -4 3696.62 481.429  25
   1   5  -4 2386.94 330.157  38
   1   5  -4 2896.64 324.454  47
  -5   6   4 2476.46 411.429   2
   5  -6  -4 3136.90 283.083  18
  -6   1  -4 2449.92 323.518   8
  -1  -5   4 3193.80 318.359  46
   1   5  -4 2399.51 422.357  45
   1   5  -4 2512.45 269.914  39
   5  -6  -7 1198.58 362.591  48
   5  -6  -7 1866.46 343.700   7
   5  -6  -7 929.984 296.545  18
   6  -1   7 1359.73 343.553  49
  -6   1  -7 2528.74 576.376  25
  -5   6   7 1485.50 340.473  43
   1   5  -7 1218.81 412.994  38
  -6   1  -7 2785.64 492.743  47
  -1  -5   7 2165.11 344.294  27
   5  -6  -7 1537.74 378.483  40
  -1  -5   7 1291.11 272.140  44
  -5   6   7 1787.05 381.675  44
   6  -1   7 1082.23 254.520  44
   6  -1   7 2093.72 378.128  26
  -5   6   7 2039.23 499.200  41
  -6   1  -7 1789.31 420.389  24
   1   5  -7 1323.79 538.784  45
   6  -1   7 1740.51 325.637   9
  -6   1  -7 871.234 436.249  40
   1   5  -7 2276.36 422.358  47
  -1  -5   7 2976.72 395.843   9
   5  -6  -7 1719.50 358.423  38
  -5   6   7 2277.40 390.347   9
  -1  -5   7 2223.80 308.314  19
  -1  -5   7 1467.75 305.356  46
   5  -6  -7 1827.48 386.779  25
   1   5  -7 1635.20 392.142  30
   0   6   9 629.283 257.703  17
   0   6   9 247.846 211.472  41
  -6   0   9 368.920 184.383  44
  -6   6  -9 994.399 392.039  42
   0   6   9 208.109 196.972  44
  -6   6  -9 499.124 278.916  47
   6  -6   9 218.640 200.493  26
  -6   6  -9 771.884 320.341  25
   0  -6  -9 352.467 318.834  40
  -6   0   9 579.468 235.042   9
   6   0  -9 476.843 305.829  38
   0   6   9 393.301 243.451   9
  -6   0   9 146.598 151.561  46
   6  -6   9 284.561 196.049  44
   0  -6  -9 437.402 346.602  25
   6   0  -9 686.215 453.895  18
  -6   6  -6-46.2305 145.183  31
   6   0  -6 505.921 321.535  48
   6  -6   6 199.663 190.408  44
   0   6   6 369.913 199.654  44
   6   0  -6 346.448 255.631  10
   0   6   6 133.480 122.142  12
   0  -6  -6-66.3967 234.498  25
   6   0  -6 153.936 146.814  30
  -6   0   6 157.026 164.356  44
   0   6   6 112.358 221.396   9
   0  -6  -6 39.5342 155.664  18
   6  -6   6 175.034 149.412  46
   6  -6   6-20.4500 123.525  16
   0   6   6 186.752 237.699  41
   0  -6  -6-75.9041 276.009  40
   6  -6   6 48.6093 122.428  49
   6  -6   6 64.4999 131.564   9
   6   0  -6-79.9394 178.865  38
   0  -6  -6 14.8528 220.392   7
   6   0  -6 209.752 218.945  18
  -6   0   6 103.047 143.252   9
  -6   0   6 163.009 132.650  14
  -6   6  -6 763.520 362.736  25
  -6   0   6 310.841 199.665  19
  -6   6  -6 82.2647 230.005  47
  -6   0   6-111.091 181.336  46
  -6   0   3 1310.29 238.438   6
  -6   6  -3 1467.41 239.800  47
   0   6   3 1092.23 254.949  17
   0   6   3 1022.77 211.626   9
   6   0  -3 1458.52 186.791  16
  -6   6  -3 1140.59 219.641  36
   0   6   3 1125.18 207.886  12
   6   0  -3 1544.64 222.484  21
   6  -6   3 1202.88 183.369  11
  -6   0   3 1111.46 157.311  28
   6  -6   3 1221.07 177.052  27
   6   0  -3 1499.02 202.066  38
   0   6   3 1219.73 265.446  41
   0   6   3 1257.64 185.319  26
  -6   6  -3 1185.48 209.133  40
  -6   6  -3 1253.91 277.233   3
   0   6   3 951.930 168.121  44
  -6   0   3 1100.82 163.963  50
  -6   0   3 1129.42 163.878  44
   0  -6  -3 1327.40 141.318  18
   0   6   3 1412.49 229.336  42
   0  -6  -3 1238.19 229.875  40
  -6   6  -3 1226.83 167.461  37
  -6   0   3 1264.67 186.603  14
   6   0  -3 1144.14 163.421  18
  -6   6  -3 1336.14 226.985  31
  -6   6  -3 1615.24 308.677  42
   6   0  -3 1380.84 236.508  30
   0  -6  -3 1324.52 222.388   7
  -6   6  -3 1892.71 286.993  25
   0   6   3 917.877 206.606  45
   0  -6  -3 1076.86 172.505  25
   6   0  -3 1183.47 280.618   3
   0  -6  -3 850.292 225.342  36
   6   0  -3 1431.22 284.672  34
   6  -6   3 912.619 197.376   4
  -6   0   3 1319.23 250.572  34
   0   6   3 1373.92 278.207   1
  -6   0   3 1242.65 173.485   8
   0   6   3 1059.36 173.535  43
   0   6   3 886.767 225.299  32
   6  -6   3 878.820 182.047  49
   0   6   0 202566. 1800.09  31
   6  -6   0 194595. 2171.91  49
   0  -6   0 232663. 3580.34   3
  -6   0   0 210792. 3159.35   3
   0   6   0 206557. 2169.01  33
  -6   6   0 196445. 1822.94  17
  -6   0   0 188770. 1993.83  24
  -6   0   0 187805. 1774.95  23
   6   0   0 190966. 1924.43  16
   6   0   0 207587. 3652.71   5
  -6   6   0 204495. 2211.88  29
   6  -6   0 192539. 1381.98  11
   0   6   0 206512. 2369.82  32
   6   0   0 195590. 2073.17  32
   6   0   0 201544. 2223.86  26
  -6   6   0 200596. 1809.18  50
   6  -6   0 200403. 1731.54  16
  -6   6   0 198711. 2186.51  43
   6  -6   0 222219. 3968.10   5
  -6   6   0 198858. 2131.86  42
  -6   0   0 203234. 2703.20  34
   6  -6   0 204066. 3071.24  33
  -6   0   0 190668. 2013.87  40
  -6   6   0 203043. 1879.64  37
  -6   6   0 200505. 3039.65  35
   0  -6   0 212078. 2948.32  35
   0  -6   0 218609. 3307.49   2
   0   6   0 193772. 2013.92  42
  -6   6   0 194459. 2699.21  36
   6   0   0 187338. 2347.18  49
   6  -6   0 205428. 2467.25  36
  -6   0   0 194475. 1816.08  46
   0   6   0 190918. 2223.30  17
  -6   0   0 207147. 2254.23   8
  -6   0   0 181021. 2041.76  35
   6  -6   0 223456. 3292.54  35
  -6   6   0 200188. 1891.23   8
   0   6   0 220900. 2607.04  34
   0   6   0 196970. 1964.09  12
  -6   0   0 199319. 1787.80  50
   0  -6   0 201372. 2489.50  34
   6   0   0 210090. 3201.90  34
   6   0   0 189626. 2409.32  48
   0   6   0 198844. 1938.53  39
   0   6   0 198293. 2259.36  45
   6   0   0 193178. 2049.62  45
   0  -6   0 193111. 1823.19  33
  -6   6   0 191814. 1599.37  14
  -6   6   3 9229.60 465.759   9
   0   6  -3 9641.11 560.086  48
   0   6  -3 10325.1 691.454  45
  -6   0  -3 9795.52 641.853   8
   0   6  -3 9964.37 516.851  47
   6   0   3 9203.79 579.637  33
   6   0   3 9504.65 381.093  44
   6   0   3 10532.6 584.402  26
  -6   6   3 10984.6 562.264  42
  -6   6   3 10500.5 521.405  46
   0   6  -3 10010.9 503.673  39
   6  -6  -3 11517.6 518.284  38
  -6   6   3 9621.61 634.756  41
   0  -6   3 10009.6 389.035  44
  -6   0  -3 10922.7 757.673  40
   0  -6   3 10186.0 492.519  46
  -6   6   3 9950.53 604.742  29
  -6   0  -3 10887.3 689.953  25
  -6   0  -3 9094.93 896.585   5
  -6   6   3 10407.3 546.652  14
   0   6  -3 9603.00 573.978  38
  -6   6   3 8969.93 521.092  17
   6  -6  -3 10991.8 543.885  48
   0  -6   3 9917.19 507.436  28
  -6   6   3 9433.35 438.207  37
   0  -6   3 10592.8 523.109  23
  -6   0  -3 11672.4 538.764  50
   6   0   3 8047.84 405.628   9
   0  -6   3 9760.19 532.411  36
  -6   6   3 8921.17 646.433  36
   6  -6  -3 10232.0 503.713  15
   0   6  -3 11860.5 550.609  31
   6  -6  -3 8823.19 693.309  35
  -6   0  -3 9690.67 532.724  13
   6  -6  -3 10547.4 620.666  33
   0   6  -3 9649.34 679.345  32
   0   6  -3 8685.31 600.235  35
   6   0   3 10129.2 447.902  16
   0   6  -3 10624.9 585.746  30
   6  -6  -3 11622.8 514.961  18
  -6   6   3 11733.2 676.422  43
   0   6  -3 9327.93 611.490  42
   0  -6   6 990.632 253.684  27
  -6   0  -6 735.754 386.053  25
  -6   0  -6 1147.24 328.796  47
   6  -6  -6 672.263 265.253  48
   0  -6   6 989.367 261.443  46
  -6   6   6 1286.28 396.733  41
   0  -6   6 791.222 193.772  11
   6   0   6 1011.77 302.834  49
   6   0   6 329.320 165.032  44
   6  -6  -6 919.067 291.120  40
  -6   0  -6 533.420 374.022  40
   0   6  -6 898.245 366.912  32
  -6   6   6 1002.16 296.517  43
   0  -6   6 812.713 188.397  44
   6   0   6 1233.29 294.969  26
  -6   6   6 933.398 298.244  44
   6  -6  -6 705.841 240.434  25
   0   6  -6 535.170 193.651  31
  -6   6   6 404.868 200.182   9
   0   6  -6 767.624 337.519  38
   6  -6  -6 870.434 243.406  38
   6   0   6 836.741 217.820   9
   0  -6   6 1133.90 259.515  28
   0   6  -6 789.898 286.805  47
   0   6  -6 757.857 408.376  45
   0   6  -6 676.238 274.903  30
   6  -6  -6 985.387 279.728  18
  -6   6   9 132.723 174.070  17
  -6   6   9 121.935 172.223   9
  -6   6   9 90.1455 205.718  44
   6   0   9 103.484 142.815  44
   6   0   9 97.0933 156.139  26
   0   6  -9-43.7846 210.180  42
   0   6  -9 55.4367 201.811  30
  -6   0  -9 225.150 267.681  40
   6  -6  -9-431.207 251.537  40
   6  -6  -9-116.566 262.356  25
   6  -6  -9 684.375 331.568  18
   0   6  -9-384.844 298.765  38
   6  -6  -9 320.326 239.125  38
   0  -6   9-141.042 185.811   9
  -6   0  -9-63.2852 231.981  25
  -6   6   9-10.7920 164.633  29
   0  -6   9 214.194 145.864  44
   0  -6   9 237.504 173.005  46
  -6   6   9 101.593 228.257  41
   1  -7   8-284.940 211.768  46
   1  -7   8-293.116 205.397  27
   7  -6  -8 11.1155 187.685  38
  -7   6   8 145.020 222.320  44
   7  -6  -8-958.936 379.037  48
  -7   6   8-523.238 248.806   9
   6   1   8-171.300 173.641  26
  -7   6   8 64.1550 172.839  43
   6   1   8-47.4279 153.903  44
   7  -6  -8 625.725 299.029  18
  -1   7  -8-399.589 310.850  42
  -6  -1  -8 2.27559 281.735  25
  -7   6   8 288.300 279.927  41
  -6  -1  -8-228.251 306.729  40
   7  -6  -8-265.635 218.905  40
  -6  -1  -8 239.176 227.968  24
   7  -6  -8 54.8006 219.819  25
  -1   7  -8 16.2227 265.562  38
   1  -7   8 24.0777 149.115  44
   6   1   8-29.8870 167.986   9
   1  -7   8 368.290 210.284   9
  -1   7  -8 88.2218 227.404  30
  -7   6   5 3404.46 466.815  43
   6   1   5 3634.62 457.344  49
   7  -6  -5 4329.21 420.049  38
  -1   7  -5 3350.01 542.576  45
  -7   6   5 4156.72 457.539  44
   6   1   5 2818.72 278.157  44
   1  -7   5 3734.05 388.702  46
   1  -7   5 3371.62 309.244  44
  -6  -1  -5 4207.82 609.720  25
  -1   7  -5 3964.29 453.192  47
   6   1   5 4410.73 455.551  26
  -7   6   5 3304.11 360.044   9
  -1   7  -5 3604.92 390.097  31
  -1   7  -5 4288.16 494.885  30
   7  -6  -5 3639.07 452.860  48
   6   1   5 3405.46 357.153   9
  -7   6   5 3915.38 433.486  14
  -6  -1  -5 3487.57 652.466  40
  -7   6   5 2592.42 365.050  17
  -1   7  -5 3169.05 499.166  38
  -7   6   5 2860.90 345.768  46
   7  -6  -5 3682.14 381.480  25
  -1   7  -5 3113.65 516.639  32
   7  -6  -5 4940.62 441.022  18
  -1   7  -5 3510.11 530.016  42
   1  -7   5 4409.20 410.176  28
  -7   6   5 3485.91 503.801  41
  -1   7  -2 59553.1 1274.88  30
  -1   7  -2 57927.3 1173.96  48
   1  -7   2 60908.6 1723.64  35
  -7   6   2 59895.1 1510.49  43
   1  -7   2 61140.8 1075.75  46
  -1   7  -2 64517.7 1225.14  31
  -1   7  -2 56415.8 1421.62  45
   6   1   2 58188.6 1107.61  16
  -6  -1  -2 58508.8 1948.31   5
  -7   6   2 57948.4 1156.14  42
   1  -7   2 69741.8 2024.37   3
  -1   7  -2 51671.3 1610.54   5
   6   1   2 60044.1 1364.99  26
  -1   7  -2 61576.5 1227.79  39
  -1   7  -2 54541.5 1997.48   3
  -6  -1  -2 57866.8 1557.66  40
   7  -6  -2 55742.0 881.544  16
  -7   6   2 50040.7 1210.84  41
   6   1   2 50941.8 1043.89  45
   7  -6  -2 64357.6 1318.62  15
   6   1   2 53365.9 1157.20  32
  -1   7  -2 64242.6 1460.91  17
  -6  -1  -2 58004.9 1311.78  25
   7  -6  -2 60490.6 1813.77   1
   1  -7   2 57553.9 949.176  44
  -7   6   2 55108.9 1567.21  36
   1  -7   2 57492.5 1247.82  23
  -7   6   2 55961.4 924.353  50
  -7   6   2 62203.8 1204.00  14
  -1   7  -2 56302.1 1402.40  42
   7  -6  -2 64212.8 1280.50  38
   6   1   2 47080.7 1616.99   2
  -7   6   2 61093.4 1298.60  46
  -6  -1  -2 57182.4 1083.90  50
  -7   6   2 48302.0 1008.37  17
  -7   6   2 59523.7 1090.26  37
  -7   6   2 62660.5 1354.58   8
   7  -6  -2 59877.0 1136.99  20
   1  -7   2 58588.6 1432.52  36
   7  -6  -2 60677.3 1737.92  35
  -7   6   2 56740.1 1300.20  29
   1  -7   2 51423.2 1594.85  34
   7  -6  -2 50268.4 825.304  34
   6   1   2 51094.0 1698.37  34
   6   1   2 53931.5 1376.58  33
   1  -7   2 60381.0 1184.76  13
   1  -7   2 53805.1 1479.02  33
   7  -6  -2 60451.7 1148.92  48
  -1   7  -2 57124.9 1447.21  32
   6   1   2 58993.8 1333.00  49
  -1   7  -2 58789.2 1728.53  33
  -1   7  -2 52454.4 1060.65  47
  -6  -1  -2 58070.8 1375.77  13
   6   1   2 52293.5 1224.16  48
  -6  -1   1 41636.2 892.842  46
  -1   7   1 42091.0 803.319  31
  -6  -1   1 43347.8 1005.06   8
  -6  -1   1 40504.1 960.201  23
  -7   6  -1 41608.5 845.664  17
  -7   6  -1 46179.4 1140.91  29
   1  -7  -1 44874.7 842.668  40
   6   1  -1 40634.8 1107.92  49
   6   1  -1 44250.5 1202.65  45
   1  -7  -1 48640.4 1698.50   2
  -1   7   1 41857.1 863.425  29
   1  -7  -1 43073.1 1592.32   3
  -7   6  -1 47561.7 1867.37   5
  -6  -1   1 45367.2 1505.04   3
  -1   7   1 43948.2 1085.82  45
  -7   6  -1 43758.0 1037.06  40
  -7   6  -1 40733.4 1081.50  42
  -1   7   1 42827.7 1204.74  17
   7  -6   1 43250.6 920.743  16
   6   1  -1 43593.3 1328.83  48
  -1   7   1 43187.8 1051.43  42
   6   1  -1 40468.6 979.266  16
  -7   6  -1 44446.6 1043.41  50
  -1   7   1 42036.0 927.588  39
   7  -6   1 44953.0 1563.17  33
   1  -7  -1 41181.8 1339.97  36
  -1   7   1 41638.6 1109.33   1
   6   1  -1 42216.3 921.605  21
  -7   6  -1 42931.5 958.850  37
   6   1  -1 40621.9 740.064  38
  -7   6  -1 42560.4 1332.59  36
  -7   6  -1 38532.1 1459.72  35
   7  -6   1 46801.6 1992.34   5
  -1   7   1 47086.6 1124.82  34
   6   1  -1 46107.7 1581.93  34
   1  -7  -1 43044.7 1099.39  34
  -6  -1   1 39983.6 1251.32  34
  -7   6  -1 42445.7 883.608   8
   7  -6   1 40709.8 793.006  11
   1  -7  -1 36005.2 580.778  33
   6   1  -1 44279.5 1204.91  32
  -1   7   1 48730.7 1215.71  32
   6   1  -1 44281.2 1359.05  33
   7  -6   1 44229.2 1172.10  49
  -1   7   1 43277.9 1032.95  12
  -7   6  -1 36587.5 847.812   3
   7  -6   4 3870.92 352.344  11
   6   1  -4 2659.05 269.013  16
   7  -6   4 3310.50 360.562  44
  -1   7   4 3202.55 444.076  41
  -1   7   4 3580.17 357.613  44
  -7   6  -4 2761.22 370.589  40
  -1   7   4 2851.73 460.405  17
  -6  -1   4 3288.22 353.913  46
   6   1  -4 2538.81 293.480  38
  -7   6  -4 4006.76 443.719  47
  -7   6  -4 2516.85 263.087  37
   6   1  -4 2755.00 366.651  30
   6   1  -4 2228.81 286.934  18
   7  -6   4 2697.31 320.099  49
  -1   7   4 2742.64 373.423   9
  -7   6  -4 3409.41 460.432  25
  -7   6  -4 3414.21 368.210  24
  -6  -1   4 2893.62 266.633  44
  -1   7   4 2762.73 300.612  43
   6   1  -4 3114.81 338.752  21
  -1   7   4 3000.38 348.402  12
   1  -7  -4 3034.30 387.197  40
  -6  -1   4 2636.59 267.980  50
  -6  -1   4 2912.36 290.571  28
   6   1  -4 2911.08 469.430  48
  -6  -1   4 3528.39 317.195  14
   1  -7  -4 3433.82 380.400   7
  -7   6  -4 3395.79 392.867  31
  -1   7   4 2971.18 372.589  45
   1  -7  -4 3100.09 259.329  18
   7  -6   4 2970.82 316.920  16
   1  -7  -4 3383.74 341.287  25
   6   1  -7 1844.19 570.108  48
  -1   7   7 1433.10 415.436  17
   1  -7  -7 1641.85 355.342  48
   1  -7  -7 766.859 333.472  22
  -7   6  -7 1812.06 474.125  25
   1  -7  -7 1141.01 376.442  25
   1  -7  -7 772.032 344.473   7
   6   1  -7 1094.40 390.457  10
   7  -6   7 1981.07 368.440  44
   6   1  -7 981.346 297.812  30
  -6  -1   7 1294.89 284.695  44
   6   1  -7 1009.59 360.329  38
   1  -7  -7 1499.49 335.781  18
  -1   7   7 1372.49 333.372  44
   7  -6   7 753.346 279.252  26
  -1   7   7 1405.61 421.253  41
   1  -7  -7 1137.94 419.113  40
   7  -6   7 2146.20 337.901  46
  -6  -1   7 1605.98 305.311   9
  -7   6  -7 1667.23 454.762  47
  -6  -1   7 1708.88 340.537  19
  -1   7   7 1938.86 409.186   9
   7  -6   7 1142.40 275.537  49
   6   1  -7 929.472 429.204  18
  -6  -1   7 1087.66 306.758  46
   2  -7   9 129.542 138.483  46
  -7   5   9 201.766 213.862  41
  -2   7  -9-615.603 369.014  42
  -7   5   9-58.5089 168.342  44
  -7   5   9-207.343 188.826  29
   7  -5  -9 275.411 308.329  18
   2  -7   9 138.260 145.875  44
   5   2   9-145.817 184.238   9
  -7   5   9 323.654 181.976  43
  -7   5   9 34.6320 168.380   9
   7  -5  -9 16.7340 188.059  38
  -5  -2  -9 0.77369 273.314  40
   2  -7   9-297.516 176.834   9
  -5  -2  -9-506.898 305.621  25
  -2   7  -6-70.3294 193.680  30
   2  -7   6 382.725 162.425  44
   5   2   6 149.376 221.914  49
   5   2   6 557.417 223.575  26
  -2   7  -6 44.7363 191.830  47
  -2   7  -6 539.617 341.743  42
  -7   5   6 242.044 152.960  46
   5   2   6-44.3651 147.537  44
   7  -5  -6 50.4798 237.994  48
   2  -7   6 62.2020 154.495  46
  -2   7  -6-36.0876 236.858  38
  -7   5   6 266.161 169.155   9
  -5  -2  -6 537.395 249.355  47
  -7   5   6 276.865 240.350  43
  -2   7  -6-180.818 165.935  31
   5   2   6 168.156 195.770   9
  -7   5   6 261.647 234.176  44
  -5  -2  -6 682.852 365.049  25
  -7   5   6 885.323 327.320  41
   7  -5  -6 403.476 181.120  25
  -5  -2  -6 412.213 422.328  40
   2  -7   6 173.872 144.432  11
  -5  -2  -6 570.196 296.042  22
   7  -5  -6 262.545 199.873  38
   7  -5  -6 341.494 227.918  18
   2  -7   6 283.578 213.631  27
   2  -7   3 1342.22 188.937  23
   7  -5  -3 1300.89 212.537  38
  -7   5   3 1287.98 216.254  46
   5   2   3 1048.75 190.831  45
  -7   5   3 1102.76 203.620  14
  -5  -2  -3 1077.29 264.481  25
  -2   7  -3 1037.57 194.475  31
  -2   7  -3 974.281 188.273  47
  -2   7  -3 1181.57 212.447  30
   5   2   3 1158.77 165.594  16
  -7   5   3 895.117 226.237  36
  -7   5   3 1196.07 207.905  44
   7  -5  -3 1324.23 204.901  18
   2  -7   3 1028.46 178.869  46
   5   2   3 986.993 216.540  26
   5   2   3 796.492 174.415   9
  -5  -2  -3 1067.31 169.309  50
  -2   7  -3 1024.30 155.877  25
  -7   5   3 875.683 163.628  19
   5   2   3 986.893 212.006  49
  -7   5   3 815.994 215.399  41
  -5  -2  -3 918.174 300.329  40
  -2   7  -3 997.027 180.416  39
  -5  -2  -3 935.725 321.936   5
   2  -7   3 1108.65 177.171  44
  -2   7  -3 960.123 228.466  45
  -7   5   3 1030.22 157.975   9
  -2   7  -3 1287.66 271.551  42
  -7   5   3 1166.37 166.582  37
   7  -5  -3 1139.47 211.681  48
  -2   7  -3 947.953 221.763  38
  -5  -2  -3 962.994 305.140  22
   2  -7   3 1139.99 191.598  28
   5   2   3 1013.40 200.496  32
   7  -5  -3 939.319 218.561  35
  -2   7  -3 963.009 240.440  35
  -2   7  -3 814.984 270.913   5
  -7   5   3 675.928 135.939  17
  -2   7  -3 833.544 229.877  32
  -7   5   3 895.990 206.616  29
   2  -7   0 14087.9 639.436  34
   5   2   0 14649.4 699.340  48
   2  -7   0 14860.4 614.712  33
  -5  -2   0 14988.3 653.273   8
  -2   7   0 15211.5 491.596  31
  -2   7   0 15740.5 540.550  29
  -5  -2   0 13403.5 508.466  40
   7  -5   0 15350.3 668.863  49
   5   2   0 16086.9 904.892   5
  -5  -2   0 14982.4 458.721  46
  -5  -2   0 17065.1 999.142   3
   5   2   0 14142.8 620.514  45
  -7   5   0 14212.9 788.938  35
  -5  -2   0 15449.6 681.061  13
   7  -5   0 16391.4 1148.73   5
  -2   7   0 15717.7 649.430  17
   2  -7   0 17045.9 887.107   3
  -2   7   0 15529.5 622.278  42
   7  -5   0 14991.7 503.215  16
  -5  -2   0 14932.7 477.221  50
  -5  -2   0 13946.6 540.661  24
  -2   7   0 15067.1 583.929  45
  -2   7   0 15150.4 536.827  39
   5   2   0 14801.3 593.500  49
  -7   5   0 13985.6 441.237  14
   5   2   0 14059.2 471.675  21
   2  -7   0 16133.7 989.807   2
  -7   5   0 13990.5 732.878  36
  -7   5   0 14553.8 573.652  43
  -7   5   0 15621.3 571.519  50
  -7   5   0 14941.4 584.836  29
   2  -7   0 15582.1 769.702  36
   7  -5   0 15134.8 477.551  48
   7  -5   0 18605.2 919.603  35
   7  -5   0 15397.2 551.081  20
   5   2   0 15290.4 886.202  34
  -5  -2   0 14134.8 732.950  34
   7  -5   0 15179.5 709.159  34
  -7   5   0 14431.4 519.005  42
  -7   5   0 14773.2 534.816   8
   5   2   0 14080.5 674.136  33
  -7   5   0 13456.0 495.594  37
   5   2   0 14041.9 631.632  32
  -2   7   0 16053.2 623.288  32
   5   2   0 13421.6 523.842  16
   2  -7   0 16188.4 895.047  35
  -7   5  -3 3529.40 364.248  31
  -7   5  -3 2842.80 374.582  25
  -2   7   3 2321.14 375.621  41
   7  -5   3 2699.52 319.464  44
  -2   7   3 2415.07 370.726  17
  -2   7   3 2491.00 382.521   1
  -7   5  -3 1997.04 301.640   6
   5   2  -3 2508.98 255.308  16
   7  -5   3 2444.67 379.048   4
  -2   7   3 2887.89 302.920  44
   7  -5   3 2551.89 300.603  49
  -7   5  -3 2232.39 311.713  40
  -7   5  -3 2709.44 318.478  24
   7  -5   3 2027.73 234.403  16
  -2   7   3 2498.26 320.572   9
  -2   7   3 2407.87 287.076  43
  -2   7   3 3153.31 338.737  42
   2  -7  -3 3120.75 290.912  25
   2  -7  -3 2671.18 320.621  40
   5   2  -3 2138.69 311.456  30
  -2   7   3 2269.92 289.414  29
   2  -7  -3 2397.21 198.652  18
  -2   7   3 2856.88 300.818  12
   5   2  -3 2337.79 241.039  38
   2  -7  -3 2127.22 171.064  38
   5   2  -3 2401.88 278.062  21
  -5  -2   3 3354.82 284.949  14
  -5  -2   3 2687.28 248.360  28
  -7   5  -3 2327.67 250.689  37
  -7   5  -3 1515.14 258.342  36
  -5  -2   3 2678.06 277.205  46
  -5  -2   3 2545.91 219.407   8
   5   2  -3 2048.66 226.533  18
  -7   5  -3 2543.92 222.043   8
  -5  -2   3 2407.94 242.961  50
   5   2  -3 2312.20 394.401  48
  -7   5  -3 1959.47 281.291  50
   5   2  -6 2749.58 612.794  48
   7  -5   6 2240.41 310.648  46
   5   2  -6 2556.44 464.327  10
  -2   7   6 1829.52 290.615  43
   2  -7  -6 2675.55 428.409  25
   7  -5   6 1855.41 269.990  16
  -7   5  -6 4399.01 585.824  47
  -5  -2   6 1734.76 268.793  44
  -7   5  -6 1684.58 396.649  40
   7  -5   6 2322.87 390.431  26
   7  -5   6 3200.58 379.595  44
  -2   7   6 2839.37 425.705   9
  -5  -2   6 2617.61 383.352  46
   7  -5   6 2062.87 277.914   9
   5   2  -6 1883.65 377.190  30
  -2   7   6 2398.65 465.603  41
  -7   5  -6 2775.98 537.759  25
   2  -7  -6 2777.61 480.488  40
   5   2  -6 1808.92 376.262  38
  -2   7   6 2309.04 377.080  44
   2  -7  -6 2895.20 428.395   7
  -5  -2   6 2244.63 299.134  14
   2  -7  -6 3135.43 468.098  48
   2  -7  -6 1685.75 280.266  18
   7  -5   6 1950.76 336.105  49
  -5  -2   6 3722.90 400.337  19
  -2   7   6 2710.57 512.742  17
   5   2  -6 2114.29 461.601  18
  -7   5  -6 2083.62 356.344  31
  -5  -2   6 2603.88 286.416  27
  -7   5  -9 25.7129 189.897  47
   5   2  -9 367.948 409.721  45
  -5  -2   9 30.9583 142.374  46
  -5  -2   9 426.197 202.760   9
  -2   7   9-14.2175 159.840  44
  -7   5  -9 91.3539 212.396  42
  -2   7   9 200.583 196.027  17
   7  -5   9-88.2886 170.194  26
  -2   7   9 3.57935 165.800   9
  -2   7   9-6.45651 107.913  29
   2  -7  -9-358.890 327.952  25
  -2   7   9-292.151 228.883  41
   2  -7  -9-501.278 303.686  40
   5   2  -9 125.944 192.860  30
   5   2  -9-507.599 325.084  38
   7  -5   9-115.539 154.902  44
   2  -7  -9 196.048 238.900  18
  -7   5  -9-340.582 275.281  25
   7  -4  -7 433.043 298.813  18
   3  -7   7 336.348 184.099  11
  -3   7  -7 121.584 221.380  47
   4   3   7 299.897 186.670  26
   7  -4  -7-389.867 321.695  48
   4   3   7 104.959 153.121  12
   7  -4  -7 315.997 226.046  25
   3  -7   7-9.73656 161.775  46
   3  -7   7 536.649 220.778  44
  -7   4   7 7.34582 222.458  43
   7  -4  -7 774.939 253.001  10
   4   3   7 101.015 172.895  44
   7  -4  -7 490.601 279.517  38
  -3   7  -7 216.758 263.186  30
  -3   7  -7 565.466 425.900  42
   4   3   7 281.415 222.837   9
  -7   4   7 374.162 236.358  44
  -4  -3  -7 493.163 424.936  40
   7  -4  -7 270.868 201.083  40
  -3   7  -7 340.524 346.502  38
  -7   4   7 45.2497 183.670   9
  -4  -3  -7-118.493 353.855  25
  -7   4   7 410.469 209.179  46
   3  -7   7 481.322 215.170   9
   3  -7   7 273.794 227.834  27
  -3   7  -4 3234.15 340.794  25
  -7   4   4 2855.77 274.128   9
  -3   7  -4 3440.07 352.594  47
   4   3   4 3602.46 376.297  26
   4   3   4 2949.46 257.207  44
   7  -4  -4 3835.22 411.834  48
  -7   4   4 3546.41 349.005  44
  -4  -3  -4 3131.38 427.874  25
   4   3   4 2564.69 291.693  45
   4   3   4 2645.14 295.030  41
  -4  -3  -4 3342.09 508.580  40
  -3   7  -4 3267.67 342.071  31
  -3   7  -4 3285.36 449.178  38
  -7   4   4 3318.64 347.413  14
   3  -7   4 3615.26 326.193  27
  -4  -3  -4 3352.20 461.090  22
   4   3   4 3172.41 368.638  49
   4   3   4 3292.81 336.954   9
   7  -4  -4 3495.68 295.153  21
   3  -7   4 3444.65 347.369  46
   7  -4  -4 4204.88 374.278  38
  -7   4   4 3178.54 334.289  46
  -7   4   4 3354.66 321.190  19
  -3   7  -4 3360.21 488.880  42
   3  -7   4 3433.35 312.996  44
   7  -4  -4 4075.62 347.696  18
   3  -7   4 3667.76 323.056  28
   4   3   1 3192.32 250.493  49
  -7   4   1 3864.19 293.540  29
  -7   4   1 3485.19 272.480  50
   4   3   1 3278.88 333.679  48
   4   3   1 3471.68 305.372  32
  -7   4   1 3918.64 316.261  46
  -3   7  -1 3709.82 299.205  29
   4   3   1 3021.35 283.639  45
   7  -4  -1 4290.70 386.239  34
  -3   7  -1 4024.66 244.450  30
   4   3   1 3773.46 266.926  16
   4   3   1 3937.78 339.038  26
  -3   7  -1 3407.23 265.937  45
   7  -4  -1 3944.37 265.127  16
  -3   7  -1 4243.00 288.465  31
  -3   7  -1 4253.85 437.721  33
  -4  -3  -1 3597.86 225.688  50
   7  -4  -1 3306.36 265.185   2
   4   3   1 3281.39 367.886   5
  -3   7  -1 4140.79 465.781   3
  -4  -3  -1 3963.81 338.843  40
   7  -4  -1 4099.80 315.824  15
  -7   4   1 3144.78 347.821  36
   7  -4  -1 4550.27 592.230   5
   4   3   1 3386.41 447.903   2
  -4  -3  -1 3654.98 383.463  22
  -7   4   1 4685.62 284.534  14
   4   3   1 3587.01 205.200  21
  -3   7  -1 3900.09 322.137  17
   7  -4  -1 4038.37 374.258  35
   7  -4  -1 4006.80 291.420  20
   3  -7   1 3818.63 367.303  36
   4   3   1 3679.92 433.544  34
   3  -7   1 4482.03 486.150  35
  -4  -3  -1 3761.76 390.310  34
   3  -7   1 3365.41 346.137  34
  -7   4   1 3692.39 197.567  19
  -3   7  -1 3956.65 351.576  42
  -3   7  -1 3958.24 230.527  47
   3  -7   1 3608.64 371.763  33
  -7   4   1 3953.14 298.692   8
   4   3   1 3275.41 264.219  33
  -4  -3  -1 3650.07 377.395  13
   3  -7   1 6510.28 517.241   3
  -3   7  -1 3441.70 288.612  32
  -3   7  -1 5304.98 493.722   5
   7  -4  -1 3856.51 298.626  48
  -4  -3   2 87329.4 2175.25   3
  -4  -3   2 80990.3 1451.12  23
  -4  -3   2 78396.9 1215.19  50
   7  -4   2 82687.0 2566.86   5
   4   3  -2 80789.0 1866.61  48
  -3   7   2 78992.0 1640.54  17
   4   3  -2 80222.7 1778.56  45
  -7   4  -2 87384.0 1461.02  29
  -7   4  -2 82185.3 1550.39  50
   4   3  -2 78334.6 1034.54  38
  -3   7   2 82054.3 1845.38  41
  -4  -3   2 78648.4 1231.85  46
  -7   4  -2 69514.3 2059.59  35
  -3   7   2 83082.4 1378.29  45
   7  -4   2 84607.2 1626.40  49
   4   3  -2 82014.7 1273.21  10
   4   3  -2 78143.9 1281.10  31
  -3   7   2 81394.2 1507.76  43
   7  -4   2 78154.5 1268.30  26
   7  -4   2 77982.3 1261.08  16
  -3   7   2 87042.7 1480.93  32
  -7   4  -2 80786.2 1599.03  25
  -3   7   2 82149.3 1439.18  42
  -4  -3   2 75893.8 1125.53   8
  -7   4  -2 82823.9 1643.21  40
  -7   4  -2 82136.5 1539.44  24
  -3   7   2 75955.9 1457.76  29
  -4  -3   2 70548.4 1407.76   2
  -7   4  -2 77347.9 1274.81   8
   3  -7  -2 82079.6 1096.75  15
  -7   4  -2 80029.9 1663.87   6
   4   3  -2 75983.6 1559.08  30
  -3   7   2 84424.3 1381.84  12
   3  -7  -2 78015.0 949.006  38
   3  -7  -2 77410.3 1758.51   4
  -7   4  -2 79995.3 2546.13   5
  -4  -3   2 70530.8 1774.29  34
   4   3  -2 82145.1 1345.52  21
   4   3  -2 80689.1 1319.66  16
  -7   4  -2 79444.2 1750.36  36
   3  -7  -2 83400.1 1884.06  36
   4   3  -2 82884.9 1987.48  34
   4   3  -2 73626.9 2284.11   3
   7  -4   2 81750.1 2069.31  33
   3  -7  -2 83804.7 2242.36   2
   4   3  -2 81312.8 1842.85  33
   4   3  -2 83583.0 1800.27  32
  -7   4  -5 501.742 296.332  25
  -3   7   5 278.832 124.652  12
  -4  -3   5 406.220 141.926  28
   3  -7  -5 415.429 130.815  38
  -3   7   5 286.285 152.940  43
  -7   4  -5 299.400 181.350  24
   4   3  -5 187.733 172.340  30
  -3   7   5 138.810 221.080  17
  -7   4  -5 521.728 250.519  47
   3  -7  -5 117.005 189.450  40
   3  -7  -5 433.889 197.905   7
  -4  -3   5 451.118 185.665  46
   4   3  -5 266.726 133.115  39
   7  -4   5 334.667 157.478  44
   4   3  -5 499.278 239.723  10
  -4  -3   5 195.075 121.168  44
  -3   7   5 273.250 175.619  44
   4   3  -5 258.081 259.135  48
   7  -4   5-42.6701 146.284  49
   7  -4   5 380.266 176.738  26
   7  -4   5 250.181 126.543  16
  -4  -3   5 267.627 119.663  50
   3  -7  -5 266.918 160.082  25
  -7   4  -5 443.795 263.516  40
  -3   7   5 436.490 208.918   9
   7  -4   5 335.437 121.708   9
   4   3  -5 500.849 209.901  38
  -4  -3   5 321.829 127.674  14
  -3   7   5 658.053 306.791  41
   4   3  -5 359.374 233.802  18
  -7   4  -5 328.128 181.201  31
   3  -7  -5 485.440 154.866  18
  -3   7   8 1573.54 418.445  41
   3  -7  -8 908.917 318.116  48
   3  -7  -8 1232.43 352.988  18
  -7   4  -8 1711.12 447.798  47
   7  -4   8 1133.68 307.002  26
  -4  -3   8 1057.65 281.403  44
   7  -4   8 755.236 256.474  44
  -7   4  -8 1607.82 456.149  25
  -4  -3   8 213.434 204.330  19
   3  -7  -8 671.688 337.176  25
  -3   7   8 1373.07 349.932   9
  -3   7   8 989.474 352.234  17
   3  -7  -8 1183.66 396.754  40
   4   3  -8 442.451 407.848  45
   4   3  -8 836.352 399.101  38
  -3   7   8 1114.50 331.987  44
  -4  -3   8 1353.74 296.036   9
  -4  -3   8 1473.03 306.219  46
   4   3  -8 556.997 281.942  30
  -3  -4  -8 344.520 320.197  25
  -7   3   8 347.830 234.645  44
   7  -3  -8 236.321 309.003  48
   4  -7   8-310.817 199.120  46
  -7   3   8 255.940 186.816  46
   7  -3  -8-25.1885 200.555  10
   4  -7   8-356.141 232.068  44
   3   4   8 77.8731 179.471   9
   7  -3  -8 664.269 351.800  18
  -7   3   8 468.602 236.880  43
  -4   7  -8 261.509 350.629  42
  -3  -4  -8 182.020 355.294  40
  -7   3   8 140.089 205.522   9
  -4   7  -8 98.6140 240.427  47
  -4   7  -8 599.793 311.781  30
   4  -7   8 119.090 160.460   9
   7  -3  -8-138.187 236.189  38
   3   4   5 1442.59 304.465  49
  -4   7  -5 1484.48 267.278  31
   3   4   5 1420.05 265.667  45
   3   4   5 1414.18 286.249  41
   7  -3  -5 1474.50 369.844  48
  -7   3   5 1785.74 294.003  44
  -3  -4  -5 1389.47 361.463  22
   3   4   5 1379.52 233.361  44
  -7   3   5 1581.78 277.221  46
  -3  -4  -5 821.006 298.157  25
  -4   7  -5 1195.67 257.721  47
   4  -7   5 1702.23 266.403  11
  -7   3   5 1264.60 218.346   9
  -4   7  -5 1369.09 291.571  25
   7  -3  -5 1533.95 225.690  21
   4  -7   5 1769.72 286.144  27
  -3  -4  -5 1275.08 380.863  40
  -4   7  -5 1640.41 376.885  38
  -7   3   5 1323.88 252.594  14
   7  -3  -5 1315.73 258.575  38
   7  -3  -5 1696.97 283.722  18
   3   4   5 1485.09 256.414  26
  -7   3   5 1773.95 274.137  19
   4  -7   5 1759.02 272.877  44
   3   4   5 1789.58 312.317   9
   7  -3  -5 1305.70 221.479  25
   4  -7   5 1605.57 275.211  46
  -4   7  -2 21304.0 617.744  37
   4  -7   2 21288.7 589.870  28
   3   4   2 21873.2 600.220  16
  -7   3   2 22424.9 598.045   6
  -7   3   2 21024.1 704.066  29
   7  -3  -2 20753.7 600.001  16
  -4   7  -2 24660.9 831.037  17
   3   4   2 21526.1 754.716  45
   3   4   2 18930.4 1187.25   2
   7  -3  -2 22253.2 706.672  35
   3   4   2 18906.6 798.226  17
  -4   7  -2 22273.9 803.552  29
  -4   7  -2 21963.5 632.911  47
  -4   7  -2 22075.5 895.793  42
  -3  -4  -2 22776.4 527.436  50
   3   4   2 21612.6 810.607  26
  -4   7  -2 23064.6 706.122  31
  -4   7  -2 21895.7 1223.81   5
  -4   7  -2 21636.5 692.139  25
  -7   3   2 21942.1 650.011  50
   4  -7   2 24403.3 895.613   6
   3   4   2 20284.1 691.624  41
   3   4   2 21920.6 672.630  49
  -3  -4  -2 19985.9 819.594  40
   7  -3  -2 21581.9 717.849  15
  -3  -4  -2 19181.2 643.071  25
   3   4   2 20052.1 550.553  39
  -3  -4  -2 22801.6 946.757  22
   7  -3  -2 22985.6 723.850  38
  -7   3   2 23123.1 673.211  14
  -4   7  -2 20030.2 1006.19   3
   3   4   2 21198.7 1016.28   4
  -7   3   2 21030.2 856.708  36
   4  -7   2 23746.6 816.296  36
   4  -7   2 24990.7 1214.79  35
  -4   7  -2 20520.2 1076.25  35
   4  -7   2 18090.0 880.451  34
   7  -3  -2 23293.0 895.347  34
   3   4   2 20119.4 988.904  34
  -7   3   2 21790.1 556.178  19
  -4   7  -2 22184.5 1119.45  33
  -7   3   2 22669.9 740.950   8
   4  -7   2 22368.2 1017.08  33
   7  -3  -2 25006.1 1092.32  33
   7  -3  -2 21638.4 790.280  48
   3   4   2 23684.5 843.844  32
   7  -3  -2 22310.5 651.783  18
   3   4  -1 13873.4 529.403  16
  -3  -4   1 12612.3 676.838   2
  -3  -4   1 14583.8 506.299  50
   7  -3   1 14280.7 519.807  16
  -4   7   1 13266.2 588.595  17
   3   4  -1 16029.7 743.125  48
  -4   7   1 14481.7 698.609  41
  -4   7   1 14049.4 615.203  29
   4  -7  -1 14452.9 795.034   5
  -4   7   1 15088.1 652.510  43
  -3  -4   1 13333.8 624.788  23
  -7   3  -1 12676.2 560.830  25
   3   4  -1 13892.4 448.075  10
   3   4  -1 13320.2 523.282  31
  -3  -4   1 15502.6 459.371  46
  -7   3  -1 13825.2 629.558  40
   7  -3   1 13311.4 518.238  26
   3   4  -1 12957.2 622.799  30
   3   4  -1 14133.2 683.469  33
  -3  -4   1 13611.1 549.317   8
   4  -7  -1 15277.0 949.053   2
   7  -3   1 13758.0 1045.42   5
  -4   7   1 13081.4 564.171  42
   4  -7  -1 13548.4 465.062  34
  -4   7   1 13240.3 403.685  31
  -7   3  -1 14135.8 601.711  24
   3   4  -1 13763.8 519.959  17
  -7   3  -1 11528.9 394.671  14
   3   4  -1 13949.1 514.970  21
  -7   3  -1 13092.8 547.421   8
   3   4  -1 14053.8 691.084  45
   3   4  -1 13825.1 693.053  32
  -3  -4   1 14575.0 931.296   3
   4  -7  -1 14291.8 664.316   3
   3   4  -1 12667.1 460.561  12
  -4   7   1 16240.8 534.172  45
   4  -7  -1 14829.0 753.740  36
  -7   3  -1 13747.4 508.852  29
   7  -3   1 13395.5 482.962  20
   7  -3   1 15697.0 733.558  49
  -7   3  -1 11876.0 742.995  35
  -3  -4   1 13529.9 525.243  35
   4  -7  -1 13249.1 873.010  35
   3   4  -1 15386.6 820.594  34
  -3  -4   1 14679.3 756.946  34
  -7   3  -1 15044.0 610.188  50
   7  -3   1 13602.2 757.199  34
   4  -7  -1 12203.4 638.979  33
  -3  -4   1 13795.7 651.565  13
  -4   7   1 16814.8 573.250  32
  -3  -4   4 13.5526 117.633  46
  -7   3  -4 162.588 197.096  40
   7  -3   4 51.4551 114.672  44
   3   4  -4 122.045 113.774  31
  -7   3  -4 357.695 251.536  25
  -4   7   4-23.8406 147.907  17
   7  -3   4-51.6027 155.776  49
  -4   7   4-69.3401 142.539  43
   3   4  -4-122.114 143.219  39
  -7   3  -4 2.99094 84.1749   8
  -7   3  -4-41.6086 121.593  50
   3   4  -4-44.4164 170.177  10
  -3  -4   4 46.5501 94.3778  44
  -4   7   4-47.2526 148.498  44
  -4   7   4 168.877 160.497   9
  -4   7   4 135.093 221.808  41
   4  -7  -4 105.711 138.927  25
  -3  -4   4 196.147 130.875  28
   4  -7  -4 56.4497 105.817  18
   3   4  -4 69.8312 122.573  38
   4  -7  -4 55.0939 92.0418  38
   3   4  -4 94.6035 231.435  48
  -4   7   4 240.977 179.129  45
  -3  -4   4 105.016 100.461  50
   7  -3   4 221.271 117.784  16
   7  -3   4 71.7272 89.2833   9
   3   4  -4 84.5021 162.356  30
  -3  -4   4 69.4726 76.0890  14
   7  -3   4 48.9275 126.720  26
  -7   3  -4-29.5325 143.996  24
   3   4  -4-144.932 202.246  18
  -4   7   4 136.006 99.9280  12
   7  -3   7 1372.58 281.739  44
  -3  -4   7 1364.84 316.341  46
  -4   7   7 1937.29 415.000  44
   7  -3   7 980.124 293.486  49
   3   4  -7 938.978 349.797  30
   4  -7  -7 2050.22 417.908  48
   3   4  -7 1515.78 567.279  45
  -7   3  -7 1561.51 460.116  40
  -4   7   7 1142.76 406.582  41
  -4   7   7 2032.10 392.033   9
  -3  -4   7 1033.16 252.844  44
   7  -3   7 1766.73 381.135  26
  -4   7   7 1087.25 282.243  43
  -3  -4   7 3315.28 413.141   9
   7  -3   7 1020.43 269.647   9
  -7   3  -7 1451.69 364.893  24
   4  -7  -7 1081.64 360.923  40
   4  -7  -7 2722.96 468.114  25
   3   4  -7 1376.61 430.229  38
   4  -7  -7 1051.69 273.349  38
  -7   3  -7 1941.02 544.972  25
  -7   3  -7 2285.46 488.566  47
   4  -7  -7 1470.92 348.695   7
  -3  -4   7 2167.71 328.054  19
  -3  -4   7 1873.78 299.106  27
   4  -7  -7 2154.30 399.716  18
  -4   7   7 1195.69 385.215  17
   5  -7   9 236.089 192.262  26
   7  -2  -9 255.569 254.270  10
   5  -7   9 362.068 178.463  46
  -7   2   9 484.013 211.823  44
  -7   2   9 251.107 199.553   9
   7  -2  -9 393.006 263.518  38
   5  -7   9 450.737 212.466  44
  -7   2   9 239.929 200.427  43
  -5   7  -9 147.764 209.026  47
  -2  -5  -9 854.680 396.632  25
  -7   2   9 747.119 324.761  41
  -2  -5  -9 365.265 336.188  40
   5  -7   9 276.503 222.298   9
  -5   7  -9 781.824 372.445  42
   2   5   9 480.096 218.850  17
   7  -2  -9 815.480 462.034  18
   2   5   6 959.400 261.788  12
  -7   2   6 1155.64 276.728  46
   5  -7   6 827.642 252.562  46
   7  -2  -6 1094.36 386.807  48
  -2  -5  -6 590.597 367.206  40
  -7   2   6 1051.92 270.198  44
  -5   7  -6 928.773 248.249  31
  -5   7  -6 509.804 270.742  25
  -7   2   6 1151.69 261.930  14
   2   5   6 770.944 252.714  41
  -2  -5  -6 654.869 326.763  25
   2   5   6 1091.90 306.409   9
   7  -2  -6 1226.28 325.453  38
   5  -7   6 1331.93 274.297  44
  -7   2   6 1337.60 284.438  19
  -5   7  -6 945.303 303.080  47
   5  -7   6 1326.60 277.946  11
   7  -2  -6 783.425 207.577  40
  -2  -5  -6 650.021 295.836  22
  -7   2   6 707.600 199.614   9
   7  -2  -6 965.554 219.095  21
   5  -7   6 983.372 221.745   9
   2   5   6 501.971 193.542  44
   7  -2  -6 822.370 264.312  18
   5  -7   3 1918.53 270.659  44
   2   5   3 1423.73 245.724  12
  -5   7  -3 1547.40 238.929  31
   2   5   3 1181.05 271.213  17
  -7   2   3 1444.05 191.212  50
   7  -2  -3 1209.07 204.899  30
  -5   7  -3 1603.07 232.175  47
   2   5   3 1739.17 245.019  26
   5  -7   3 1547.67 178.127  28
   5  -7   3 1690.33 224.991  11
   2   5   3 1597.12 259.760  45
   5  -7   3 1621.72 201.384  27
   7  -2  -3 1767.01 193.134  16
  -7   2   3 1407.26 195.488  44
  -2  -5  -3 1695.13 277.352   7
  -5   7  -3 1167.62 288.318   3
  -5   7  -3 1311.54 294.570  42
  -5   7  -3 1570.50 192.549  40
  -2  -5  -3 1475.84 293.819  40
  -5   7  -3 1784.00 252.058  25
   7  -2  -3 1626.66 226.555  38
   2   5   3 1697.64 227.727  49
  -7   2   3 1637.14 216.023  14
  -2  -5  -3 1334.07 208.026  25
  -2  -5  -3 1748.74 311.329  22
   7  -2  -3 1840.90 238.427  21
   5  -7   3 1478.03 265.666   6
  -5   7  -3 1326.20 174.376  37
   7  -2  -3 1346.30 247.663  34
  -7   2   3 1104.21 209.122  36
   7  -2  -3 1068.26 245.228   3
  -7   2   3 1399.77 204.904   8
  -7   2   3 1341.59 225.146  34
   2   5   3 1415.84 250.399  34
   7  -2  -3 1485.12 188.655  18
   2   5   3 1574.66 270.617  32
   2   5   3 1169.19 230.470  41
   2   5   0 151489. 2071.75  48
   2   5   0 137102. 2004.93  45
  -7   2   0 124718. 1356.20  29
   2   5   0 130714. 1573.55  31
   2   5   0 128972. 1715.98  17
   2   5   0 134401. 1546.15  16
   7  -2   0 131283. 1503.22  15
   7  -2   0 136604. 3215.51   5
   7  -2   0 132296. 1604.39  16
  -5   7   0 141191. 1917.65  29
  -2  -5   0 145128. 3046.88   3
   2   5   0 125378. 1410.61  42
  -2  -5   0 141948. 2487.15   2
   7  -2   0 125020. 1858.13  48
   5  -7   0 133685. 2109.73  36
  -5   7   0 131966. 1916.48  43
   5  -7   0 126341. 1640.41   1
   5  -7   0 150847. 2861.17   5
  -5   7   0 133730. 1431.43  31
  -7   2   0 130096. 2087.04   3
  -5   7   0 135601. 1604.96  37
  -7   2   0 126557. 1667.85  24
   2   5   0 131817. 1659.74  39
  -7   2   0 117969. 1898.53  35
   2   5   0 130604. 1659.68  12
   2   5   0 132289. 1990.42   4
  -7   2   0 139002. 1655.53  50
   7  -2   0 127565. 1666.86  26
  -5   7   0 137613. 1939.23  42
  -7   2   0 126641. 1678.81   8
  -2  -5   0 136316. 1384.53  50
  -7   2   0 135341. 1700.69  46
  -7   2   0 130397. 1791.79  40
  -5   7   0 130930. 2284.58  36
   7  -2   0 136219. 2120.28  49
   5  -7   0 149131. 2862.09  35
  -5   7   0 129973. 1690.07  17
   5  -7   0 118343. 1615.95  34
   2   5   0 145726. 2397.57  34
  -2  -5   0 127863. 2124.15  34
   7  -2   0 135745. 2516.30  34
   5  -7   0 136542. 2304.52  33
   5  -7   0 157070. 3090.88   2
   2   5   0 140149. 1778.28  33
  -2  -5   0 122076. 1989.44  13
   2   5   0 139695. 2053.36  32
  -5   7   0 149470. 1410.83  32
  -2  -5   0 130337. 1826.59  22
   2   5  -3 57122.1 1235.14  31
   7  -2   3 60179.9 1443.14  49
  -7   2  -3 55979.9 1357.57   8
  -5   7   3 54176.6 1397.54  17
  -5   7   3 62414.5 1376.08  42
   5  -7  -3 56217.0 1061.73  38
  -5   7   3 62007.6 1252.27  45
  -5   7   3 62694.4 1525.80  43
   2   5  -3 59273.7 1659.65  48
   2   5  -3 53286.9 1221.80  39
   5  -7  -3 60824.5 1122.50  18
  -7   2  -3 54449.4 1774.48   6
   2   5  -3 57179.4 1653.85  45
   2   5  -3 55874.3 1338.84  10
  -5   7   3 56566.5 1631.27  41
  -2  -5   3 61837.2 1332.46  23
   7  -2   3 54668.1 1035.65  44
   7  -2   3 56664.2 1089.41  16
  -7   2  -3 57069.0 1590.25  25
  -2  -5   3 54503.5 1146.82  50
   7  -2   3 59557.7 1280.38  26
   7  -2   3 50568.5 1550.93  33
   5  -7  -3 53467.1 1050.10  15
   2   5  -3 46299.6 1219.95  42
  -5   7   3 53954.8 1420.51  29
  -5   7   3 56234.6 1246.38  44
   2   5  -3 54576.4 1227.44  38
  -5   7   3 49975.4 1201.50   9
  -7   2  -3 59617.5 1613.23  24
  -7   2  -3 58461.4 1697.23  40
   7  -2   3 49455.2 873.510  20
   2   5  -3 54416.0 1374.25  30
   5  -7  -3 54551.9 1196.04  33
  -7   2  -3 62458.4 1366.31  50
   2   5  -3 56335.3 1668.40  32
  -2  -5   3 57599.6 1174.78  46
  -2  -5   3 57410.4 1219.59  28
   5  -7  -6 567.770 247.837  48
   2   5  -6 1195.86 358.287  30
   5  -7  -6 1009.88 289.415  40
   7  -2   6 682.605 268.863  49
   7  -2   6 844.708 211.977  44
   2   5  -6 840.143 234.366  31
   5  -7  -6 792.863 235.331  18
   7  -2   6 578.745 200.340   9
  -7   2  -6 1721.05 473.698  25
  -7   2  -6 690.291 372.796  40
  -2  -5   6 1261.20 263.817  27
   7  -2   6 795.938 265.154  26
  -5   7   6 581.696 269.581  44
  -5   7   6 733.251 247.529  43
  -2  -5   6 421.377 146.734  50
  -5   7   6 561.459 286.786  17
  -5   7   6 765.020 263.409   9
  -5   7   6 985.702 377.898  41
  -2  -5   6 860.037 260.260  46
   5  -7  -6 964.341 288.910  25
   2   5  -6 1357.34 470.711  45
   2   5  -6 573.214 290.199  38
   5  -7  -6 812.003 235.105  38
  -7   2  -6 1577.68 403.570  47
  -2  -5   6 378.101 161.846  44
   5  -7  -6 1048.97 265.249   7
  -2  -5   6 1309.71 284.184  28
  -7   2  -6 975.493 314.553  24
  -7   2  -9 94.6214 204.979  47
  -7   2  -9 343.637 288.941  25
  -2  -5   9 198.365 190.306   9
  -5   7   9 476.938 244.685  29
  -5   7   9 333.298 227.089  17
   7  -2   9 488.505 246.228  26
   7  -2   9 329.292 195.994  44
  -5   7   9 82.4171 179.588  44
  -7   2  -9 615.575 285.416  40
  -5   7   9 314.975 277.358  41
   5  -7  -9 470.214 340.086  25
  -5   7   9 219.492 189.571   9
   5  -7  -9 307.124 313.855  40
   2   5  -9 217.651 242.562  30
   2   5  -9 465.632 321.733  38
   5  -7  -9 367.727 239.227  38
  -2  -5   9 264.574 178.125  46
   5  -7  -9 561.456 290.357  18
   6  -7   7 819.290 248.638  46
  -6   7  -7 218.157 301.161  47
   7  -1  -7 704.532 394.049  18
   1   6   7 330.848 207.170  12
  -1  -6  -7 238.834 238.518  48
   6  -7   7 1167.24 297.347  44
  -7   1   7 443.296 233.865  46
   1   6   7 717.055 346.686  17
   1   6   7 584.728 294.636   9
   7  -1  -7 110.262 348.248  48
   1   6   7 569.646 257.753  44
  -7   1   7 222.583 203.303  44
   7  -1  -7 166.466 273.945  38
  -6   7  -7 571.252 358.005  25
   1   6   7 565.715 298.809  41
  -1  -6  -7-35.4924 334.752  25
  -1  -6  -7 115.921 333.158  40
  -7   1   7 394.670 199.150  14
   7  -1  -7 654.105 319.590  10
   6  -7   7 471.086 206.355   9
  -7   1   7-235.015 210.685   9
  -1  -6  -7 91.9422 245.847  22
  -7   1   7 313.472 252.167  19
   1   6   4 1910.28 310.422  12
   7  -1  -4 1490.16 269.202  30
  -7   1   4 1863.70 281.264  46
   6  -7   4 2265.23 319.340  44
  -6   7  -4 1751.65 367.998  42
   1   6   4 1885.87 295.375  45
   6  -7   4 1070.84 178.248  49
   1   6   4 1700.98 292.391   9
   6  -7   4 2367.47 275.144  27
   1   6   4 1918.76 259.082  26
  -6   7  -4 2252.35 317.631  47
  -7   1   4 2058.62 252.042  44
  -1  -6  -4 1937.63 293.599  25
   7  -1  -4 1608.12 367.146  48
   7  -1  -4 2192.23 267.920  18
  -6   7  -4 2187.74 349.541  25
   7  -1  -4 1690.68 204.423  16
   1   6   4 1822.20 363.951  17
  -6   7  -4 1625.24 292.108  31
   1   6   4 1588.02 305.296  41
   7  -1  -4 1957.44 270.405  21
  -6   7  -4 1692.81 257.317  40
  -7   1   4 1845.02 224.131  50
  -1  -6  -4 1949.05 358.665  40
  -1  -6  -4 2124.67 341.630   7
  -7   1   4 2376.23 291.758  14
   1   6   4 1984.65 258.414  44
  -7   1   4 1935.37 249.127   8
   6  -7   4 2215.66 285.412  11
   7  -1  -4 1804.35 262.936  38
  -1  -6  -1 49195.8 732.932  25
   6  -7   1 49903.6 1109.37  49
   7  -1  -1 51489.3 1985.50   5
   1   6   1 46554.5 972.379  39
  -6   7  -1 44138.6 1141.78   3
   1   6   1 46293.9 931.071  31
   1   6   1 46172.1 1235.37  17
  -7   1   1 51711.7 1396.84   3
  -6   7  -1 50623.5 855.886  47
  -1  -6  -1 52395.6 1936.76   3
  -6   7  -1 55757.0 1937.52   5
   7  -1  -1 48885.2 982.170  38
   1   6   1 46640.9 975.890  42
  -6   7  -1 48548.7 1427.27  36
   7  -1  -1 45533.8 1002.72  16
   7  -1  -1 46396.9 1299.78  48
   6  -7   1 46731.8 857.663  11
  -7   1   1 43678.9 806.456  29
  -7   1   1 48146.0 952.836  50
  -6   7  -1 49086.5 1013.33  37
   1   6   1 51675.0 914.860  16
  -7   1   1 48511.8 1010.55  46
  -6   7  -1 47856.5 1252.96  42
  -1  -6  -1 50791.7 981.100  40
   6  -7   1 53468.1 1932.86   5
   6  -7   1 46555.9 706.884  27
   7  -1  -1 45654.7 1250.30  49
  -1  -6  -1 50240.0 959.345   7
  -6   7  -1 48938.3 1181.16  29
   7  -1  -1 52699.7 1578.39  33
  -6   7  -1 49473.2 1029.72  31
   1   6   1 49835.7 1150.97  12
   6  -7   1 49543.0 1268.88  36
   6  -7   1 53811.5 1795.92  35
  -6   7  -1 45335.1 1598.62  35
   1   6   1 52352.8 1382.07  34
   7  -1  -1 52859.9 1635.03  34
  -1  -6  -1 46499.7 1262.13  34
  -7   1   1 47131.7 1323.38  34
   6  -7   1 53552.6 1635.54  33
  -6   7  -1 49129.5 1053.92  17
  -1  -6  -1 49639.3 1631.73   2
   1   6   1 51397.4 1283.41  32
   6  -7   1 48739.9 939.862   6
  -7   1   1 48406.7 1066.70   8
  -1  -6  -1 50116.6 783.527  50
   7  -1   2 8715.76 453.107  48
  -7   1  -2 10729.0 619.126   8
   1   6  -2 10914.3 517.547  31
  -6   7   2 9106.73 574.119  41
   1   6  -2 10592.0 600.989  17
  -6   7   2 10691.2 491.909  37
   6  -7  -2 11238.7 497.389  38
  -6   7   2 10031.3 585.194  29
  -7   1  -2 10779.6 914.714   5
  -6   7   2 11172.0 478.865  45
  -7   1  -2 10944.5 681.828  40
   1   6  -2 10358.5 572.215  30
   6  -7  -2 8185.59 723.606   5
   7  -1   2 10509.4 398.997  44
   7  -1   2 10697.4 477.108  16
   7  -1   2 10965.0 571.943  26
  -7   1  -2 11330.2 540.111  50
  -7   1  -2 10213.7 576.447  25
   7  -1   2 9336.91 877.151   5
  -6   7   2 11237.3 541.952  42
   1   6  -2 11411.4 639.843  48
  -1  -6   2 10495.4 573.260  23
  -7   1  -2 10766.4 660.195  24
  -6   7   2 9316.47 515.508  17
   6  -7  -2 9426.05 660.946   1
  -6   7   2 10438.1 649.238  43
   1   6  -2 10516.7 664.392  45
   6  -7  -2 11989.0 525.450  48
   1   6  -2 10260.2 542.397  39
   1   6  -2 10757.3 676.553  32
   6  -7  -2 10367.7 635.455  36
   7  -1   2 9773.03 380.144  20
   6  -7  -2 10537.3 459.467  20
  -6   7   2 9400.56 685.106  36
  -1  -6   2 11249.5 638.335  35
   6  -7  -2 9231.88 769.898  35
  -1  -6   2 10722.4 449.582  46
  -1  -6   2 11308.8 563.527  13
   7  -1   2 10126.9 694.411  33
   1   6  -2 9922.41 696.635  33
  -1  -6   2 9138.90 603.151  33
   6  -7  -2 10901.0 788.035   2
   1   6  -2 9284.80 532.305  42
   6  -7  -2 10950.3 536.878  15
   1   6  -5 1584.71 342.031  30
   7  -1   5 899.460 271.278  49
  -1  -6   5 1410.66 265.723  28
   1   6  -5 893.368 217.765  31
  -7   1  -5 904.920 233.339   8
   1   6  -5 1681.62 326.567  47
   7  -1   5 916.386 192.095  44
   1   6  -5 890.549 332.711  32
   6  -7  -5 881.705 250.485  48
   7  -1   5 1108.01 179.446  16
   7  -1   5 1431.98 303.542  26
  -1  -6   5 1024.32 241.541  46
  -6   7   5 982.070 294.214  43
  -7   1  -5 1590.18 276.193  31
  -6   7   5 1407.69 320.612  44
  -6   7   5 905.618 262.048  17
  -6   7   5 816.423 332.003  41
   7  -1   5 889.696 196.546   9
  -6   7   5 970.068 236.604   9
  -7   1  -5 1054.80 352.513  24
   1   6  -5 1047.03 198.494  39
   1   6  -5 1113.18 381.135  45
   1   6  -5 913.111 290.964  38
   6  -7  -5 1294.42 236.706  38
   6  -7  -5 1606.16 268.061  18
   6  -7  -5 1542.59 272.598  25
   1   6  -5 692.618 276.001  42
  -7   1  -5 1382.20 394.768  25
  -7   1  -5 1263.14 423.612  40
  -1  -6   5 832.929 167.708  44
  -1  -6   5 981.556 206.661  50
  -7   1  -8 295.730 314.141  40
   6  -7  -8 430.245 282.698  25
  -6   7   8 354.909 262.540  41
  -7   1  -8 54.2831 281.845  25
   6  -7  -8 158.986 276.447  48
  -6   7   8 347.175 202.015  43
  -1  -6   8 594.909 239.679  46
   6  -7  -8 1085.69 347.916  18
  -6   7   8 627.099 270.146  17
   1   6  -8-61.3408 243.036  30
  -1  -6   8 35.0110 178.061  27
   7  -1   8 705.880 274.110  26
   7  -1   8 519.129 206.938  44
  -1  -6   8 313.042 170.265  44
  -6   7   8 912.870 309.060  44
   6  -7  -8 563.088 255.560  38
  -7   1  -8 644.843 301.238  47
   1   6  -8 644.100 318.375  42
  -6   7   8 683.986 266.230   9
   6  -7  -8 577.587 278.311  40
  -6   7   8-3.56967 182.445  29
   1   6  -8 149.405 295.991  38
  -1  -6   8 831.405 261.967   9
  -7   1  -8 587.741 274.708  24
  -7   7  -8 1493.76 410.070  47
   7  -7   8 954.234 272.309  44
   7   0  -8 724.378 350.348  10
  -7   0   8 871.129 264.466  46
   0   7   8 521.208 226.328  44
   7  -7   8 737.000 284.216  26
  -7   7  -8 717.522 320.244  25
  -7   7  -8 766.696 440.294  42
   0   7   8 241.493 242.124  41
   0  -7  -8 853.218 369.146  25
   0  -7  -8 150.196 283.436  40
  -7   0   8 817.772 250.308   9
   7   0  -8 746.075 367.459  38
   0   7   8 733.274 324.783  17
   7  -7   8 583.821 215.433  46
  -7   0   8 782.216 251.994  19
   7   0  -8 730.506 429.585  18
   7   0  -5 1613.33 315.626  30
   0  -7  -5 1580.27 363.877  40
  -7   7  -5 2133.19 387.782  47
   7   0  -5 1810.25 313.286  38
  -7   7  -5 1997.54 355.912  31
   0   7   5 1406.00 291.809  12
   7   0  -5 1348.18 293.776  18
  -7   0   5 1627.73 258.524  44
  -7   0   5 1835.80 312.863  46
   7  -7   5 1511.98 261.497  16
   0   7   5 1737.93 300.480  44
   0   7   5 2144.61 366.477   9
  -7   7  -5 1845.42 406.046  25
  -7   7  -5 2427.20 509.936  42
   7  -7   5 2260.12 329.524  11
   0  -7  -5 1608.36 305.162  25
  -7   7  -5 1265.01 284.235  40
   7  -7   5 1949.82 311.714  44
   7  -7   5 1358.99 239.779  49
   0   7   5 1777.71 377.685  41
  -7   0   5 2167.27 299.371  14
   0   7   5 2178.99 349.158  45
   7   0  -5 1834.61 304.250  21
  -7   0   5 1673.57 224.967  50
   0   7   5 1469.88 388.961  17
   0  -7  -5 1594.06 346.878   7
  -7   0   5 2531.05 318.551  19
   7   0  -5 1906.77 480.393  48
  -7   7  -2 33320.2 1138.61   3
   7   0  -2 36407.9 1156.43  49
   7   0  -2 40635.3 1037.65  16
   0   7   2 45560.6 1186.22  12
   0   7   2 40005.0 1335.53  17
  -7   0   2 36553.1 736.429  28
  -7   7  -2 40405.4 996.542  47
  -7   7  -2 45040.8 1270.57  29
  -7   7  -2 42339.0 1122.84  31
   7  -7   2 41132.4 1085.34  49
   0   7   2 34007.6 1272.19   1
   7  -7   2 40467.4 908.742  11
  -7   7  -2 42605.1 1177.34  25
   0   7   2 44892.2 1133.51  42
   0  -7  -2 40599.7 850.738  25
  -7   0   2 35923.2 800.792  29
   0   7   2 42662.8 1334.20  41
  -7   0   2 42849.2 1000.47  14
  -7   7  -2 39517.5 1244.79  42
  -7   0   2 40535.0 994.439  46
   0  -7  -2 42514.4 1047.95  40
  -7   0   2 39993.0 918.095  50
   7   0  -2 38897.9 891.310  38
   0  -7  -2 41645.5 1021.27   7
   7   0  -2 41824.2 1039.86  21
  -7   7  -2 39072.6 970.364  37
  -7   7  -2 35652.1 1263.73  36
  -7   7  -2 40457.6 823.739   8
   0   7   2 39112.4 1093.12  34
   7   0  -2 42933.2 1556.42  34
  -7   0   2 35175.8 1214.46  34
   0  -7  -2 40965.9 1178.73  34
   7   0  -2 36213.1 696.072  18
   0   7   2 45449.2 1302.37  32
  -7   0   2 41196.8 991.813   8
  -7   0   2 46353.0 1456.84   3
  -7   7  -2 41736.8 1053.48  40
  -7   0  -1 24360.0 927.137   8
   7  -7  -1 23712.5 1377.44   5
   0   7  -1 25447.2 855.395  48
  -7   0  -1 24023.4 709.893  50
   0   7  -1 21560.2 783.736  30
   7   0   1 20382.6 655.097  45
   7   0   1 22067.0 849.746  48
  -7   7   1 22963.3 812.103  29
   0  -7   1 24460.9 597.112  46
   7   0   1 23704.3 873.703  26
   7   0   1 17051.3 860.220   2
   7  -7  -1 23391.6 644.606  48
   7   0   1 23717.8 908.097  49
   7  -7  -1 27281.9 1246.21   2
   7   0   1 24368.6 748.153  16
  -7   0  -1 20565.0 664.869  25
  -7   7   1 20838.1 751.346  41
  -7   7   1 22521.0 918.505  43
  -7   7   1 21873.7 745.707  42
   0   7  -1 22974.1 829.929  42
   0   7  -1 24531.5 923.365  45
   0   7  -1 24526.0 738.376  31
   7  -7  -1 25177.2 757.793  20
  -7   0  -1 22090.9 850.411  40
  -7   7   1 24964.9 721.084  14
  -7   0  -1 21853.5 858.732  24
   7   0   1 23276.3 1315.11   5
   0   7  -1 23477.8 797.151  39
  -7   0  -1 19004.6 630.981  23
   0   7  -1 23351.2 871.889  17
  -7   7   1 24096.3 640.958  31
   0  -7   1 23552.3 714.940  22
   0  -7   1 22385.8 812.433  33
  -7   7   1 25073.3 768.393  37
   7  -7  -1 23391.9 945.073  36
  -7   7   1 22446.2 1034.69  36
  -7   7   1 21808.3 694.773  17
   7  -7  -1 24416.3 1193.05  35
   0  -7   1 24825.2 1083.51  35
   7  -7  -1 23239.4 625.231  16
   0   7  -1 26096.5 1046.93  34
   0  -7   1 22604.6 986.899  34
  -7   7   1 23546.2 638.715  50
   7   0   1 20933.3 1124.21  34
   7  -7  -1 22254.7 737.373  34
   0   7  -1 23803.5 969.748  33
   0  -7   1 25019.1 1252.07   2
   0  -7   1 22626.5 874.339  13
   0   7  -1 24274.1 942.209  32
   7   0   1 20200.0 661.895  32
   0  -7   1 27832.5 1320.56   3
   7   0   4 13902.6 523.676  44
   0   7  -4 17020.1 858.782  30
   7   0   4 15788.0 843.500  49
  -7   0  -4 15852.8 907.429   8
  -7   7   4 14521.6 691.310  46
   7   0   4 15276.2 596.351  16
   7   0   4 13065.5 577.553   9
   0  -7   4 16368.0 727.420  46
  -7   7   4 15016.1 879.492  29
   0   7  -4 16323.7 779.121  47
   0   7  -4 15452.8 1028.54  45
  -7   7   4 18710.9 980.479  43
   0  -7   4 13590.2 505.822  44
   7   0   4 18895.0 852.356  26
  -7   7   4 14912.5 690.313   9
  -7   0  -4 19028.0 1067.30  25
   0   7  -4 14830.3 891.714  42
   7  -7  -4 17597.5 830.330  48
  -7   7   4 14938.5 914.329  41
  -7   0  -4 15599.8 704.442  50
   0   7  -4 18475.0 793.236  31
  -7   0  -4 18683.0 1180.52  40
  -7   7   4 13278.7 731.176  17
  -7   7   4 16770.3 794.372  44
   0   7  -4 15343.1 682.990  39
   0   7  -4 14404.2 858.632  38
   7  -7  -4 18027.5 740.076  38
   0  -7   4 18570.9 778.123  28
   0   7  -4 15514.2 1028.40  32
   7  -7  -4 19933.8 778.884  18
  -7   7   7 732.794 301.870  43
   0   7  -7 901.003 351.217  30
   0  -7   7 1654.79 339.612  27
   7  -7  -7 1177.24 348.322  18
  -7   0  -7 1126.93 369.288  24
   7  -7  -7 131.155 255.104  48
   0   7  -7 1165.42 435.547  42
  -7   0  -7 783.880 449.797  40
   0   7  -7 1071.06 436.799  45
  -7   0  -7 1129.64 453.507  25
   0  -7   7 1132.39 243.909  44
   7   0   7 911.834 241.784  44
   7   0   7 1457.82 342.569  26
   7  -7  -7 1311.46 367.120  40
  -7   7   7 1204.55 355.733  44
   7   0   7 736.252 239.159   9
   0   7  -7 1106.76 487.193  32
   7   0   7 474.550 288.832  49
  -7   7   7 998.790 390.331  41
   0  -7   7 399.755 226.326  46
  -7   0  -7 1980.78 429.232  47
   0   7  -7-116.298 316.322  38
   7  -7  -7 1334.68 347.729  25
   7  -7  -7 1553.69 360.618  38
  -7   7   7 593.995 281.316  17
  -7   7   7 221.805 212.762   9
   7  -7  -7 1030.02 280.345   7
  -7   7   7 878.623 338.217  29
   1  -8   6 165.569 156.044  11
  -7  -1  -6 587.823 293.142  47
   1  -8   6 890.871 263.251  28
  -8   7   6 428.488 276.668  29
  -1   8  -6 624.255 323.032  42
   7   1   6 405.113 232.184  49
   8  -7  -6 88.7146 236.088  48
   1  -8   6 448.217 171.243  44
  -1   8  -6 665.311 282.740  30
  -8   7   6 297.238 186.192  17
  -8   7   6 408.035 242.951  44
  -1   8  -6 461.440 257.089  47
  -8   7   6 167.082 225.676  43
   7   1   6-144.078 183.101   9
   1  -8   6 587.519 226.110  46
  -1   8  -6 213.065 168.030  31
   8  -7  -6 1032.54 285.885  38
  -7  -1  -6 184.478 337.526  25
  -7  -1  -6 721.734 251.773   8
  -8   7   6 850.276 346.571  41
   8  -7  -6 818.041 256.830  25
  -7  -1  -6 891.691 462.814  40
   7   1   6 738.582 257.584  26
  -1   8  -6 108.551 259.339  38
   8  -7  -6 550.275 260.800  18
   1  -8   6 417.407 225.882  27
  -7  -1  -3 7660.60 663.467   8
  -1   8  -3 7943.59 561.180  30
  -1   8  -3 6857.17 468.869  47
   1  -8   3 7210.86 453.052  46
  -7  -1  -3 7156.69 445.779  50
   7   1   3 7753.70 445.973  16
   1  -8   3 8091.00 500.620  28
   7   1   3 6892.72 535.204  49
  -8   7   3 7070.79 552.643  29
   7   1   3 7447.64 553.813  26
   1  -8   3 7140.74 358.165  44
  -1   8  -3 8841.52 544.465  31
  -8   7   3 8230.65 653.358  43
  -7  -1  -3 7277.65 580.756  25
  -1   8  -3 7734.04 495.603  39
  -8   7   3 6675.04 535.886  41
  -8   7   3 6905.66 436.116  37
  -7  -1  -3 8195.94 716.120  40
   8  -7  -3 7510.05 509.112  15
   1  -8   3 8142.80 505.307  23
  -8   7   3 8437.33 548.619  14
  -8   7   3 7805.86 522.811  46
   8  -7  -3 8747.47 528.717  38
   8  -7  -3 8436.66 550.502  48
  -1   8  -3 6487.72 598.309  45
  -8   7   3 8370.58 510.084  42
  -1   8  -3 7374.62 603.217  42
  -7  -1  -3 7161.90 544.996  13
  -1   8  -3 6883.37 626.548  32
   8  -7  -3 9105.09 532.589  18
  -8   7   3 6213.11 422.539  17
   8  -7   0 18359.3 543.520  48
  -7  -1   0 16380.4 659.148  40
  -8   7   0 16973.7 556.958  17
   7   1   0 18143.6 869.927  48
   7   1   0 17730.7 691.511  16
   7   1   0 18839.5 1207.94   5
   1  -8   0 20473.0 1128.27   3
  -8   7   0 17571.2 674.535  42
   8  -7   0 17594.8 491.591  11
   7   1   0 17496.3 740.002  45
  -1   8   0 19229.5 762.151  42
  -7  -1   0 19840.3 1125.67   3
  -8   7   0 16788.0 725.070  43
   8  -7   0 17732.3 807.828  34
   8  -7   0 19423.8 635.107  16
   8  -7   0 19904.3 1354.54   5
  -8   7   0 18434.3 680.744  37
  -8   7   0 17954.5 720.112  29
   7   1   0 18236.9 805.528  49
  -8   7   0 19290.2 682.654  50
  -7  -1   0 16714.4 677.006  24
  -1   8   0 19257.0 635.547  31
  -1   8   0 20153.7 714.707  39
  -7  -1   0 16581.6 658.560  23
   8  -7   0 19779.5 841.680  49
  -8   7   0 17607.0 589.655  14
   7   1   0 18669.5 625.771  21
  -7  -1   0 19262.0 795.069   8
  -7  -1   0 19594.3 641.575  46
  -1   8   0 19853.8 848.269  17
  -7  -1   0 14332.4 599.143  35
   8  -7   0 22489.8 1159.46  35
  -1   8   0 20621.2 819.607  45
   1  -8   0 19748.5 1067.51  35
  -8   7   0 19032.9 697.287   8
  -1   8   0 21471.4 899.442  34
   1  -8   0 16916.2 799.767  34
   1  -8   0 17910.0 633.457  33
   7   1   0 18470.3 901.370  33
   7   1   0 17641.3 749.546  32
  -1   8   0 20829.4 847.796  32
  -7  -1   0 19811.9 632.742  50
   8  -7   3 6359.65 477.253  49
  -8   7  -3 7237.27 537.737  40
  -7  -1   3 8431.32 528.183  46
  -8   7  -3 8074.27 566.571  47
   8  -7   3 7988.56 472.781  11
   8  -7   3 8054.77 583.477  44
   7   1  -3 7493.40 525.077  21
  -8   7  -3 8784.67 627.411  31
  -1   8   3 7396.94 555.688  45
   8  -7   3 7826.74 498.079  16
  -8   7  -3 8715.46 637.500  25
  -1   8   3 9026.58 584.315  42
   1  -8  -3 7555.60 457.723  25
  -8   7  -3 7289.88 642.642  42
  -1   8   3 7560.80 672.922  41
   1  -8  -3 7425.51 537.338  40
   7   1  -3 7359.02 713.314  48
   7   1  -3 7812.00 503.759  16
   7   1  -3 6863.34 428.643  38
   1  -8  -3 7279.05 507.042   7
  -7  -1   3 8971.76 509.835  14
  -8   7  -3 7040.02 466.488  37
  -7  -1   3 7666.81 412.452  28
  -1   8   3 7279.97 666.717  17
  -8   7  -3 8974.03 636.688  29
  -1   8   3 8393.64 569.264  12
  -7  -1   3 7456.60 441.582   8
  -1   8   3 7573.82 600.171  32
  -7  -1   3 7135.14 440.866  50
   8  -7   6 4071.47 454.109  44
   7   1  -6 2714.96 627.339  48
  -1   8   6 2810.96 379.147  12
  -8   7  -6 2651.35 578.478  42
   8  -7   6 2756.43 411.921  26
  -7  -1   6 3132.66 451.023  46
   8  -7   6 2698.54 350.293  16
   7   1  -6 2852.75 507.725  10
  -7  -1   6 2850.44 364.906  14
   1  -8  -6 2647.99 442.006  25
  -7  -1   6 2989.08 347.277   9
   8  -7   6 1596.02 298.977  49
   1  -8  -6 3045.39 526.233  40
  -8   7  -6 2837.92 538.458  25
   1  -8  -6 2945.45 493.586   7
  -1   8   6 2575.88 389.113  44
   7   1  -6 2572.73 446.006  38
  -8   7  -6 3921.50 602.229  47
  -8   7  -6 3071.49 461.384  31
   7   1  -6 2194.64 456.692  18
  -1   8   6 2895.10 553.404  17
  -7  -1   6 3695.26 415.909  19
   7   1  -6 2070.31 398.841  30
  -1   8   6 2820.54 537.297  41
   2  -8   7 498.269 229.226  46
   8  -6  -7-718.964 399.319  48
  -2   8  -7 507.475 198.890  31
  -2   8  -7 354.138 249.939  30
  -2   8  -7 272.168 223.162  47
  -8   6   7 650.027 310.276  29
   8  -6  -7 669.486 301.258  18
   2  -8   7 588.128 245.428  27
   6   2   7 889.104 265.119  26
   6   2   7 549.912 236.549   9
  -6  -2  -7 532.520 404.450  25
  -2   8  -7 86.6027 270.967  38
  -8   6   7 568.868 271.398  43
  -6  -2  -7 364.440 410.493  40
  -2   8  -7 670.991 424.692  42
  -8   6   7 698.779 342.158  41
   8  -6  -7 686.619 277.817  25
  -8   6   7-192.658 233.880   9
   8  -6  -7 682.779 268.555  40
   8  -6  -7 1214.54 349.966  38
  -8   6   7 810.913 300.836  44
   6   2   7 754.356 308.333  49
   2  -8   7 1289.61 286.822   9
   2  -8   7 740.557 231.999  11
   2  -8   7 634.033 204.721  44
   2  -8   4 2520.50 261.806  44
  -2   8  -4 1905.36 294.553  31
  -8   6   4 1991.88 267.337  17
   8  -6  -4 2406.08 354.591  48
  -8   6   4 2244.52 359.810  29
  -8   6   4 2112.35 318.234  44
  -2   8  -4 1493.57 352.751  45
   6   2   4 2006.17 220.368  16
  -8   6   4 2552.71 401.999  43
   6   2   4 2279.11 344.764  49
  -2   8  -4 2564.06 419.210  42
   2  -8   4 2862.00 309.452  28
  -2   8  -4 2497.40 333.832  47
  -6  -2  -4 2425.55 424.484  25
  -8   6   4 1895.37 317.418  41
  -6  -2  -4 2987.17 528.933  40
  -2   8  -4 2098.81 266.274  39
  -8   6   4 2674.46 359.193  14
  -2   8  -4 1406.88 316.661  38
  -6  -2  -4 2408.03 454.388  22
   8  -6  -4 2569.25 327.728  38
   2  -8   4 1610.66 254.421  46
  -8   6   4 2517.72 328.783  46
   6   2   4 1575.47 229.939  45
  -6  -2  -4 1643.47 338.442  13
   8  -6  -4 2757.16 315.492  18
  -2   8  -4 2511.69 341.119  30
  -2   8  -4 1367.24 329.754  32
   6   2   4 2787.11 362.966  26
  -2   8  -1 24980.6 707.006  29
   8  -6  -1 24452.5 1479.41   5
  -8   6   1 22489.8 581.650  17
   6   2   1 25147.2 857.934  49
   6   2   1 27112.9 812.768  16
  -6  -2  -1 23485.3 637.692  46
  -6  -2  -1 26602.3 1019.13   8
  -2   8  -1 26387.5 954.090  42
   6   2   1 25664.4 953.445  48
  -8   6   1 27015.4 775.998  50
   6   2   1 20012.0 1094.58   2
  -6  -2  -1 24329.7 864.284  40
  -8   6   1 24080.8 808.127  29
  -8   6   1 22261.9 894.952  43
   6   2   1 24424.3 1201.52   5
  -2   8  -1 23921.2 740.797  30
   6   2   1 23475.1 792.026  45
   8  -6  -1 29352.7 1107.12   2
  -6  -2  -1 26307.6 689.294  50
   2  -8   1 26585.9 1054.11  36
  -2   8  -1 25187.5 867.297  45
  -2   8  -1 27394.8 783.085  31
   2  -8   1 32443.5 1337.75   3
  -8   6   1 21907.5 654.996  41
   2  -8   1 27492.8 1234.88  35
  -2   8  -1 28044.8 833.111  39
   8  -6  -1 25254.9 734.432  48
  -8   6   1 27289.8 757.679  14
  -6  -2  -1 26783.1 1458.20   3
   6   2   1 25107.0 635.604  21
  -8   6   1 26406.7 769.241  37
   8  -6  -1 26782.7 805.222  20
   8  -6  -1 29472.0 1205.39  35
  -8   6   1 25573.1 719.428  42
  -2   8  -1 27080.7 952.086  17
  -8   6   1 27102.8 867.551   8
   2  -8   1 23162.6 1002.50  34
   8  -6  -1 25127.7 918.863  34
  -2   8  -1 24907.3 1059.46  33
  -6  -2  -1 26380.8 973.435  13
   2  -8   1 25724.9 952.254  33
   6   2   1 22949.7 918.017  33
  -2   8  -1 25886.1 910.912  32
  -8   6   1 27704.1 912.946  46
   6   2   1 27211.4 987.693  26
   8  -6  -1 26952.0 709.205  16
   6   2   1 24760.0 840.644  32
  -2   8  -1 17325.9 813.027   5
  -2   8   2 89295.8 1599.92  45
   6   2  -2 86487.9 1985.46  45
   8  -6   2 90602.8 1788.10  49
   6   2  -2 87607.7 1553.39  21
  -6  -2   2 85045.5 1421.12  46
  -2   8   2 86105.9 1995.75  17
  -2   8   2 77291.6 1510.61  29
  -8   6  -2 86816.5 1651.28  29
   6   2  -2 85600.2 1551.04  16
   6   2  -2 71682.3 1510.87  49
   8  -6   2 80711.8 1328.54  26
   8  -6   2 87678.2 1452.71  16
  -8   6  -2 87472.9 1790.88  25
  -8   6  -2 92978.8 1788.93  50
  -2   8   2 89148.6 1641.83  42
  -8   6  -2 75837.5 1644.06  42
  -2   8   2 88703.2 2071.85  41
  -8   6  -2 86867.3 1710.19  40
   2  -8  -2 85745.4 1440.43  40
  -6  -2   2 93379.1 2328.21   3
  -6  -2   2 87494.3 1576.24  23
  -2   8   2 73507.9 1844.92   1
   2  -8  -2 70174.2 2083.00   3
  -8   6  -2 83991.3 1516.15  37
  -6  -2   2 77109.5 1268.92  28
  -6  -2   2 88709.1 1404.60  50
  -8   6  -2 79495.2 1949.49  36
  -2   8   2 89289.1 1622.85  12
  -8   6  -2 71306.6 1631.08   3
  -8   6  -2 83391.6 1353.61   8
   6   2  -2 87516.1 1975.95  32
  -2   8   2 93456.1 1736.63  32
   2  -8  -2 80466.0 1040.89  18
   6   2  -2 76300.0 1134.33  38
  -6  -2   2 82597.1 1390.29   8
  -2   8   5 4961.93 534.443   9
   8  -6   5 3996.77 430.827  49
   8  -6   5 4429.14 416.542  16
  -6  -2   5 5688.11 514.907  46
   6   2  -5 4782.38 492.980  21
  -8   6  -5 7073.77 715.217  47
  -2   8   5 5371.44 677.515  17
  -6  -2   5 4386.84 367.986  50
   2  -8  -5 5887.91 509.031  25
  -2   8   5 5613.42 550.000  45
   6   2  -5 4950.61 547.762  10
   6   2  -5 4826.30 733.999  48
   8  -6   5 5137.06 465.170  44
  -2   8   5 4844.52 477.716  44
   8  -6   5 5596.88 496.315  26
  -2   8   5 3374.93 378.342  43
  -8   6  -5 6046.41 681.850  25
  -8   6  -5 5977.28 575.449  31
  -8   6  -5 4769.44 570.437  40
  -2   8   5 5069.38 457.385  12
   2  -8  -5 5286.22 559.231  40
  -2   8   5 4986.23 629.057  41
  -8   6  -5 4445.87 482.983  24
   6   2  -5 4170.63 467.677  38
   2  -8  -5 5994.77 561.202   7
  -6  -2   5 5139.91 424.258  14
   6   2  -5 4396.10 520.912  30
   6   2  -5 4020.59 506.161  18
   2  -8  -5 4698.88 370.029  18
  -6  -2   5 4903.78 415.913  28
  -6  -2   8 390.003 204.576   9
  -2   8   8 280.253 243.162  17
  -8   6  -8-478.512 368.703  47
  -2   8   8 352.660 246.168  41
  -6  -2   8 74.7002 165.716  46
   6   2  -8 7.31289 376.983  45
  -8   6  -8 353.492 286.495  25
  -8   6  -8 583.937 365.837  42
   8  -6   8 412.460 244.876  26
   8  -6   8 323.956 191.027  44
  -2   8   8 445.536 235.467  44
   2  -8  -8 215.798 299.110  25
   6   2  -8-84.4178 277.766  38
  -2   8   8 466.336 209.487  29
   6   2  -8 377.462 247.218  30
   2  -8  -8 334.219 243.812  48
  -6  -2   8-157.596 206.908  19
   2  -8  -8 502.698 319.045  40
  -3   8  -8-14.9865 221.733  47
  -5  -3  -8 420.524 335.519  25
  -8   5   8 239.292 199.132  29
  -3   8  -8 316.584 267.761  30
   8  -5  -8 87.5108 315.444  48
  -8   5   8 297.739 246.417  43
   8  -5  -8 694.905 293.119  10
   8  -5  -8 466.782 260.618  40
   8  -5  -8 990.420 372.134  18
   3  -8   8 355.520 184.710  44
  -5  -3  -8 689.949 406.999  40
  -3   8  -8 528.280 382.207  42
  -8   5   8 369.680 265.088  41
  -8   5   8 378.408 242.007  44
   8  -5  -8 375.943 229.984  38
   3  -8   8 551.071 227.771   9
   3  -8   8 725.718 247.125  46
   5   3   8 429.617 219.164  12
   8  -5  -5 2899.62 463.702  48
  -8   5   5 2936.28 366.353  46
  -3   8  -5 3106.70 397.265  47
   3  -8   5 2687.71 359.397  46
  -8   5   5 2366.60 298.294   9
   3  -8   5 3352.01 356.698  28
   5   3   5 2276.31 304.502  45
  -3   8  -5 3146.16 432.874  30
   3  -8   5 2849.68 310.586  44
   5   3   5 2717.67 365.516  26
  -8   5   5 2920.06 380.191  44
  -3   8  -5 2778.41 525.848  42
   5   3   5 2681.38 342.678   9
  -5  -3  -5 2968.51 518.547  25
   8  -5  -5 2761.02 334.366  25
  -8   5   5 2378.86 393.566  41
  -5  -3  -5 3729.31 654.590  40
   5   3   5 2804.17 411.624  49
  -8   5   5 3636.13 419.718  14
  -3   8  -5 2335.54 445.753  38
  -5  -3  -5 3638.33 564.987  22
   3  -8   5 3865.94 390.238  27
   8  -5  -5 2723.37 285.981  21
   8  -5  -5 3666.21 410.976  38
   3  -8   5 3532.28 381.491  11
  -3   8  -5 2676.80 362.530  31
   8  -5  -5 3980.80 421.896  18
   8  -5  -2 20721.7 762.915  48
   5   3   2 17115.5 676.114  17
  -5  -3  -2 17992.2 714.709  25
   5   3   2 20751.2 880.088  26
  -8   5   2 18641.0 743.507  29
  -3   8  -2 19088.9 628.046  47
   8  -5  -2 18883.4 592.898  16
  -3   8  -2 17731.2 723.903  45
   5   3   2 20384.9 669.952  16
   5   3   2 16017.8 1093.39   2
  -5  -3  -2 20129.1 594.250  50
   3  -8   2 21425.6 741.906  44
   5   3   2 18584.4 568.013  39
  -3   8  -2 18283.9 1123.21   3
  -3   8  -2 18957.4 1095.62   5
  -8   5   2 21592.6 590.492  42
  -8   5   2 17245.0 625.549  41
  -3   8  -2 20095.3 700.795  30
   5   3   2 20046.7 737.945  49
  -5  -3  -2 19205.6 896.202  40
  -8   5   2 21171.7 794.425  46
   8  -5  -2 21461.0 796.058  15
   3  -8   2 19457.8 677.795  23
  -5  -3  -2 21528.7 1023.03  22
  -8   5   2 21188.2 717.129  14
   8  -5  -2 22933.8 813.814  38
   5   3   2 18880.5 725.076  45
  -3   8  -2 22816.3 900.834  17
  -3   8  -2 20699.9 932.012  42
  -8   5   2 20157.7 648.127  50
  -3   8  -2 22804.4 753.054  31
   3  -8   2 21975.3 901.187  36
  -3   8  -2 20325.6 754.545  29
   3  -8   2 22212.2 1170.81  35
   8  -5  -2 20003.6 881.080  35
  -8   5   2 21929.4 809.262   8
  -8   5   2 19200.1 593.523  19
   8  -5  -2 20368.8 792.122  34
  -3   8  -2 20383.4 1095.88  33
   3  -8   2 18864.9 934.051  33
  -5  -3  -2 18685.1 902.894  13
  -3   8  -2 18822.7 761.023  32
   5   3   2 20840.3 799.322  32
  -8   5   2 20149.3 642.914  37
  -8   5  -1 25033.3 758.400  42
  -3   8   1 28113.8 651.979  31
   5   3  -1 26944.2 711.797  12
  -3   8   1 27418.8 971.882  17
  -3   8   1 31157.1 928.911  32
  -8   5  -1 23289.6 670.614   6
  -3   8   1 27680.3 861.064  29
  -8   5  -1 27762.9 827.044  29
   5   3  -1 27140.6 1015.50  45
  -3   8   1 26645.1 789.106  45
   8  -5   1 25565.7 700.626  26
  -5  -3   1 26242.0 685.887  46
   8  -5   1 28387.2 776.866  16
   3  -8  -1 30029.9 1199.23   3
  -8   5  -1 28118.5 904.431  25
  -8   5  -1 28337.0 924.480  40
  -3   8   1 27297.5 886.705  42
   8  -5   1 27242.4 1597.98   5
  -8   5  -1 25545.2 598.765  14
  -5  -3   1 27002.7 903.909  23
  -5  -3   1 29880.4 1362.29   3
   5   3  -1 28618.4 788.985  21
  -8   5  -1 26101.6 1087.32  36
   3  -8  -1 28666.2 1143.09  36
   8  -5   1 27752.0 780.191  20
  -8   5  -1 24039.9 1160.14  35
   3  -8  -1 26144.2 1257.00  35
   3  -8  -1 32318.4 1481.38   2
   5   3  -1 28412.0 844.300  16
   5   3  -1 29736.6 1303.32  34
   3  -8  -1 25819.0 779.269  34
  -5  -3   1 24585.5 1036.63  34
   8  -5   1 26062.5 1057.35  34
   8  -5   1 26957.5 1297.36  33
   3  -8  -1 25466.9 773.890  33
   5   3  -1 27817.9 1056.26  33
   3  -8  -1 27000.1 909.542   4
   5   3  -1 28047.6 1037.63  32
  -8   5  -1 26834.8 790.857   8
  -5  -3   1 28993.2 874.245   8
   8  -5   1 28186.1 1034.39  49
   5   3  -1 25250.8 768.481  49
   5   3  -4 16721.5 1119.71  48
  -5  -3   4 16914.2 692.726  28
   5   3  -4 14707.3 826.549  30
  -3   8   4 15681.9 996.210  17
  -3   8   4 13565.5 805.478  29
  -5  -3   4 15814.0 738.481  46
   8  -5   4 15462.8 668.029  16
   8  -5   4 16980.8 743.077  44
  -3   8   4 15543.7 786.374  45
  -3   8   4 15061.2 815.596   9
   5   3  -4 14866.4 802.345  10
  -3   8   4 15226.6 758.829  44
  -3   8   4 13587.3 714.633  43
   3  -8  -4 17513.9 741.410  25
  -8   5  -4 18811.5 918.634  31
   8  -5   4 16152.7 742.298  26
  -3   8   4 15941.5 1043.05  41
   3  -8  -4 15318.1 809.695  40
  -8   5  -4 16207.4 945.027  40
   5   3  -4 13182.3 692.109  38
   3  -8  -4 14187.4 532.342  38
  -8   5  -4 16939.2 1008.20  25
  -5  -3   4 16536.0 660.661  14
   5   3  -4 17195.4 821.422  21
   8  -5   4 13841.4 738.124  49
  -8   5  -4 14043.3 648.822  37
  -3   8   4 15198.1 705.486  12
  -5  -3   4 13940.5 632.654  50
   5   3  -4 14885.4 770.554  18
   3  -8  -4 16294.1 589.984  18
  -8   5  -4 14906.9 839.995  24
   3  -8  -7 3521.36 531.549   7
   5   3  -7 2549.26 478.543  30
  -5  -3   7 3748.51 475.129  46
   8  -5   7 2803.40 358.309  46
  -3   8   7 3136.32 570.952  17
   3  -8  -7 3079.79 494.359  48
   8  -5   7 2447.51 399.138  49
  -8   5  -7 2484.43 484.128  40
  -3   8   7 3065.49 584.959  41
   5   3  -7 3569.95 586.334  10
   8  -5   7 3467.21 495.126  26
  -8   5  -7 4568.87 702.867  25
  -5  -3   7 4747.87 482.423   9
   5   3  -7 3507.53 606.315  38
   3  -8  -7 3158.14 570.361  40
   8  -5   7 3925.98 454.359  44
  -8   5  -7 4986.11 701.685  47
  -3   8   7 3347.35 486.830  44
  -3   8   7 4415.88 551.726   9
   5   3  -7 3313.67 728.228  45
  -5  -3   7 4754.18 481.655  19
   5   3  -7 2536.64 657.093  18
   3  -8  -7 4399.08 501.168  18
   3  -8  -7 3600.33 552.411  25
   8  -4  -9-497.634 283.922  38
   4  -8   9 18.5316 152.411  26
  -4  -4  -9-489.107 308.032  25
  -4  -4  -9-278.849 271.471  40
  -4   8  -9 200.490 278.795  42
   8  -4  -9-299.774 323.360  18
   4   4   6 2700.84 391.833  12
   4   4   6 3005.92 450.875  49
  -4   8  -6 2969.35 625.533  42
  -4   8  -6 2178.30 391.616  47
   4  -8   6 2428.40 374.386  46
  -8   4   6 1925.29 345.020  46
   4  -8   6 3257.46 425.612  27
   4   4   6 1881.17 329.008  26
   4  -8   6 2383.94 337.161  44
   4  -8   6 2763.98 366.949  11
  -8   4   6 2272.84 363.292  44
  -4   8  -6 2668.05 407.378  31
  -4  -4  -6 2548.27 525.575  25
   8  -4  -6 2237.98 344.158  25
  -8   4   6 2627.36 348.642   9
   4   4   6 2154.17 369.625   9
  -4  -4  -6 2462.24 636.901  40
   8  -4  -6 3008.90 454.754  38
  -8   4   6 2549.95 386.212  14
  -4  -4  -6 2121.94 490.120  22
  -4   8  -6 1837.33 391.877  30
   8  -4  -6 2306.32 392.109  18
   8  -4  -6 1728.67 453.440  48
  -4   8  -3 12121.6 583.281  47
  -4   8  -3 12261.6 620.593  31
   4   4   3 11083.5 583.605  49
   4   4   3 9776.58 634.595  17
  -4   8  -3 9410.04 928.728   5
  -4   8  -3 12679.8 828.952  42
   4  -8   3 12589.8 531.777  28
  -8   4   3 11219.9 596.037  46
   4  -8   3 12967.1 624.436  44
   4   4   3 11581.8 639.183  32
  -8   4   3 10893.8 530.047  44
  -4   8  -3 11410.1 566.860  25
  -4  -4  -3 9965.45 623.229  25
  -8   4   3 11010.3 480.850  50
   4   4   3 9876.31 521.958  41
  -8   4   3 9761.29 538.717  41
   4   4   3 11159.2 587.013  45
  -4  -4  -3 10856.4 775.273  40
   8  -4  -3 13850.8 647.353  38
  -8   4   3 13169.5 611.837  14
  -8   4   3 10816.0 614.478  29
   4   4   3 11636.0 673.150  26
  -8   4   3 10087.1 439.397  37
   8  -4  -3 12522.7 708.658  48
  -8   4   3 12835.2 657.809   8
  -8   4   3 11855.8 517.483  19
   8  -4  -3 12862.7 574.708  18
  -4  -4  -3 12012.1 827.818  22
   4   4   3 11289.5 471.842  16
  -4   8   0 2028.55 241.708  29
   4   4   0 1231.57 179.468  12
  -4   8   0 1374.02 214.299  17
   4   4   0 1397.09 240.081  45
   8  -4   0 1338.83 206.514  48
  -8   4   0 1395.76 174.694  29
   4   4   0 1166.39 157.732  17
  -8   4   0 1148.75 184.293  46
  -8   4   0 1365.85 212.344  40
  -4   8   0 1280.32 162.848  45
   4   4   0 1464.05 190.786  16
   4   4   0 1000.22 212.031   5
   8  -4   0 1354.53 174.037  26
   8  -4   0 1573.39 200.148  16
  -4   8   0 1233.61 157.001  31
  -4   8   0 1367.65 209.242  42
  -8   4   0 919.409 141.005  14
   4  -8   0 1577.13 351.964   2
   8  -4   0 1161.28 325.174   5
  -8   4   0 1382.63 198.652  50
  -4  -4   0 1314.23 158.900  50
  -4  -4   0 1257.43 242.550  22
   8  -4   0 2207.02 305.879  49
   4   4   0 1169.83 147.932  21
  -4  -4   0 1311.33 137.272  46
  -8   4   0 1005.23 157.356  43
   4  -8   0 1607.78 256.986   3
   4  -8   0 1319.64 152.723   4
   4   4   0 1404.64 159.330  49
   8  -4   0 1463.98 191.513  20
  -4  -4   0 1451.96 340.598   3
  -8   4   0 741.532 187.123  36
   4  -8   0 1187.89 222.836  36
   4  -8   0 1519.15 317.254  35
  -8   4   0 1094.48 233.043  35
   4   4   0 1645.93 303.090  34
   4  -8   0 1102.14 176.408  34
  -4  -4   0 1273.46 235.564  34
   8  -4   0 1071.63 232.008  34
   4   4   0 1030.80 191.724  33
   4  -8   0 1217.76 221.309  33
  -8   4   0 1216.23 178.817   8
  -4   8   0 1420.70 182.636  32
  -4  -4   0 1401.78 252.947  13
  -8   4   0 1243.67 137.870   6
   4   4   0 1270.77 233.335  32
  -8   4   0 934.751 132.723   3
   4   4  -3 28844.4 1254.88  45
  -4   8   3 29546.0 926.072  45
   8  -4   3 29193.8 1052.25  49
  -8   4  -3 26486.3 871.951   8
  -4   8   3 26921.8 1123.49  17
  -4   8   3 28020.9 1254.76  41
   4   4  -3 28565.8 1300.89  48
  -4   8   3 25854.7 1020.58  29
  -4  -4   3 28150.7 865.284  28
   4   4  -3 26549.5 877.327  16
   4   4  -3 28726.0 899.239  31
   8  -4   3 27617.6 880.861  44
   8  -4   3 28849.7 898.473  26
   4   4  -3 27010.7 1063.66  30
  -4   8   3 27663.3 919.031  44
  -4   8   3 27677.7 1016.86  43
  -8   4  -3 29371.1 1160.47  25
  -4  -4   3 27392.4 859.285  46
   4   4  -3 28093.1 967.100  10
  -4   8   3 30609.6 1031.24  42
  -8   4  -3 29415.7 1193.06  40
  -8   4  -3 30944.1 1092.85  50
   4  -8  -3 26002.1 664.404  15
  -8   4  -3 29608.8 1117.26  24
  -4  -4   3 29369.6 971.470  23
  -8   4  -3 26068.4 1178.41   6
   4   4  -3 26429.2 811.457  38
   4  -8  -3 26731.2 671.223  38
   4   4  -3 30071.6 980.225  21
   8  -4   3 29278.2 857.068  16
  -4  -4   3 26500.8 824.613  50
  -8   4  -3 25958.8 1105.11  36
   4   4  -3 28379.2 1251.41  32
   4  -8  -3 29321.1 762.479  18
   4   4  -6 1414.38 501.110  48
   4   4  -6 1729.47 411.468  10
   4   4  -6 1618.85 377.021  30
   4  -8  -6 2190.87 404.273  48
  -4  -4   6 1878.73 344.114  46
   8  -4   6 1436.37 317.938  49
  -4   8   6 1832.60 440.721  17
  -8   4  -6 2098.02 532.269  25
  -4   8   6 2110.46 486.138  41
   4   4  -6 2235.40 600.883  45
   8  -4   6 2018.04 312.070  44
   8  -4   6 1802.59 258.960  16
   8  -4   6 2156.30 367.528  26
  -4   8   6 1751.68 359.899  44
   4  -8  -6 2552.15 406.882  25
  -4   8   6 1904.40 360.190   9
  -8   4  -6 2754.91 521.716  47
  -4  -4   6 1145.28 212.706  50
  -8   4  -6 1805.74 446.023  40
  -8   4  -6 1887.82 391.069  24
   4  -8  -6 2120.78 413.042  40
   4   4  -6 1122.40 361.580  38
   4  -8  -6 1609.81 276.998  38
   4  -8  -6 1761.99 351.619   7
  -4   8   6 1301.12 296.836  43
   4  -8  -6 1953.43 309.841  18
  -8   4  -6 1870.20 340.864  31
  -4   8   9 131.199 159.632  17
   8  -4   9 355.414 223.484  26
  -8   4  -9 200.575 232.690  25
   4  -8  -9 344.479 310.619  25
   4  -8  -9 517.900 284.773  40
  -4  -4   9 56.3121 163.968   9
  -4   8   9 255.962 249.199  41
  -3  -5  -7 3728.98 703.937  40
  -8   3   7 3665.82 463.431  46
   8  -3  -7 3090.52 661.088  48
  -5   8  -7 4415.18 651.084  30
  -5   8  -7 3919.23 567.527  47
  -8   3   7 3711.96 470.610  44
   5  -8   7 4444.73 469.384  44
   5  -8   7 3519.78 400.152  16
   5  -8   7 4227.62 478.597  46
   3   5   7 4796.90 546.337   9
  -3  -5  -7 4738.89 728.960  25
  -8   3   7 4272.08 454.791   9
  -5   8  -7 4141.62 828.605  42
   3   5   7 3426.56 487.725  41
  -5   8  -7 4000.65 503.189  31
  -8   3   7 3494.46 443.922  14
   8  -3  -7 4671.27 616.286  38
  -3  -5  -7 4028.09 615.736  22
   5  -8   7 4305.33 439.218   9
   8  -3  -7 5539.61 632.043  10
   3   5   7 3814.37 471.344  12
   8  -3  -7 5871.39 694.963  18
  -5   8  -4 4688.15 442.920  31
   3   5   4 4033.10 444.524  12
  -8   3   4 3802.18 356.332  44
  -5   8  -4 3712.74 392.054  47
   3   5   4 3643.04 377.762  45
   3   5   4 3559.88 455.107  17
   5  -8   4 5121.41 433.663  44
   3   5   4 4222.07 417.647  26
  -3  -5  -4 3654.19 455.862  25
  -5   8  -4 3846.42 578.359  42
   8  -3  -4 3761.48 322.583  25
  -8   3   4 3584.38 286.125   9
   3   5   4 3628.33 390.777  41
  -3  -5  -4 3970.72 565.841  40
  -8   3   4 4400.03 420.897  46
   8  -3  -4 3983.78 492.632  48
   5  -8   4 4237.48 328.501  28
   5  -8   4 4897.92 413.741  11
   8  -3  -4 4780.62 424.775  38
  -8   3   4 4843.49 417.070  14
  -3  -5  -4 4027.00 546.527  22
   5  -8   4 4923.55 383.765  27
   8  -3  -4 4545.03 385.773  21
  -5   8  -4 4461.49 437.954  25
  -8   3   4 4471.60 410.064   8
  -8   3   4 4278.30 360.816  19
   8  -3  -4 4549.11 380.370  18
   3   5   4 4102.14 408.112  49
  -5   8  -1 33546.9 997.096  29
   8  -3  -1 28858.6 978.592  48
   3   5   1 32607.0 719.197  49
   3   5   1 29146.2 920.629  17
  -5   8  -1 35950.2 1446.67   5
   3   5   1 31252.6 992.818  12
  -5   8  -1 31458.3 655.261  47
  -8   3   1 30633.7 808.227  29
   3   5   1 29972.3 1518.19   2
   8  -3  -1 32812.8 1712.85   5
   3   5   1 31108.0 998.538  45
   8  -3  -1 31894.4 833.478  16
  -5   8  -1 34256.2 974.881  17
  -5   8  -1 33577.8 1083.14  42
  -5   8  -1 33785.8 864.264  37
   3   5   1 33032.8 735.885  42
  -5   8  -1 33999.3 867.189  31
  -3  -5  -1 27255.4 841.096  40
  -5   8  -1 31379.9 1201.81   3
   8  -3  -1 30663.7 866.197  15
   3   5   1 30439.2 812.674  39
   5  -8   1 34487.2 945.051   6
  -3  -5  -1 34549.1 1686.44   3
  -3  -5  -1 30969.0 1107.79  22
   3   5   1 33067.2 822.848  16
  -8   3   1 31417.8 796.470  14
   3   5   1 29090.3 1139.49   4
  -8   3   1 29369.7 1112.31  36
   5  -8   1 33279.0 1096.60  36
   5  -8   1 35962.2 1500.33  35
   5  -8   1 26549.8 959.877  34
   3   5   1 33422.1 1301.45  34
   8  -3  -1 34710.3 1295.50  34
  -3  -5  -1 31464.1 1138.21  34
   5  -8   1 31698.7 1218.97  33
   3   5   1 26182.0 597.013  33
  -8   3   1 34255.3 818.492   3
  -8   3   1 31788.7 896.769   8
   3   5   1 32345.9 1051.92  32
  -5   8  -1 31943.3 741.197  32
  -3  -5  -1 33441.8 696.254  50
  -8   3   1 32078.5 848.562  50
  -8   3  -2 106324. 1779.29   8
   3   5  -2 107978. 1645.79  10
   3   5  -2 112332. 2225.71  48
  -3  -5   2 109520. 1480.48  46
  -5   8   2 101652. 1897.00  29
  -8   3  -2 111685. 1605.03  29
  -3  -5   2 104925. 1387.10   8
   3   5  -2 109689. 1697.24  16
   8  -3   2 116143. 2099.39  49
   8  -3   2 107632. 1674.80  26
   8  -3   2 115398. 1602.41  16
  -8   3  -2 108901. 1936.28  25
  -8   3  -2 111906. 2039.32  24
   5  -8  -2 87845.4 1651.31   3
  -5   8   2 105164. 2142.16  41
  -8   3  -2 111223. 2089.18  40
  -8   3  -2 121171. 1932.75  50
  -3  -5   2 115513. 1941.65  23
   3   5  -2 114002. 1866.18  39
   5  -8  -2 108910. 1409.86  38
   5  -8  -2 115217. 2786.32   2
  -5   8   2 114322. 2038.63  43
  -3  -5   2 101545. 2178.28   2
  -5   8   2 107649. 1913.25  17
   3   5  -2 113360. 1706.11  31
   8  -3   2 100656. 1380.67  20
   5  -8  -2 107342. 1394.33  20
  -8   3  -2 90534.4 2406.13  35
   3   5  -2 102752. 1948.81  30
   8  -3   2 101175. 2380.52  33
   3   5  -2 101660. 2230.37  33
  -3  -5   2 98610.3 1984.00  33
   3   5  -2 113668. 2259.66  32
  -5   8   2 109322. 1770.30  42
  -5   8   2 110328. 1581.85  45
   8  -3   2 104199. 1571.58  44
  -8   3  -2 106456. 2161.06   6
   8  -3   5 1030.57 286.013  49
   3   5  -5 1162.91 387.641  48
   3   5  -5 1499.51 272.045  31
  -5   8   5 1269.71 332.877  17
  -3  -5   5 1140.36 221.333  50
  -5   8   5 1656.91 331.763  44
  -3  -5   5 1615.42 282.798  28
  -8   3  -5 2304.93 474.971  25
   3   5  -5 1294.17 429.854  45
   3   5  -5 1200.62 323.111  10
   8  -3   5 1212.09 210.621  16
  -5   8   5 1353.77 298.854  43
   8  -3   5 1523.02 306.963  26
  -3  -5   5 1380.34 279.894  46
  -5   8   5 1467.78 420.026  41
  -8   3  -5 1988.05 332.033  31
  -5   8   5 1348.49 288.708   9
   5  -8  -5 1548.84 293.023  25
  -8   3  -5 1385.83 411.036  40
   8  -3   5 786.671 202.248  44
  -8   3  -5 1343.51 351.700  24
   3   5  -5 1168.58 233.763  39
   3   5  -5 997.883 290.954  30
   3   5  -5 1090.41 309.760  38
   5  -8  -5 1196.45 225.191  38
   5  -8  -5 1368.00 314.456  48
   5  -8  -5 1584.21 321.803  40
  -5   8   5 1069.55 314.244  29
   3   5  -5 1809.74 491.509  32
   5  -8  -5 2033.01 288.162  18
   5  -8  -8 571.598 260.109  18
  -5   8   8 15.9709 230.063  17
   3   5  -8-199.274 224.999  30
   3   5  -8-43.1174 443.989  45
   5  -8  -8 161.272 241.368  48
  -8   3  -8 121.574 247.409  47
  -5   8   8 273.098 215.416  29
  -8   3  -8 397.954 341.171  25
   8  -3   8-268.537 183.326  44
   5  -8  -8-44.3608 217.773  40
   8  -3   8 432.321 241.390  26
  -5   8   8 435.409 256.252  44
  -5   8   8-84.4523 247.262  41
  -5   8   8 422.129 235.207   9
   5  -8  -8 298.017 257.449  25
   3   5  -8-265.737 332.701  38
   5  -8  -8-336.216 225.263  38
   5  -8  -8 408.312 254.734   7
  -3  -5   8 578.759 239.344   9
  -3  -5   8 102.151 170.423  46
  -3  -5   8 67.4149 167.711  19
   3   5  -8 97.1492 382.684  32
  -8   3  -8 351.039 285.494  40
  -8   2   8 154.277 165.625  46
   8  -2  -8-494.162 380.657  48
   8  -2  -8-237.490 314.263  18
   2   6   8 382.265 253.556  17
   8  -2  -8 7.46670 230.963  10
   6  -8   8 580.893 233.324  44
  -8   2   8-56.1317 166.522  44
   6  -8   8 36.1102 199.636  26
  -2  -6  -8 11.0568 293.967  40
  -6   8  -8 468.171 377.350  42
  -2  -6  -8 65.6980 271.153  25
   6  -8   8 145.526 149.425  46
  -8   2   8 661.100 230.406   9
   2   6   8 116.047 227.780  41
   8  -2  -8 281.314 229.334  38
  -6   8  -8 222.966 252.175  30
  -6   8  -8 790.585 335.694  47
   2   6   5 3287.08 431.032  12
   2   6   5 3530.85 530.921  17
   8  -2  -5 3277.33 547.313  48
  -8   2   5 3183.65 410.261  46
  -6   8  -5 3008.59 410.783  47
  -8   2   5 2514.90 281.038   9
   2   6   5 3243.99 394.245  45
   6  -8   5 4310.19 418.774  27
   2   6   5 2458.43 328.831  26
   6  -8   5 3763.02 409.722  44
  -8   2   5 3321.04 367.755  44
  -2  -6  -5 2608.49 420.134  25
  -6   8  -5 3271.39 599.519  42
   6  -8   5 4357.25 435.787  11
   2   6   5 2399.47 380.796  41
  -2  -6  -5 3855.51 585.736  40
  -6   8  -5 3136.92 472.696  25
   8  -2  -5 3387.19 393.896  18
   8  -2  -5 3515.79 425.191  38
  -8   2   5 3729.67 404.488  14
  -2  -6  -5 2506.31 487.677  22
   8  -2  -5 3825.35 398.608  21
  -8   2   5 3698.89 372.520  19
   8  -2  -5 2566.69 353.293  30
  -6   8  -5 3117.50 428.579  31
  -8   2   2 13055.5 598.987  46
  -6   8  -2 12082.8 589.647  31
   8  -2  -2 10804.0 700.079  48
   2   6   2 12130.1 499.721  49
  -6   8  -2 13474.8 645.503  17
   6  -8   2 11942.9 402.953  28
  -6   8  -2 12770.3 521.868  47
  -8   2   2 10891.9 500.706  29
   2   6   2 11531.6 696.319  17
  -6   8  -2 12661.9 1052.72   5
   2   6   2 12543.5 678.576  45
   2   6   2 12417.8 657.189  41
   6  -8   2 10938.1 438.054  27
   2   6   2 14034.6 589.764  42
  -2  -6  -2 12392.5 498.515  25
  -6   8  -2 12485.3 738.563  42
  -2  -6  -2 11850.9 635.422  40
  -6   8  -2 12945.8 689.280  29
   2   6   2 12760.5 700.392  12
   6  -8   2 12564.6 630.516   6
  -6   8  -2 10350.4 723.202   3
   2   6   2 11409.0 486.182  39
  -2  -6  -2 11803.6 607.803   7
   2   6   2 12404.3 477.118  16
   8  -2  -2 13092.7 588.654  38
  -2  -6  -2 13707.7 789.451  22
  -8   2   2 12914.2 561.031  14
  -6   8  -2 12045.0 543.841  37
  -2  -6  -2 12090.3 389.122  50
   6  -8   2 13252.2 673.225  36
   2   6   2 11826.1 745.398  34
   8  -2  -2 12345.8 812.540  34
  -8   2   2 11054.8 665.800  34
  -2  -6  -2 11606.8 717.019  34
  -8   2   2 12599.2 591.725   8
   8  -2  -2 11899.9 548.746  16
   2   6   2 13221.2 744.943  32
   8  -2  -2 11497.7 468.088  18
  -8   2   2 12306.0 540.974  50
  -8   2  -1 16847.8 726.207   8
   2   6  -1 17732.1 807.002  48
  -2  -6   1 15480.5 477.472  46
   8  -2   1 14044.8 655.969  48
   8  -2   1 17415.5 629.105  16
   8  -2   1 15562.0 1173.93   5
  -6   8   1 15898.7 709.497  29
  -6   8   1 15632.5 664.788  17
  -8   2  -1 16480.4 532.025  29
  -2  -6   1 15904.9 934.025   2
   2   6  -1 18132.7 650.660  16
  -6   8   1 16680.2 541.277  45
  -2  -6   1 16308.4 579.476  50
   6  -8  -1 15743.7 731.656   1
   8  -2   1 15240.1 660.168  26
   6  -8  -1 17628.9 1076.72   5
  -6   8   1 16332.4 779.940  43
   2   6  -1 17454.7 651.721  31
  -8   2  -1 15065.0 626.493  25
  -6   8   1 15542.2 672.495  42
   2   6  -1 14443.8 565.251  42
  -6   8   1 15031.6 722.082  41
  -8   2  -1 15598.4 744.795  40
  -8   2  -1 16705.9 738.236  24
   8  -2   1 14359.9 510.432  15
   2   6  -1 17318.4 707.010  39
  -2  -6   1 15368.2 673.550  22
  -6   8   1 16004.5 647.726  37
   8  -2   1 15589.7 540.329  20
  -8   2  -1 13788.4 816.412  35
  -2  -6   1 16626.4 769.498  35
   2   6  -1 16249.8 693.096  17
   2   6  -1 18646.1 934.656  34
   6  -8  -1 14385.4 494.427  34
   6  -8  -1 14431.4 791.992  33
  -6   8   1 16637.3 513.261  31
   2   6  -1 16351.4 796.544  33
  -2  -6   1 16192.6 776.009  13
  -2  -6   1 14676.1 659.148  33
   2   6  -1 16095.7 813.663  32
   6  -8  -1 20821.5 1204.71   2
  -8   2  -1 17447.4 664.397  50
  -8   2  -4 15505.5 787.752  50
  -6   8   4 12904.7 794.055  17
  -6   8   4 13249.1 830.972  29
   2   6  -4 15016.0 964.381  48
   2   6  -4 15722.5 870.791  30
  -2  -6   4 12351.6 652.143  46
  -8   2  -4 14034.5 765.134   8
  -8   2  -4 17736.4 1029.80  25
   2   6  -4 14552.4 1031.74  45
  -2  -6   4 15958.6 741.672  28
  -2  -6   4 13980.2 676.553  50
   8  -2   4 13152.2 561.785  44
   8  -2   4 14191.8 606.196  16
   8  -2   4 15906.1 783.081  26
  -6   8   4 14897.6 765.952  44
  -6   8   4 15092.0 886.577  43
  -6   8   4 13689.3 711.024   9
   2   6  -4 15704.1 739.723  31
   2   6  -4 12076.8 743.605  42
   6  -8  -4 16780.2 820.513  48
  -6   8   4 14350.6 964.604  41
   8  -2   4 13928.4 806.843  49
  -8   2  -4 15874.9 1052.26  40
  -8   2  -4 16444.6 995.006  24
   2   6  -4 13912.0 701.671  39
   2   6  -4 12377.7 756.624  38
   6  -8  -4 15193.7 656.690  38
  -2  -6   4 13878.3 532.106  14
   2   6  -4 14376.0 1037.51  32
   6  -8  -4 17963.9 720.899  18
   8  -2   7 1184.59 341.095  49
   6  -8  -7 1218.66 365.724  48
  -6   8   7 1293.29 393.873  17
  -2  -6   7 2104.92 341.565  27
  -2  -6   7 1113.25 283.179  46
   2   6  -7 1596.52 526.639  45
  -6   8   7 1329.21 388.906  29
   8  -2   7 2748.53 460.434  26
   8  -2   7 1001.74 257.365  44
  -6   8   7 1906.33 407.384  44
  -6   8   7 1578.61 354.879  43
  -8   2  -7 2944.64 526.423  47
   6  -8  -7 2774.77 473.648  25
  -8   2  -7 1992.12 516.382  25
  -6   8   7 1526.50 467.221  41
  -6   8   7 1407.80 341.948   9
  -8   2  -7 1998.96 531.044  40
  -8   2  -7 1463.14 372.969  24
   6  -8  -7 1878.94 429.141  40
   6  -8  -7 1881.54 373.349  38
   2   6  -7 239.232 280.313  38
   2   6  -7 1540.70 402.450  30
   6  -8  -7 1765.39 376.928  18
   6  -8  -7 1925.97 378.038   7
  -2  -6   7 2193.14 317.811  19
   2   6  -7 1749.61 607.127  32
  -7   8  -6 13.7364 199.868  31
   1   7   6 171.096 172.834  12
   8  -1  -6 339.897 369.425  48
   8  -1  -6 487.919 255.900  38
   7  -8   6 767.012 263.546  44
   1   7   6 661.530 321.250  17
   7  -8   6 234.133 195.293  46
   1   7   6 777.763 273.692  45
   8  -1  -6 70.4222 266.249  10
  -8   1   6 170.450 164.401  44
  -8   1   6 538.064 261.401  46
  -7   8  -6 355.777 259.681  47
   8  -1  -6 513.705 274.643  18
  -7   8  -6 10.5799 241.008  25
  -7   8  -6 557.251 375.277  42
   1   7   6 15.5576 230.235  41
  -1  -7  -6 330.860 272.963  25
   7  -8   6 160.132 163.893  16
  -1  -7  -6 218.090 296.845  40
   8  -1  -6 296.166 196.191  30
  -1  -7  -6 312.674 272.494  22
  -8   1   6 348.443 169.879   9
   8  -1  -6 648.223 247.330  21
  -8   1   6 412.664 210.616  14
  -8   1   6 278.287 223.964  19
  -8   1   3 27229.1 871.630  29
  -8   1   3 31202.0 1019.50  46
   8  -1  -3 28458.1 1271.80  48
   1   7   3 33055.2 1192.11  12
  -7   8  -3 31381.9 1129.11  25
   8  -1  -3 29732.4 920.743  16
   1   7   3 26462.4 1204.84  17
  -7   8  -3 30291.9 977.952  47
   1   7   3 30113.0 1078.50  45
   7  -8   3 33332.6 949.950  11
   7  -8   3 32451.9 1138.88  44
   7  -8   3 29399.6 813.069  27
   8  -1  -3 32862.1 1044.39  21
   1   7   3 35788.3 1115.56  42
  -8   1   3 26995.1 819.875  50
  -1  -7  -3 30277.2 907.014  25
  -7   8  -3 30675.3 1317.18  42
   7  -8   3 25118.4 783.590  49
  -1  -7  -3 28733.2 1113.39  40
   1   7   3 28758.6 1136.95  41
  -1  -7  -3 32655.9 1104.46   7
   8  -1  -3 31144.1 959.357  38
  -8   1   3 32795.6 964.635  14
  -7   8  -3 26509.0 858.969  37
  -7   8  -3 32844.6 1105.44  31
  -8   1   3 30707.0 947.081   8
  -7   8  -3 29046.8 920.612  40
   8  -1  -3 28443.4 789.083  18
   1   7   3 31549.2 1173.00  32
  -1  -7   0 58593.1 1857.03   2
  -8   1   0 54549.3 1653.79   3
  -7   8   0 52708.3 1067.16  31
  -7   8   0 51911.2 1102.93  17
   8  -1   0 54422.7 1488.13  49
   1   7   0 53095.0 1096.51  31
   1   7   0 54234.3 1356.01  17
  -7   8   0 54086.9 1296.25  29
  -7   8   0 53295.5 1347.14  43
   7  -8   0 50351.8 844.115  11
  -8   1   0 49512.8 1089.84  46
   8  -1   0 54175.7 1317.03  26
   8  -1   0 54138.4 2195.99   5
  -8   1   0 46666.8 1149.12  24
   1   7   0 50720.9 1102.09  42
  -7   8   0 51829.9 1256.76  42
   7  -8   0 57514.7 2107.34   5
   7  -8   0 63934.7 2218.45   2
  -8   1   0 52803.8 1243.54  40
   8  -1   0 53087.2 1446.49  48
   8  -1   0 51812.8 934.064  15
  -8   1   0 55234.0 1279.76   8
  -8   1   0 49071.9 923.265  23
   1   7   0 53705.7 1202.57  39
  -1  -7   0 52434.5 891.649   7
  -1  -7   0 54277.4 994.846  50
   7  -8   0 51101.1 1240.44  49
   8  -1   0 52920.5 1152.09  16
  -1  -7   0 54805.9 1300.46  22
   7  -8   0 55183.8 882.191  48
  -7   8   0 55393.9 1182.39  37
   1   7   0 51276.6 1204.64  12
  -8   1   0 40505.3 1084.79  35
  -1  -7   0 51595.9 1597.83  35
   1   7   0 56937.9 1560.33  34
  -1  -7   0 50721.7 1456.84  34
   8  -1   0 49034.6 1107.60  45
   7  -8   0 49941.4 1620.63  33
   1   7   0 49554.6 1157.55  33
   8  -1   0 47934.8 1119.65  32
   1   7   0 57596.4 1463.71  32
  -8   1  -3 18182.5 769.971  50
   1   7  -3 19453.5 796.331  31
   7  -8  -3 19743.2 800.392  48
  -8   1  -3 17884.3 893.111   8
  -8   1  -3 18760.3 1000.73  24
   8  -1   3 14661.7 503.140  44
  -7   8   3 16557.0 842.689  29
   1   7  -3 16757.6 974.548  45
   1   7  -3 16031.0 842.374  48
  -8   1  -3 17442.9 906.000  25
   8  -1   3 18961.9 824.052  26
   7  -8  -3 19335.1 741.399  38
  -7   8   3 18630.7 977.485  43
  -7   8   3 19529.0 822.086  42
  -8   1  -3 19040.5 1050.08  40
  -7   8   3 15548.2 746.038  17
   8  -1   3 18101.3 682.003  16
   7  -8  -3 18590.0 746.397  15
  -1  -7   3 18829.8 799.652  23
   1   7  -3 17721.0 783.683  39
   1   7  -3 15200.3 784.731  42
  -1  -7   3 17072.4 689.060  46
   8  -1   3 17621.9 862.266  49
  -7   8   3 15938.8 886.771  41
   1   7  -3 17085.0 859.760  30
   1   7  -3 17152.5 1002.03  32
   7  -8  -3 20802.6 777.605  18
  -1  -7   3 18979.7 772.406  28
  -8   1  -6 4840.90 735.998  25
   1   7  -6 2821.90 405.795  31
   8  -1   6 3005.31 487.770  49
  -7   8   6 2023.74 404.390  17
  -7   8   6 2733.30 489.525  29
  -8   1  -6 4652.48 608.169  47
  -1  -7   6 3249.70 418.218  46
  -1  -7   6 4244.32 468.616  28
  -1  -7   6 3926.31 430.987  27
   8  -1   6 2417.57 307.969  44
   8  -1   6 4676.38 526.348  26
  -7   8   6 3424.34 486.479  44
  -7   8   6 3347.68 424.828   9
   1   7  -6 3462.30 685.916  45
   7  -8  -6 4215.78 499.873  25
   1   7  -6 2589.06 475.832  42
  -7   8   6 2354.57 430.637  43
  -7   8   6 2873.36 559.466  41
  -8   1  -6 3864.43 700.255  40
   7  -8  -6 3464.41 503.059  40
  -8   1  -6 3444.92 572.062  24
   7  -8  -6 3385.00 510.195  48
   7  -8  -6 4046.76 464.236  38
   1   7  -6 2121.20 479.327  38
  -1  -7   6 2436.02 315.055  50
   1   7  -6 2987.46 498.120  30
   7  -8  -6 4026.52 468.047  18
   1   7  -6 2116.85 573.670  32
   8   0  -7 3313.37 507.232  30
   0  -8  -7 5828.67 650.158  48
   0   8   7 4936.06 694.716  17
   8   0  -7 3595.72 805.728  48
  -8   8  -7 5804.06 765.180  25
   8  -8   7 4650.52 502.072  46
   8   0  -7 6040.55 744.272  10
   8  -8   7 3887.63 417.631  16
   8  -8   7 6053.47 553.541  44
   8  -8   7 4573.95 544.137  26
  -8   0   7 3747.56 499.038  46
  -8   0   7 4787.08 454.283   9
   0  -8  -7 4230.71 629.189  25
  -8   8  -7 5265.03 850.484  42
   0   8   7 4222.15 586.452  41
   0  -8  -7 3524.83 673.685  40
  -8   8  -7 5570.04 721.223  47
  -8   8  -7 5253.84 600.557  31
  -8   0   7 4236.65 462.257  14
   8   0  -7 4307.16 650.918  38
   0  -8  -7 4464.18 680.263  22
  -8   0   7 5457.71 545.906  19
   8   0  -7 4270.52 690.149  18
   0   8   4 144.521 202.808  17
   8   0  -4-22.2872 121.514  16
   8   0  -4-29.5340 138.198  18
   0   8   4 115.183 157.964  45
  -8   8  -4 4.00612 191.389  25
   8  -8   4-106.839 120.085  49
  -8   0   4 80.3931 109.228  28
  -8   0   4 172.178 111.336   8
   8  -8   4 152.108 168.247  11
  -8   0   4 107.269 187.546  46
   8   0  -4 62.9745 120.081  38
  -8   8  -4 194.497 200.061  47
  -8   8  -4 120.861 210.964  42
   0  -8  -4 175.198 143.683  25
   8  -8   4 3.93220 143.615  16
  -8   8  -4 56.1159 125.612  40
  -8   0   4 130.885 117.201  50
   0  -8  -4-45.9848 195.596  40
  -8   8  -4 196.336 190.859  31
   8   0  -4 376.058 342.598  48
   8  -8   4 45.1503 210.026  44
   0   8   4 143.147 148.939  12
   8   0  -4 18.3464 159.986  21
  -8   8  -4 126.003 110.764  37
   0  -8  -4 52.5758 182.277   7
  -8   0   4 185.346 133.021  14
   0   8   4 6.63313 204.303  41
  -8   8  -1 27986.7 816.378  17
  -8   8  -1 28397.4 915.001  50
  -8   8  -1 26907.3 994.757  42
   8  -8   1 29684.8 1039.45  49
   8   0  -1 28397.5 1217.44  48
  -8   8  -1 30448.6 956.407  31
  -8   8  -1 28707.4 776.101  47
  -8   8  -1 28446.7 992.855  29
  -8   0   1 26632.1 821.284  46
   8   0  -1 28608.7 1050.22  45
  -8   8  -1 29267.0 911.407  37
   0   8   1 29832.3 1033.46  45
   0  -8  -1 28331.0 663.181  50
   8   0  -1 26825.9 917.250  16
   8  -8   1 28246.3 829.955  16
   0   8   1 29945.5 955.889  42
   8  -8   1 28397.0 728.576  11
   0   8   1 28810.1 982.320  12
   0   8   1 26637.2 761.773  31
  -8   0   1 25625.4 794.938  23
   0   8   1 27889.9 855.753  39
   8   0  -1 27945.0 764.526  38
   0  -8  -1 27007.4 780.328   7
   8   0  -1 28072.0 1123.44  49
   0   8   1 28044.6 1115.70  17
   8   0  -1 27280.5 857.306  21
  -8   0   1 29419.8 1256.89   3
  -8   8  -1 27971.0 816.146   8
   0   8   1 28645.2 1054.60  34
   0  -8  -1 26994.7 1010.06  34
   8   0  -1 27993.4 1036.91  32
   0   8   1 32082.2 1122.83  32
  -8   0   1 27534.7 914.024   8
   8   0   2 8823.11 725.240   2
  -8   8   2 12274.1 578.599  17
   0   8  -2 15466.2 799.101  17
   0   8  -2 16451.6 693.149  31
   8   0   2 15728.1 645.191  16
   8  -8  -2 14896.0 626.054  48
  -8   0  -2 16389.2 861.824   8
   0   8  -2 14328.2 713.342  48
  -8   8   2 14385.4 747.177  29
   8   0   2 12172.1 621.710  48
   0  -8   2 14056.9 554.381  46
  -8   0  -2 13436.3 606.365  50
   8   0   2 13720.7 729.136  26
  -8   0  -2 13255.7 663.435  25
   0   8  -2 13707.9 729.029  42
  -8   8   2 14679.3 658.877  42
  -8   8   2 12560.8 471.217  50
  -8   8   2 12314.6 677.470  41
  -8   0  -2 13955.6 813.985  40
  -8   0  -2 15320.9 838.115  24
   8  -8  -2 16402.2 759.493  15
   0   8  -2 15501.4 727.994  39
   0  -8   2 13962.6 727.173  23
  -8   8   2 14543.1 670.153  14
   8   0   2 13309.3 742.001  49
  -8   8   2 13589.8 636.779  37
   8  -8  -2 14759.7 627.113  20
  -8   8   2 14018.9 824.831  43
   0   8  -2 13847.3 736.888  30
   8   0   2 11569.4 768.028  33
   0  -8   2 15510.0 723.423  13
   0   8  -2 13727.5 822.143  32
   0   8  -2 12935.3 778.480  45
   0   8  -5 218.446 200.305  30
   0  -8   5 493.726 188.862  46
   0   8  -5 569.595 320.254  45
  -8   8   5 451.832 255.600  29
  -8   8   5 262.635 185.852  17
   0   8  -5 516.977 207.773  31
   0   8  -5 345.643 213.503  42
   8  -8  -5 809.233 233.163  18
   8  -8  -5 444.012 202.322  25
   8   0   5 717.719 278.470  26
  -8   8   5 602.752 286.701  43
   8  -8  -5 424.138 236.112  48
  -8   0  -5 488.181 240.276   8
  -8   8   5 306.434 251.369  41
  -8   0  -5 642.961 403.050  40
  -8   0  -5 611.719 342.867  24
   0   8  -5 378.629 169.068  39
   0   8  -5-87.3787 230.369  38
   8  -8  -5 545.247 209.729  38
  -8   0  -5 992.993 376.035  25
   0  -8   5 755.037 236.404  28
   0   8  -5 135.874 242.745  32
   8   0   5 429.359 239.606  49
   8  -8  -8 968.119 340.796  18
  -8   8   8 684.533 292.560  29
  -8   0  -8 222.612 204.197  47
   0   8  -8-155.356 245.031  30
   8  -8  -8 295.767 278.109  48
  -8   0  -8 876.650 388.123  25
   8  -8  -8 312.856 263.353  25
   0  -8   8 661.490 232.761   9
   0  -8   8 276.532 188.210  27
  -8   8   8 65.9187 166.346  43
   0   8  -8 483.340 275.057  42
   8   0   8 130.226 189.015  26
  -8   8   8 328.999 269.757  41
   0  -8   8 113.855 152.395  46
  -8   0  -8 520.032 266.728  24
   8  -8  -8 321.516 254.053  40
   8  -8  -8 451.098 251.154  38
  -8   0  -8 845.364 387.109  40
  -1   9  -7 859.592 343.746  30
   9  -8  -7 663.703 353.037  48
  -9   8   7 1363.18 374.642  29
   1  -9   7 1385.76 291.838  11
   1  -9   7 739.205 203.117  50
   1  -9   7 1942.21 353.067  27
  -8  -1  -7 1674.43 397.649  47
   8   1   7 1271.25 321.542  26
  -9   8   7 880.410 339.562  43
  -8  -1  -7 1543.91 455.521  25
  -1   9  -7 1288.91 411.281  42
  -9   8   7 855.313 354.989  41
   9  -8  -7 1853.27 389.415  25
   8   1   7 1317.40 361.716  49
   1  -9   7 423.307 221.879  46
  -8  -1  -7 1140.37 484.875  40
  -8  -1  -7 1385.43 423.312  24
   9  -8  -7 1355.38 356.154  40
   9  -8  -7 1815.04 390.695  38
  -1   9  -7 752.768 258.599  31
   9  -8  -7 1570.25 384.085  18
   9  -8  -7 1375.88 319.153   7
  -1   9  -4 4858.03 479.501  31
   8   1   4 3919.48 477.441  49
   1  -9   4 4039.08 397.650  46
  -1   9  -4 4223.02 482.791  30
  -1   9  -4 3709.11 532.895  45
  -9   8   4 4096.06 505.503  29
  -8  -1  -4 4677.50 562.701  25
  -9   8   4 3963.78 415.866  46
   8   1   4 3955.82 342.722  16
  -1   9  -4 3429.89 522.737  32
   8   1   4 4300.99 468.205  26
  -9   8   4 4197.36 574.841  43
  -1   9  -4 3568.35 502.629  42
  -9   8   4 3356.46 442.511  41
  -8  -1  -4 4609.85 631.826  40
   1  -9   4 4793.84 435.001  28
   9  -8  -4 4867.54 503.694  48
  -1   9  -4 4088.73 399.514  39
   9  -8  -4 5685.27 490.246  38
   9  -8  -4 5256.93 466.273  18
  -8  -1  -4 4265.25 556.790   8
  -9   8   1 5551.08 380.689  50
   8   1   1 5323.25 467.982  49
   8   1   1 4902.97 397.238  16
  -1   9  -1 5417.99 397.551  31
   8   1   1 4763.09 468.538  48
  -9   8   1 4803.15 425.504  29
   1  -9   1 5355.84 304.866  46
  -9   8   1 5353.02 407.807  37
   8   1   1 4284.80 366.378  45
  -1   9  -1 5143.20 473.617  45
   9  -8  -1 4891.88 339.299  16
   8   1   1 4801.10 466.802  26
  -9   8   1 4778.58 328.122  17
  -9   8   1 4636.79 377.225  42
  -9   8   1 4272.12 442.603  43
   9  -8  -1 5282.65 505.712  49
  -1   9  -1 4496.54 414.922  42
  -8  -1  -1 4182.46 402.589  40
  -9   8   1 4991.58 358.653  31
  -8  -1  -1 4233.80 417.651  24
  -1   9  -1 5208.15 418.684  39
  -8  -1  -1 4423.17 455.850   8
  -8  -1  -1 3412.94 332.451  23
   9  -8  -1 5001.41 358.786  48
  -9   8   1 5131.88 393.197  14
   1  -9   1 4780.72 361.509  22
   8   1   1 4896.02 332.904  21
  -1   9  -1 4827.19 460.078  17
  -9   8   1 5439.20 446.564   8
   9  -8  -1 5040.55 400.280  20
  -8  -1  -1 4862.24 356.305  50
   1  -9   1 4205.02 427.749  13
   8   1   1 4582.27 458.074  33
   8   1   1 4395.96 378.070  32
  -1   9  -1 5328.63 493.196  32
   8   1   1 3784.06 588.363   5
  -9   8  -2 8898.08 618.809  31
  -9   8  -2 8241.88 606.576  50
   9  -8   2 8379.15 452.738  11
  -1   9   2 8586.11 558.369  42
  -8  -1   2 8020.44 490.817  50
   8   1  -2 8495.63 585.955  16
   8   1  -2 6879.76 593.450  49
  -9   8  -2 7418.72 591.241  42
   8   1  -2 8560.63 773.503  48
  -1   9   2 8747.70 699.725  17
  -9   8  -2 8551.42 606.366  29
  -8  -1   2 7400.42 391.932  28
   9  -8   2 7460.95 431.602  26
   9  -8   2 8421.92 523.271  16
   1  -9  -2 7684.32 406.107  25
  -8  -1   2 8127.12 512.894  46
   1  -9  -2 7655.38 484.874  40
  -9   8  -2 8283.14 536.698  47
   8   1  -2 7543.32 416.538  38
   1  -9  -2 7842.31 493.446   7
   8   1  -2 8376.76 557.919  21
   9  -8   2 7398.66 556.332  49
  -9   8  -2 8582.51 548.755  37
  -1   9   2 7857.30 564.385  45
  -9   8  -2 8024.99 461.678   8
  -1   9   2 8486.32 579.180  12
   8   1  -2 8544.27 693.254  32
  -1   9   2 9156.62 666.843  32
  -8  -1   2 7837.86 505.376   8
   8   1  -2 7925.95 656.191  45
   9  -8   5 164.573 165.863  26
   8   1  -5-27.4459 198.102  30
  -9   8  -5 380.738 262.273  47
  -1   9   5 165.538 193.475  45
   9  -8   5 39.7196 119.166  49
  -1   9   5 25.6623 248.615  17
  -8  -1   5 94.1722 195.086  46
   8   1  -5 387.526 400.443  48
   8   1  -5-139.504 219.103  10
  -1   9   5 146.371 154.098  44
  -8  -1   5 171.645 139.081  50
  -9   8  -5-121.106 268.883  25
  -9   8  -5 16.0136 200.374  42
  -1   9   5 116.225 222.077  41
   9  -8   5 23.0799 141.372  16
   1  -9  -5 422.926 202.539  25
  -9   8  -5-46.0947 181.178  40
   1  -9  -5-209.032 247.376  40
  -9   8  -5 306.972 248.321  31
  -1   9   5 76.0007 165.522  12
   9  -8   5 104.826 198.867  44
   8   1  -5 462.356 203.243  38
   8   1  -5 39.2064 190.331  21
   1  -9  -5-55.1173 239.471   7
  -8  -1   5 89.6126 153.532  14
   1  -9  -8 424.948 232.290  48
   9  -8   8 141.363 139.155  46
  -1   9   8 212.447 205.353  17
   8   1  -8-151.601 302.398  45
   8   1  -8 1094.74 389.229  10
   9  -8   8 545.065 210.551  44
   9  -8   8 385.900 229.053  26
  -9   8  -8 522.931 344.057  47
  -9   8  -8 872.769 366.527  42
  -1   9   8 382.159 223.384  41
   1  -9  -8 531.427 326.928  25
   1  -9  -8 745.546 355.956  40
  -8  -1   8 313.229 206.471   9
   8   1  -8 634.323 328.553  38
  -9   8  -8 364.516 258.642  25
  -8  -1   8 275.029 183.602  19
  -8  -1   8 398.334 207.484  46
   7   2   8 533.373 215.009  12
   2  -9   8 704.399 264.277  27
   2  -9   8 52.8045 138.837  46
  -9   7   8-23.2515 174.264  29
   9  -7  -8 324.501 257.727  10
   7   2   8 0.43358 164.522  26
  -9   7   8 179.411 209.502  43
   9  -7  -8 100.459 287.819  48
  -9   7   8 47.6202 193.376  41
   9  -7  -8 282.567 271.463  25
  -2   9  -8 216.700 221.516  30
  -7  -2  -8 378.585 354.931  40
   9  -7  -8 1262.53 385.897  18
  -7  -2  -8 455.570 289.860  24
   9  -7  -8 218.759 227.168  40
  -2   9  -8 515.512 290.628  42
   9  -7  -8 453.879 255.838  38
  -7  -2  -8 232.668 262.206  25
   2  -9   8 365.946 186.522   9
  -2   9  -5 731.680 238.414  31
   9  -7  -5 942.714 308.990  48
   9  -7  -5 1145.08 268.565  18
   7   2   5 496.194 255.010  49
  -2   9  -5 917.193 260.201  47
  -9   7   5 956.751 305.142  29
   2  -9   5 987.171 251.706  46
  -9   7   5 753.506 226.080  46
  -2   9  -5 1107.38 288.644  30
   2  -9   5 800.908 185.513  44
   2  -9   5 918.243 245.146  27
   7   2   5 739.569 256.580  26
  -9   7   5 975.385 321.179  43
  -7  -2  -5 664.868 356.806  25
  -2   9  -5 968.370 309.151  42
  -9   7   5 701.564 253.409  41
   9  -7  -5 680.320 215.498  25
  -7  -2  -5 972.138 428.576  40
  -7  -2  -5 1014.87 343.435   8
  -9   7   5 778.632 251.785  14
   9  -7  -5 1308.77 286.508  38
   2  -9   5 1004.75 244.852  28
   9  -7  -2 2067.66 298.979  15
   9  -7  -2 1965.70 261.364  48
   7   2   2 1400.20 278.464  48
   2  -9   2 1550.03 204.345  46
   2  -9   2 1824.01 216.413  44
  -9   7   2 1708.55 270.960  29
   7   2   2 1816.52 238.464  16
   9  -7  -2 1815.42 200.741  16
   7   2   2 1627.38 291.206  26
  -7  -2  -2 1484.43 237.657  25
  -9   7   2 1680.66 297.219  43
  -9   7   2 1840.92 218.827  42
  -9   7   2 1802.12 216.266  50
  -2   9  -2 1924.16 306.704  42
  -7  -2  -2 1677.82 331.765   8
  -7  -2  -2 1511.40 203.147  50
  -9   7   2 1516.88 225.913  41
  -9   7   2 1991.98 289.481  46
  -2   9  -2 2179.79 331.771  17
  -7  -2  -2 1640.68 296.104  40
  -2   9  -2 1699.71 255.266  39
  -9   7   2 1637.08 249.283  14
   2  -9   2 1537.94 234.315  23
   9  -7  -2 2019.22 284.472  38
   7   2   2 1373.53 235.444  45
  -9   7   2 1735.75 237.393  37
   7   2   2 1624.38 263.822  49
  -2   9  -2 1602.19 248.926  30
  -2   9  -2 1451.24 270.155  45
  -2   9  -2 1752.91 256.856  31
   9  -7  -2 1732.38 247.082  20
  -9   7   2 1946.78 287.702   8
  -7  -2  -2 1777.48 305.978  13
   7   2   2 1624.06 251.770  32
  -2   9  -2 1485.44 278.669  32
  -2   9   1 13771.5 523.602  31
   9  -7   1 14788.5 804.536  49
   7   2  -1 11895.6 987.933   5
  -2   9   1 12636.0 550.783  29
   7   2  -1 13370.8 702.163  49
  -2   9   1 14686.1 823.776  17
   9  -7   1 14233.5 607.018  16
  -9   7  -1 14136.2 681.768  29
   7   2  -1 13520.1 785.240  45
  -2   9   1 14392.1 695.160  45
  -7  -2   1 13547.3 658.271   8
   2  -9  -1 13781.8 945.962   3
   9  -7   1 12510.2 493.611  26
  -2   9   1 15741.8 771.312  32
  -2   9   1 14721.0 717.383  42
  -9   7  -1 12756.7 635.484  42
   2  -9  -1 13026.7 509.899  40
  -7  -2   1 13781.3 657.507  23
  -9   7  -1 14726.5 727.114  50
   7   2  -1 14216.4 640.165  21
  -7  -2   1 14079.9 587.471  50
  -9   7  -1 14020.8 662.326  37
  -9   7  -1 14025.7 620.945   8
   7   2  -1 14305.6 803.382  32
   7   2  -1 14136.4 869.368  48
  -7  -2   1 12926.0 553.849  46
   7   2  -1 15012.7 713.872  16
   9  -7   4 127.817 141.407  49
  -7  -2   4 288.551 144.574  50
   2  -9  -4 698.077 144.136  18
   7   2  -4 439.158 310.944  45
  -2   9   4 152.686 152.715  29
  -2   9   4 240.940 223.387  17
  -7  -2   4 299.552 187.310  46
  -7  -2   4 511.175 157.142  28
  -2   9   4 152.517 172.488  45
   7   2  -4 511.134 233.687  30
   9  -7   4 433.062 204.623  44
   7   2  -4-28.5886 208.923  10
   7   2  -4 296.753 153.776  16
  -2   9   4 354.185 169.065  12
  -2   9   4 555.916 202.382  44
   9  -7   4 275.340 161.863  26
   7   2  -4 373.274 326.710  48
  -9   7  -4 299.676 220.130  25
  -9   7  -4 602.831 265.013  47
  -9   7  -4 457.066 241.040  42
  -2   9   4 136.541 234.779  41
   2  -9  -4 233.466 142.111  25
  -9   7  -4 353.744 203.971  40
   2  -9  -4 250.678 163.608  40
   7   2  -4 291.227 150.268  38
   9  -7   4 351.952 158.090  16
   7   2  -4 526.298 219.436  21
  -9   7  -4 166.090 125.015  37
  -7  -2   4 596.787 177.017  14
   2  -9  -4 598.383 204.622   7
  -9   7  -4 198.965 208.606  31
  -9   7  -7 1056.44 414.501  47
   7   2  -7 1577.06 548.732  45
   9  -7   7 1193.76 285.825  46
   2  -9  -7 1040.26 347.196  48
  -2   9   7 1265.76 408.353  17
  -7  -2   7 818.548 306.585  46
   9  -7   7 1225.13 292.574  44
   9  -7   7 610.224 279.717  26
  -2   9   7 939.479 291.216  44
   7   2  -7 1111.93 433.936  10
   7   2  -7 525.256 456.124  48
   7   2  -7 660.166 301.542  30
  -9   7  -7 873.961 411.980  25
  -9   7  -7 1339.36 442.793  42
   2  -9  -7 783.979 340.741  25
   2  -9  -7 885.293 375.378  40
   7   2  -7 703.846 364.006  38
   2  -9  -7 1187.43 393.722  22
   2  -9  -7 1313.00 401.997   7
  -7  -2   7 1062.58 268.059   9
  -7  -2   7 1454.67 324.267  19
  -2   9   7 1265.33 408.746  41
  -9   6   6 1612.61 342.510  44
  -6  -3  -6 1416.85 341.860  47
  -3   9  -6 1387.69 350.277  47
   9  -6  -6 1628.86 318.834  25
  -3   9  -6 1317.80 314.143  31
  -9   6   6 1398.10 364.960  29
  -9   6   6 1708.61 311.362  46
   3  -9   6 2282.95 357.607  27
   3  -9   6 1060.74 221.958  44
   6   3   6 1059.72 276.181  26
  -9   6   6 1572.24 410.020  43
  -3   9  -6 1254.45 431.128  42
  -6  -3  -6 1764.61 489.173  25
   3  -9   6 1419.16 289.580  11
   6   3   6 1256.53 344.432  49
  -9   6   6 1303.18 359.009  41
  -6  -3  -6 1884.69 601.253  40
   9  -6  -6 1905.67 367.145  18
  -9   6   6 1644.31 351.406  14
  -3   9  -6 1310.81 346.103  30
   3  -9   6 1394.52 307.524  46
   9  -6  -6 2133.31 386.974  38
   9  -6  -6 786.681 349.151  48
   9  -6  -3 151.383 143.713  18
   3  -9   3-112.614 136.782  46
   6   3   3-596.860 264.313  26
  -9   6   3 84.9981 139.202  29
   6   3   3-13.3569 105.302  17
  -9   6   3 29.1506 141.090  46
  -3   9  -3 174.390 152.707  45
   6   3   3-21.5509 100.650  45
   6   3   3-118.186 110.976  16
   3  -9   3-172.948 157.217  44
  -3   9  -3 84.6962 119.949  47
  -9   6   3 32.1264 145.716  43
   3  -9   3-142.737 136.076  28
   6   3   3 87.7462 120.496  32
  -6  -3  -3 109.147 154.450  25
  -9   6   3 68.3432 116.532  41
  -6  -3  -3-6.82851 223.904  40
  -6  -3  -3-79.5892 100.560  50
  -3   9  -3 216.879 191.222  42
   3  -9   3 80.5853 89.0183  23
  -3   9  -3 181.672 134.240  30
  -6  -3  -3 169.242 273.172  22
   9  -6  -3 179.506 161.285  38
  -9   6   3 29.2661 126.144  14
  -9   6   3-50.4059 90.7316  37
  -3   9  -3 31.0954 157.234  31
   6   3   3 98.4619 144.731  49
   9  -6  -3 72.5835 159.573  48
  -9   6   3 12.2083 123.474   8
  -6  -3  -3 60.4294 181.138  13
  -3   9  -3 146.241 155.475  32
  -9   6   0 13080.5 635.625  50
   6   3   0 11791.7 570.146  49
   9  -6   0 13391.0 768.499  49
  -3   9   0 13665.7 719.648  17
   9  -6   0 11341.8 523.940  48
  -3   9   0 12856.5 525.958  31
   6   3   0 13134.5 625.143  16
   6   3   0 11913.4 660.122  45
   3  -9   0 15696.0 922.918   3
  -3   9   0 12989.4 587.081  29
  -6  -3   0 13745.7 713.938   8
   6   3   0 12059.0 857.027   5
   9  -6   0 13536.7 561.616  16
  -6  -3   0 11529.4 454.577  46
  -3   9   0 14542.4 712.057  42
  -6  -3   0 11055.2 505.940  40
  -6  -3   0 11239.0 551.792  24
  -6  -3   0 10960.3 613.237  23
   6   3   0 12415.5 740.567  48
  -9   6   0 12321.2 505.432  14
   6   3   0 12749.1 524.718  21
  -9   6   0 12332.0 573.201  37
   9  -6   0 12841.2 582.877  20
  -3   9   0 12231.7 589.743  45
  -9   6   0 10551.6 764.335  35
  -9   6   0 9882.23 529.057  43
   3  -9   0 11832.4 643.474  34
   9  -6   0 11683.7 722.335  34
  -6  -3   0 13740.9 739.137  13
  -9   6   0 13183.2 603.694   8
   3  -9   0 12023.2 607.850  33
   6   3   0 12556.8 685.543  33
   6   3   0 11990.1 681.708  32
  -3   9   0 13233.2 647.203  32
  -9   6   0 11956.4 577.948  29
  -6  -3   0 12544.4 510.065  50
   6   3   0 11880.4 583.451  12
  -9   6   0 11142.3 476.845  42
  -9   6  -3 2156.45 356.901  50
   9  -6   3 2211.38 332.785  49
  -3   9   3 2276.25 399.006  17
  -6  -3   3 2353.55 281.765  50
   6   3  -3 2202.08 448.987  48
   6   3  -3 2833.65 476.431  45
   6   3  -3 2490.28 318.162  16
   9  -6   3 2451.42 300.438  16
  -3   9   3 1944.80 291.029  45
   6   3  -3 2315.47 311.167  10
   9  -6   3 2194.49 320.209  44
   9  -6   3 2151.81 281.285  26
  -3   9   3 1962.23 293.308  43
  -6  -3   3 2256.66 301.530  46
  -9   6  -3 2579.77 380.059  25
  -3   9   3 2629.17 361.283  42
  -9   6  -3 2176.04 340.348  42
   3  -9  -3 2552.73 286.962  25
  -3   9   3 2380.23 430.207  41
   3  -9  -3 2117.60 297.935  40
  -3   9   3 2025.90 314.362  29
  -3   9   3 2633.65 322.341  12
  -6  -3   3 2329.50 265.943  28
   6   3  -3 2135.48 243.269  38
   6   3  -3 2655.80 344.809  21
   6   3  -3 1790.80 339.650  30
  -9   6  -3 2228.65 294.768  37
  -9   6  -3 2593.22 378.020  40
  -9   6  -3 2337.77 260.136   8
   6   3  -3 2542.80 448.425  32
  -6  -3   3 2136.10 228.584   8
   3  -9  -3 2389.30 223.802  18
  -6  -3   6 308.675 229.134  46
  -9   6  -6 92.9600 207.722  31
   3  -9  -6 387.092 266.830  48
  -3   9   6 209.435 212.035  29
   6   3  -6 828.397 462.913  45
   6   3  -6-6.10017 282.245  10
   9  -6   6 1306.24 301.136  44
   9  -6   6 296.430 239.084  26
  -3   9   6 224.186 216.057  44
   6   3  -6-48.7937 157.789  39
  -9   6  -6 406.784 335.562  25
  -3   9   6-223.897 296.023  41
   3  -9  -6 334.946 235.124  25
  -9   6  -6 472.321 269.788  40
  -3   9   6 317.621 180.172  43
   3  -9  -6 168.393 243.570  40
   9  -6   6 153.424 170.671  49
   3  -9  -6 396.567 203.258  18
   6   3  -6-123.044 224.603  38
  -6  -3   6 62.3909 125.622  14
   9  -6   6 475.848 195.263  16
   3  -9  -6 325.418 255.615   7
   6   3  -6 583.370 434.810  48
  -9   6  -6 792.435 383.496  47
  -3   9   6 9.54077 230.003  17
  -6  -3   6-5.65023 119.164  50
   6   3  -6 258.826 238.384  30
  -4   9  -7-502.206 281.109  31
  -4   9  -7 57.3089 234.718  30
   9  -5  -7 248.204 354.220  48
   5   4   7 181.091 179.789  12
  -4   9  -7-31.9085 244.890  47
  -9   5   7 505.624 252.327  29
   4  -9   7 175.268 204.472  46
  -9   5   7 667.855 237.667  46
   4  -9   7 1128.06 310.537  27
  -9   5   7 377.316 241.687  44
   9  -5  -7 1034.16 355.714  18
  -9   5   7 778.589 300.605  43
  -9   5   7 837.132 330.753  41
   5   4   7 101.417 180.507  26
  -4   9  -7 493.775 378.971  42
   4  -9   7 721.121 237.410  44
  -5  -4  -7-21.0304 344.036  25
  -5  -4  -7 841.553 465.079  40
   9  -5  -7 559.761 262.442  40
   9  -5  -7 972.892 343.427  38
   4  -9   7 985.045 269.096  11
   4  -9   7 648.081 224.767   9
  -4   9  -4 195.980 208.147  42
   9  -5  -4-3.63619 139.733  18
   4  -9   4-94.3876 155.337  46
  -9   5   4 138.297 157.153  29
   5   4   4 147.382 149.238  49
  -9   5   4 335.776 176.008  46
   5   4   4 67.9201 118.813  17
   4  -9   4 95.2258 115.723  28
   5   4   4-32.5573 119.899  45
   4  -9   4-60.9307 159.896  27
   4  -9   4 91.5030 138.703  44
   5   4   4-311.988 221.010  26
  -4   9  -4-145.663 177.047  31
  -9   5   4 72.6646 140.542  41
  -5  -4  -4 267.632 292.232  40
  -9   5   4-68.3438 166.382  14
   9  -5  -4 1.53304 194.626  48
  -5  -4  -4 359.662 330.144  22
   9  -5  -4 58.8772 156.094  38
  -4   9  -4 205.462 140.310  47
  -4   9  -4-31.1270 120.632  30
   9  -5  -4 68.2541 121.982  21
  -9   5   4-76.4636 158.366  19
  -5  -4  -4 192.372 222.204  25
  -9   5   1 12492.5 582.603  50
   5   4   1 9560.52 866.393   2
   5   4   1 10609.2 636.176  12
  -5  -4  -1 11365.9 461.599  50
  -4   9  -1 12399.1 663.761  17
   5   4   1 10342.1 605.773  45
  -4   9  -1 11629.3 593.853  29
  -9   5   1 10441.8 533.816  29
  -4   9  -1 10442.0 520.478  45
   9  -5  -1 10282.1 576.392  48
   9  -5  -1 11213.0 517.041  16
   5   4   1 12557.0 586.138  16
  -9   5   1 9769.81 581.519  43
  -4   9  -1 11409.4 687.012  42
  -5  -4  -1 9963.98 550.035  40
   9  -5  -1 11857.9 602.998  15
   5   4   1 11011.5 525.609  39
   9  -5  -1 12036.4 747.433  49
  -5  -4  -1 12174.0 761.770  22
  -9   5   1 11333.5 518.279  14
   5   4   1 10908.7 429.213  21
  -4   9  -1 11434.8 536.228  31
   5   4   1 11659.9 694.834  48
   9  -5  -1 11232.0 554.502  20
  -4   9  -1 9414.62 397.516  47
   4  -9   1 9777.68 638.383  34
   5   4   1 11453.9 519.235  49
   9  -5  -1 10494.6 708.323  34
  -9   5   1 12277.7 599.190   8
   4  -9   1 11746.6 718.488  33
   4  -9   1 14597.5 846.652   3
  -5  -4  -1 10650.8 707.341  13
   5   4   1 11067.3 640.234  32
  -4   9  -1 10978.6 548.545  32
  -4   9   2 1560.56 232.571  45
  -4   9   2 1230.81 251.624  29
  -4   9   2 953.143 216.747  17
  -9   5  -2 1331.85 271.373  50
   5   4  -2 1225.18 317.551  45
  -4   9   2 1241.67 248.768  43
  -9   5  -2 1211.59 222.956  29
  -5  -4   2 1017.79 177.082  46
   5   4  -2 1533.23 252.267  16
  -4   9   2 1343.24 260.586  42
  -5  -4   2 1151.18 180.939   8
   9  -5   2 991.324 184.250  26
  -9   5  -2 1330.74 272.223  25
  -9   5  -2 998.712 193.376  42
  -4   9   2 1383.15 325.502  41
  -9   5  -2 1010.39 243.644  40
  -5  -4   2 1316.56 244.469  23
   9  -5   2 1396.68 295.453  49
   5   4  -2 880.436 163.171  10
   4  -9  -2 1112.63 141.646  38
   5   4  -2 1292.73 235.585  21
  -5  -4   2 1224.11 204.496  50
   5   4  -2 1198.83 345.062  48
   9  -5   2 1330.82 218.485  16
   9  -5   2 979.904 179.290  20
   4  -9  -2 841.912 210.069   4
  -9   5  -2 1152.18 193.481   8
  -4   9   2 1529.10 266.676  32
   5   4  -2 1317.22 328.867  32
  -9   5  -5 5049.39 551.379  31
   5   4  -5 4021.21 533.886  30
  -9   5  -5 6824.70 741.765  47
  -4   9   5 4168.43 598.094  17
  -4   9   5 3459.52 478.735  29
  -5  -4   5 4418.36 481.341  46
   5   4  -5 4167.49 557.923  10
   5   4  -5 4905.06 744.150  45
  -5  -4   5 4678.18 429.554  28
   9  -5   5 4594.78 432.059  44
   9  -5   5 4861.41 493.695  26
  -4   9   5 3963.70 477.093  44
   9  -5   5 4930.96 423.110  16
  -9   5  -5 6117.56 736.076  25
   4  -9  -5 5260.84 498.910  25
  -5  -4   5 3500.47 361.772  50
  -4   9   5 4622.12 679.338  41
  -4   9   5 3947.24 447.648  43
   4  -9  -5 4806.98 527.070  40
  -9   5  -5 4145.23 510.646  24
   5   4  -5 3559.82 429.489  39
   5   4  -5 2941.14 431.970  38
  -5  -4   5 4649.53 378.960  14
   9  -5   5 3590.80 466.581  49
   4  -9  -5 4834.64 394.853  18
   5   4  -5 4334.02 695.964  48
  -9   5  -5 4446.09 580.467  40
  -9   5  -8 14.3392 238.483  25
   4  -9  -8 539.834 263.442  18
  -5  -4   8 348.611 210.147  46
  -4   9   8 274.594 191.720  29
   5   4  -8 667.698 498.420  45
  -4   9   8 242.454 218.840  17
   9  -5   8 14.2843 151.790  44
   9  -5   8 187.921 212.180  26
  -4   9   8 5.14710 194.742  44
  -9   5  -8 317.174 293.867  42
  -4   9   8 205.263 232.827  41
   4  -9  -8-151.561 252.725  25
   4  -9  -8-57.0902 219.833  48
   4  -9  -8 464.153 318.127   7
   4  -9  -8 380.663 304.554  40
   5   4  -8 227.611 247.986  30
  -9   5  -8-352.633 293.479  47
   5   4  -8 299.533 319.521  38
  -5  -4   8 209.737 197.434   9
  -5  -4   8-157.085 180.264  19
   5   4  -8-258.125 443.959  32
  -9   4   8-35.3042 140.694  46
   9  -4  -8 242.361 315.431  18
  -5   9  -8 8.70602 268.189  42
  -5   9  -8-627.550 301.066  30
   9  -4  -8 585.975 406.372  48
  -5   9  -8 0.61455 208.194  47
  -9   4   8-17.5285 172.032  29
   4   5   8 183.363 200.612  17
   5  -9   8 96.4199 162.586  46
   9  -4  -8 4.31140 199.802  10
   5  -9   8-76.0469 151.678  44
  -9   4   8 93.7734 183.178  44
  -9   4   8-121.704 183.607  43
  -4  -5  -8 3.05670 254.637  25
  -9   4   8 294.297 237.665  41
  -4  -5  -8-359.541 352.733  40
   5  -9   8 1.01703 150.406   9
   9  -4  -8 194.748 232.456  38
   5  -9   5 3635.47 413.865  11
   4   5   5 3225.75 442.625  12
   4   5   5 2759.25 406.434  49
   4   5   5 2741.01 436.085  17
  -4  -5  -5 2476.97 484.385  25
  -9   4   5 2762.51 425.926  29
  -5   9  -5 2589.21 403.391  30
  -5   9  -5 2627.82 384.449  47
   5  -9   5 3267.42 402.185  46
  -9   4   5 3250.69 413.079  46
   4   5   5 2693.34 359.585  45
   5  -9   5 3317.84 368.623  44
   4   5   5 2935.54 390.240  26
  -9   4   5 2447.39 347.530  44
  -5   9  -5 2909.41 396.906  25
  -5   9  -5 2660.18 385.589  31
   9  -4  -5 2821.00 320.661  25
  -5   9  -5 3237.34 611.492  42
  -4  -5  -5 2457.20 568.521  40
   5  -9   5 3277.81 350.623  28
  -9   4   5 3764.34 430.042  14
   9  -4  -5 3105.93 424.268  38
   9  -4  -5 3057.51 529.051  48
  -4  -5  -5 2783.46 540.750  22
   9  -4  -5 3195.55 359.435  21
   5  -9   5 3923.85 413.643  27
  -9   4   5 2871.95 352.390  19
   9  -4  -5 2849.77 368.111  18
   4   5   2 5778.07 512.327  12
  -4  -5  -2 5402.51 310.642  50
   5  -9   2 5446.72 468.482   6
  -5   9  -2 5141.77 347.039  47
   9  -4  -2 4885.30 356.058  16
  -9   4   2 4500.13 370.380  29
  -5   9  -2 4985.28 445.585  29
   4   5   2 5314.29 375.117  49
   4   5   2 5045.61 437.648  45
   4   5   2 5211.96 361.575  16
   5  -9   2 5111.89 330.412  28
   4   5   2 5069.44 338.995  39
  -5   9  -2 4120.50 525.670   3
  -5   9  -2 5473.22 521.189  42
   4   5   2 4379.88 409.728  17
  -5   9  -2 4895.88 614.914   5
  -5   9  -2 5736.73 468.595  17
  -4  -5  -2 4739.10 464.745  40
   9  -4  -2 4938.18 416.405  15
  -5   9  -2 5682.53 420.201  31
  -4  -5  -2 4887.34 549.411  22
   9  -4  -2 6028.76 447.451  38
  -9   4   2 5644.51 396.899  14
   9  -4  -2 4999.59 467.952  48
  -9   4   2 5989.41 451.533  46
  -9   4   2 5600.51 387.620  50
   5  -9   2 5293.22 458.392  36
   9  -4  -2 4863.89 490.301  34
  -9   4   2 4789.07 308.232  19
  -9   4   2 5466.40 438.474   8
   4   5   2 5472.93 493.911  32
   9  -4  -2 5371.74 379.922  18
  -5   9  -2 5159.66 355.273  30
   4   5  -1 34076.5 906.907  12
   9  -4   1 39889.1 1350.01  49
  -4  -5   1 36591.0 1243.74   2
  -4  -5   1 40353.2 942.753  50
   4   5  -1 37088.8 903.290  17
  -4  -5   1 35348.0 1025.85   8
  -5   9   1 36583.7 1139.78  17
   4   5  -1 39792.8 1325.37  48
   4   5  -1 33588.6 786.317  10
  -5   9   1 37985.3 1154.49  29
  -5   9   1 37200.7 915.879  45
   4   5  -1 35734.7 1262.93  45
   4   5  -1 39577.3 1062.95  16
   9  -4   1 34293.6 942.791  26
   9  -4   1 39816.9 981.810  16
  -9   4  -1 33473.9 881.604  29
  -9   4  -1 33887.5 1024.15  25
  -5   9   1 36124.9 1100.15  42
  -9   4  -1 37821.9 1175.24  40
   4   5  -1 37975.5 1114.94  39
  -4  -5   1 35907.7 1164.10  23
  -9   4  -1 30673.3 762.393  14
   4   5  -1 36414.4 981.353  21
  -5   9   1 36152.7 793.196  31
   9  -4   1 35408.3 896.570  20
  -9   4  -1 29054.5 1291.09  35
  -4  -5   1 37588.7 1225.19  13
   5  -9  -1 32529.9 1078.76  33
   4   5  -1 34070.2 1207.63  33
   4   5  -1 36176.9 1274.62  32
  -5   9   1 39140.3 988.425  32
  -9   4  -1 34881.8 1013.76   8
  -4  -5   1 34458.1 777.015  46
   4   5  -4 13076.7 706.158  31
   4   5  -4 13181.2 1029.14  48
   4   5  -4 11987.1 834.097  30
  -5   9   4 11250.9 825.124  17
  -5   9   4 10648.5 768.890  29
   4   5  -4 13351.0 1023.71  45
  -4  -5   4 13999.6 695.307  28
  -5   9   4 14062.7 749.114  45
   4   5  -4 12515.1 817.863  10
  -4  -5   4 12080.4 666.005  46
  -9   4  -4 10916.4 767.846  50
   9  -4   4 11993.6 758.991  49
   9  -4   4 11736.0 599.625  44
   9  -4   4 13013.2 715.107  26
   9  -4   4 12742.9 619.668  16
  -5   9   4 16094.2 875.794  42
   5  -9  -4 14791.9 746.042  25
  -5   9   4 13127.8 988.974  41
  -9   4  -4 14956.3 995.661  40
  -9   4  -4 12455.4 849.463  24
   4   5  -4 11190.0 709.052  39
  -5   9   4 12506.0 782.441  43
   4   5  -4 10841.1 679.803  38
   5  -9  -4 11226.9 526.162  38
  -4  -5   4 12292.1 575.751  14
  -9   4  -4 13488.9 930.041  25
   9  -4   4 9642.78 478.533  20
   4   5  -4 13037.1 1038.25  32
   5  -9  -4 14348.9 621.052  18
  -4  -5   4 11451.0 616.649  50
  -5   9   7 2674.88 571.658  41
   9  -4   7 2405.61 423.796  49
   5  -9  -7 2728.74 489.418  48
  -5   9   7 2108.11 440.880  29
  -9   4  -7 3904.80 640.495  47
  -5   9   7 1916.44 373.113  43
   4   5  -7 1632.75 616.554  45
  -4  -5   7 2886.89 368.323  27
   9  -4   7 2439.61 362.561  44
   9  -4   7 2659.00 446.289  26
  -5   9   7 2897.32 456.980   9
  -5   9   7 2290.67 436.681  44
   5  -9  -7 3659.71 544.830  25
  -9   4  -7 3020.03 589.508  25
  -5   9   7 1814.35 445.019  17
  -9   4  -7 1999.96 412.136  24
   5  -9  -7 2029.76 473.020  40
   4   5  -7 1694.51 432.051  30
   4   5  -7 1775.06 503.561  38
   5  -9  -7 2154.99 445.664   7
  -4  -5   7 2940.71 384.643  19
  -4  -5   7 2654.38 427.598  46
  -9   4  -7 2571.83 519.144  40
   5  -9  -7 2399.18 403.443  18
   4   5  -7 2163.04 682.051  32
   3   6   6 171.131 183.556  12
  -6   9  -6 83.8152 208.692  47
   6  -9   6 113.765 175.986  46
  -9   3   6-134.231 225.780  46
   3   6   6 274.624 229.544  17
   6  -9   6 560.155 235.270  44
  -9   3   6-36.4567 184.839  44
  -6   9  -6-234.908 231.555  25
   9  -3  -6-11.7939 304.976  48
   9  -3  -6 199.834 237.482  18
  -6   9  -6-226.961 297.773  42
  -3  -6  -6 137.075 340.312  40
   3   6   6 77.6799 164.890  41
   6  -9   6 654.849 248.386  11
  -3  -6  -6 23.0555 267.667  25
  -3  -6  -6 75.7225 274.761  22
   9  -3  -6 329.873 245.096  38
   9  -3  -6 52.2870 159.585  21
  -9   3   6 75.5451 174.976  14
   6  -9   6-87.7290 160.061   9
   3   6   6 509.230 213.078  45
  -9   3   6 61.4921 188.112  19
  -6   9  -6-76.2656 205.094  31
   3   6   3 4712.07 497.985  12
   3   6   3 4445.05 378.365  49
   3   6   3 3565.75 451.953  17
  -9   3   3 3980.25 383.295  29
  -6   9  -3 4403.74 417.668  31
  -6   9  -3 4321.33 374.744  47
  -3  -6  -3 4640.17 588.917  22
   6  -9   3 4934.45 401.288  11
   6  -9   3 4596.49 313.184  28
   3   6   3 4201.17 430.568  45
   6  -9   3 4364.12 339.364  27
   6  -9   3 5109.23 468.571  44
   9  -3  -3 4315.15 352.883  16
  -3  -6  -3 3365.77 372.205  25
  -6   9  -3 4140.33 524.438  42
   3   6   3 4075.81 393.707  41
   9  -3  -3 4183.08 510.180  48
  -3  -6  -3 3410.47 469.150  40
   9  -3  -3 5592.70 446.920  38
  -9   3   3 5515.18 435.072  14
   9  -3  -3 5532.38 446.497  21
  -9   3   3 4074.34 299.746  37
  -9   3   3 4656.20 429.109   8
  -9   3   3 4830.45 355.775  19
   9  -3  -3 4464.66 355.476  18
  -9   3   3 4780.98 434.194  46
   3   6   3 4643.88 499.617  32
  -9   3   3 3565.81 319.918  50
  -6   9   0 23519.8 708.780  31
   3   6   0 23481.3 847.498  12
  -9   3   0 22223.4 670.916  29
   3   6   0 23677.4 829.295  17
   9  -3   0 22410.7 927.670  48
  -9   3   0 23327.9 810.375  46
   3   6   0 25049.6 998.211  45
   3   6   0 24593.8 794.741  16
  -6   9   0 25156.7 650.545  45
   9  -3   0 23959.1 777.124  16
   3   6   0 24912.8 702.448  42
  -6   9   0 23876.2 916.885  42
  -6   9   0 24327.4 916.055  29
   9  -3   0 21570.0 779.355  26
  -9   3   0 24304.7 890.776  40
   6  -9   0 26768.9 1242.65   5
  -3  -6   0 24436.3 692.235  50
   9  -3   0 22155.4 720.474  15
   3   6   0 24363.1 842.625  39
   3   6   0 22425.8 946.482   4
  -3  -6   0 22121.5 939.905  22
  -9   3   0 21653.4 680.459  14
  -6   9   0 24927.8 816.003  37
  -6   9   0 23764.3 856.312  17
  -9   3   0 18749.7 866.509  35
  -3  -6   0 20594.7 934.416  35
   6  -9   0 19332.3 749.759  34
   6  -9   0 23981.8 1055.22  33
  -3  -6   0 22255.5 1003.55  13
  -3  -6   0 23614.0 1114.23   2
   3   6   0 24313.9 996.208  32
  -6   9   0 25605.8 696.201  32
  -9   3   0 23096.8 833.980   8
  -9   3  -3 1370.30 311.461  24
   3   6  -3 1187.56 283.755  30
  -9   3  -3 1201.17 241.812   8
  -6   9   3 1182.16 260.735  17
  -6   9   3 1150.35 266.428  29
  -3  -6   3 1139.97 216.884  46
  -6   9   3 1402.97 248.654  45
  -3  -6   3 1346.61 243.573  28
   3   6  -3 1365.54 252.300  31
   9  -3   3 1604.55 239.212  16
   9  -3   3 1656.96 280.643  26
   9  -3   3 1008.86 187.799  44
  -6   9   3 1415.43 300.778  43
  -3  -6   3 1313.28 234.680  50
  -9   3  -3 1081.91 272.150  25
  -6   9   3 1192.84 314.982  41
  -9   3  -3 1318.11 323.229  40
   6  -9  -3 1177.20 192.563  15
  -3  -6   3 1602.81 279.195  23
  -9   3  -3 1654.69 299.798  50
   3   6  -3 1117.09 268.658  39
   3   6  -3 1650.45 361.169  48
   6  -9  -3 1371.43 198.333  38
   9  -3   3 1318.26 294.753  49
   3   6  -3 1102.36 346.438  45
   9  -3   3 1134.56 172.394  20
  -6   9   3 1408.51 287.562  42
   6  -9  -3 1772.81 242.654  18
   3   6  -3 1590.00 393.575  32
  -9   3  -6 633.184 354.269  47
  -6   9   6 6.95605 224.145   9
  -3  -6   6 535.658 243.951  28
   3   6  -6 271.744 213.423  31
   6  -9  -6 151.148 239.442  48
   3   6  -6 203.480 252.557  30
   9  -3   6 219.395 176.030  44
   6  -9  -6 454.656 231.796  18
  -6   9   6 412.164 266.695  29
  -3  -6   6 16.0271 195.526  46
  -6   9   6-110.817 231.192  17
  -6   9   6 419.635 259.072  43
   9  -3   6 768.957 281.564  26
  -6   9   6-5.76912 227.327  44
  -9   3  -6 370.912 339.996  25
  -6   9   6-333.851 370.223  41
  -3  -6   6 333.722 162.743  50
   6  -9  -6 922.855 295.999  25
  -9   3  -6 349.247 350.092  40
  -9   3  -6 72.1614 219.668  24
   6  -9  -6 492.320 289.843  40
   9  -3   6 94.6218 211.567  49
   3   6  -6 11.2752 261.215  38
   6  -9  -6 292.134 177.874  38
   3   6  -6 390.948 403.138  32
   3   6  -6-88.7848 351.427  45
   9  -2  -7-88.0679 264.245  10
  -2  -7  -7 179.411 315.479  25
   9  -2  -7 130.791 374.425  48
  -7   9  -7 151.121 265.209  47
   7  -9   7 351.423 219.846  46
   2   7   7 31.7402 218.516  17
  -9   2   7 157.997 229.935  46
   2   7   7 424.519 244.000  41
  -9   2   7 155.567 197.783  44
  -7   9  -7 392.295 310.709  25
  -7   9  -7 265.876 353.016  42
   7  -9   7-371.963 226.135  16
  -2  -7  -7-1096.26 519.368  40
   7  -9   7 520.391 241.773  44
  -7   9  -7-55.8015 239.906  31
  -2  -7  -7-58.7564 295.706  22
   9  -2  -7 464.471 299.479  38
  -9   2   7 96.1813 182.316  14
   2   7   7 36.6081 170.687  12
  -9   2   7-176.470 215.549  19
   9  -2  -7 261.734 316.634  18
   2   7   4 2279.16 343.914  45
   2   7   4 2019.39 391.103  17
  -9   2   4 2070.78 304.044  29
  -7   9  -4 2278.87 338.171  47
   7  -9   4 3028.11 355.646  11
   2   7   4 1758.16 312.273  41
   7  -9   4 2582.05 306.405  27
   2   7   4 2828.96 428.331  12
  -7   9  -4 2293.35 365.572  25
  -2  -7  -4 2464.24 358.578  25
  -7   9  -4 2417.15 463.128  42
  -9   2   4 2164.48 348.938  46
   7  -9   4 2622.85 364.190  44
  -2  -7  -4 2960.41 458.709   7
  -2  -7  -4 1691.80 399.241  40
  -9   2   4 2035.35 256.438  50
   9  -2  -4 2495.10 334.997  38
  -9   2   4 2956.07 359.079  14
  -2  -7  -4 2269.86 454.005  22
   9  -2  -4 2711.82 353.064  21
  -7   9  -4 2449.04 385.812  31
  -9   2   4 2449.19 313.347   8
  -9   2   4 2756.63 307.379  19
   9  -2  -4 1934.82 269.705  18
   9  -2  -4 2236.04 484.328  48
   2   7   1 18744.1 832.437  12
   9  -2  -1 15522.0 881.341  48
  -7   9  -1 18497.0 751.327  17
   2   7   1 16811.1 825.098  17
  -9   2   1 15309.8 543.895  29
   7  -9   1 15574.6 458.085  27
   9  -2  -1 16117.7 735.183  45
   2   7   1 18261.9 662.703  16
   2   7   1 17764.0 850.124  45
  -7   9  -1 18065.1 828.164  29
   2   7   1 18117.5 670.037  42
  -7   9  -1 17909.7 863.122  42
  -2  -7  -1 14917.7 637.122   7
   2   7   1 16529.9 683.345  39
   9  -2  -1 16659.7 702.119  16
  -9   2   1 17442.6 721.778  46
  -7   9  -1 17483.0 699.483  31
  -2  -7  -1 17409.0 886.392  22
   9  -2  -1 18209.8 722.257  38
  -9   2   1 17558.3 673.197  14
  -7   9  -1 18667.5 729.239  37
   9  -2  -1 16443.8 907.547  49
   7  -9   1 12727.8 693.496  34
   2   7   1 18884.5 985.672  34
   9  -2  -1 17038.0 758.327  32
   2   7   1 19106.7 900.530  32
  -9   2   1 18565.1 764.908   8
  -2  -7  -1 16596.1 529.091  50
  -9   2   1 17341.7 675.874  50
  -9   2  -2 22331.2 938.862   8
   2   7  -2 23252.6 858.662  31
   9  -2   2 22843.4 1027.15  49
   2   7  -2 23370.1 1044.10  48
  -7   9   2 19462.8 818.818  17
  -7   9   2 20636.1 937.014  29
   2   7  -2 20340.6 952.953  30
   2   7  -2 22410.9 1095.23  45
  -9   2  -2 20614.6 862.452  25
   9  -2   2 22530.4 786.581  16
   9  -2   2 21326.2 867.558  26
  -7   9   2 21724.9 1025.45  43
  -7   9   2 21883.5 740.315  45
  -7   9   2 22439.3 872.263  42
  -2  -7   2 21834.8 785.692  50
   2   7  -2 18461.2 759.217  42
   9  -2   2 21324.3 650.491  44
  -2  -7   2 20111.9 667.600  46
  -7   9   2 19829.4 951.131  41
  -9   2  -2 21899.2 1022.31  40
  -9   2  -2 23570.4 1032.95  24
   7  -9  -2 24382.7 906.293  15
   2   7  -2 23134.6 942.119  39
  -2  -7   2 22609.3 962.148  23
  -9   2  -2 23867.5 881.689  50
   2   7  -2 23245.5 925.751  17
   7  -9  -2 24758.5 841.629  48
   7  -9  -2 24395.5 819.618  38
  -7   9   2 23116.4 851.359  37
   7  -9  -2 21959.7 753.699  20
  -2  -7   2 23672.6 948.203  13
   2   7  -2 22029.8 1097.48  32
   9  -2   5 1293.36 325.828  49
   2   7  -5 1152.47 272.601  31
   7  -9  -5 931.831 281.190  48
   2   7  -5 1062.79 319.735  30
   2   7  -5 716.179 409.240  45
  -7   9   5 752.939 299.403  29
  -7   9   5 577.515 227.898  17
  -2  -7   5 590.711 211.893  46
   7  -9  -5 1383.20 271.174  18
  -2  -7   5 1276.39 281.338  28
  -7   9   5 565.159 206.538   9
   9  -2   5 1770.50 358.161  26
   9  -2   5 889.649 185.651  44
  -7   9   5 1030.05 303.786  43
  -9   2  -5 1696.77 424.917  25
   9  -2   5 677.628 176.584  16
  -7   9   5 353.083 265.029  41
   7  -9  -5 1019.48 263.500  25
  -9   2  -5 723.593 371.049  40
  -9   2  -5 863.786 326.442  24
   2   7  -5 714.633 215.355  39
   2   7  -5 761.409 265.473  42
   7  -9  -5 570.094 181.069  38
  -2  -7   5 785.272 211.037  50
   2   7  -5 732.559 357.373  32
   2   7  -8 477.971 316.383  45
   7  -9  -8 40.9765 220.517  48
  -9   2  -8 961.788 323.164  47
  -7   9   8 455.084 246.167  29
   7  -9  -8 560.613 279.957  18
  -7   9   8 135.119 198.236  17
  -2  -7   8 198.605 174.840  46
   9  -2   8 604.561 253.424  26
   9  -2   8 190.992 159.714  44
   2   7  -8 31.0443 188.988  30
  -7   9   8 248.491 193.385  43
  -9   2  -8 279.625 289.944  25
  -7   9   8 7.24525 245.978  41
   7  -9  -8 466.338 303.716  25
  -9   2  -8 67.8219 179.318  24
   7  -9  -8 418.916 257.214  40
   2   7  -8 682.435 307.779  38
   7  -9  -8 139.656 170.374  38
  -2  -7   8 469.724 212.045   9
   7  -9  -8 328.695 238.402   7
  -9   2  -8 419.668 277.444  40
  -2  -7   8 155.054 182.010  27
   2   7  -8-192.969 343.187  32
  -8   9  -8 135.518 224.124  47
  -8   9  -8 511.652 278.462  30
  -9   1   8 175.576 167.459  29
   8  -9   8 27.1038 134.411  46
   1   8   8 207.472 225.061  17
   9  -1  -8-190.544 263.190  10
   8  -9   8 271.709 194.959  44
   8  -9   8 185.016 180.818  26
  -8   9  -8 100.368 232.095  25
  -8   9  -8 224.299 295.850  42
   1   8   8-281.428 217.028  41
  -1  -8  -8 253.215 273.976  25
  -1  -8  -8-105.128 249.636  40
   9  -1  -8 70.9763 272.103  38
  -9   1   8 115.503 166.647  46
   9  -1  -8 113.195 336.519  48
   9  -1  -8-937.935 450.700  18
   1   8   5 3208.01 453.092  12
   9  -1  -5 2422.89 566.574  48
   8  -9   5 4750.00 479.913  11
  -8   9  -5 3544.68 491.471  47
  -9   1   5 3243.06 442.699  46
   1   8   5 2725.04 502.687  17
   8  -9   5 3806.37 450.297  44
   8  -9   5 3138.77 393.723  16
  -8   9  -5 3440.42 534.367  25
  -1  -8  -5 2815.46 426.269  25
  -8   9  -5 3373.12 626.046  42
   1   8   5 2347.34 399.376  41
  -1  -8  -5 4132.39 569.043   7
  -1  -8  -5 2760.60 502.338  40
  -8   9  -5 3711.87 497.999  31
   1   8   5 2866.59 415.767  45
   9  -1  -5 3099.86 434.587  38
  -9   1   5 3389.63 395.244  14
  -1  -8  -5 2736.81 525.159  22
   9  -1  -5 3619.32 449.915  21
  -9   1   5 3977.10 403.302  19
   9  -1  -5 2253.56 361.517  18
  -8   9  -2 6155.89 502.695  31
   9  -1  -2 5541.15 568.786  49
   1   8   2 6366.67 530.623  45
   9  -1  -2 6412.51 480.601  16
  -8   9  -2 6184.66 415.384  47
  -8   9  -2 6463.24 546.622  29
  -9   1   2 6579.72 473.069  46
   9  -1  -2 5808.01 540.606  45
  -9   1   2 6087.55 429.079  50
   1   8   2 5492.47 546.741  17
   1   8   2 7100.28 481.044  42
  -1  -8  -2 5921.91 362.711  25
  -8   9  -2 6338.02 574.766  42
   8  -9   2 5904.70 429.794  49
  -1  -8  -2 5429.45 456.582  40
   9  -1  -2 5984.26 656.221  48
   1   8   2 5798.89 410.876  39
  -1  -8  -2 6352.77 477.434   7
   9  -1  -2 6363.15 430.851  38
  -1  -8  -2 6949.63 633.915  22
  -9   1   2 6932.43 461.827  14
   9  -1  -2 6696.95 505.775  21
  -8   9  -2 5836.56 452.331  37
   8  -9   2 6551.90 411.345  11
   1   8   2 7122.37 561.190  12
  -9   1   2 6407.73 471.810   8
   1   8   2 6249.92 571.030  32
   1   8  -1 21122.3 984.307  45
  -8   9   1 21414.2 909.394  29
   9  -1   1 22700.4 1023.04  49
   1   8  -1 21412.1 789.455  31
   8  -9  -1 20239.3 658.319  16
  -8   9   1 19639.0 753.208  17
   9  -1   1 19296.3 873.554  48
   1   8  -1 22114.5 937.904  48
  -1  -8   1 19562.3 557.805  46
  -1  -8   1 21128.2 741.565  50
   8  -9  -1 18707.7 911.879   1
   9  -1   1 19295.5 863.569  26
   8  -9  -1 23953.2 1388.59   2
  -8   9   1 20911.5 979.838  43
  -9   1  -1 17426.9 677.703  25
  -8   9   1 20671.4 843.188  42
  -8   9   1 20489.1 657.315  31
   1   8  -1 19947.2 790.246  42
  -9   1  -1 20106.9 762.902  50
  -9   1  -1 20586.0 913.606  40
  -9   1  -1 19468.9 887.064  24
  -9   1  -1 17631.7 1100.09   3
   1   8  -1 23021.1 894.625  39
  -1  -8   1 19172.2 802.145  22
   8  -9  -1 21121.9 684.342  48
  -8   9   1 22752.9 841.777  37
   8  -9  -1 22508.3 816.169  20
  -1  -8   1 20815.9 968.841  13
   9  -1   1 22097.5 802.664  16
   1   8  -1 21375.0 1006.45  32
   1   8  -1 22115.5 926.922  17
  -9   1  -1 21318.2 922.926   8
  -9   1  -4 5470.42 486.535  50
  -1  -8   4 6790.95 542.171  28
   9  -1   4 5799.35 583.516  49
   8  -9  -4 5874.39 540.569  48
   1   8  -4 5015.31 549.009  30
  -8   9   4 4389.96 470.395  17
  -8   9   4 4887.27 564.702  29
  -1  -8   4 5829.92 469.432  46
   1   8  -4 4821.82 650.014  45
   9  -1   4 6176.36 552.528  26
   9  -1   4 5437.64 403.174  16
  -8   9   4 6112.78 655.738  43
  -9   1  -4 4981.03 516.442   8
  -9   1  -4 6097.94 632.141  25
   1   8  -4 4224.22 499.386  42
  -8   9   4 4712.91 570.541  41
  -9   1  -4 6692.85 737.685  40
  -9   1  -4 6089.50 701.897  24
   1   8  -4 4872.90 464.624  39
   8  -9  -4 6163.39 479.881  38
   1   8  -4 5756.68 507.364  31
  -1  -8   4 5419.81 477.703  50
   1   8  -4 4766.60 648.074  32
   8  -9  -4 6828.74 520.548  18
  -1  -8   7 55.1956 129.978  50
   8  -9  -7-366.446 303.199  48
   9  -1   7 411.323 250.870  49
  -1  -8   7-148.408 235.392  46
  -9   1  -7 363.217 300.398  47
  -8   9   7 284.052 248.565  29
  -9   1  -7 331.924 334.988  25
  -8   9   7 39.5029 171.755  17
   1   8  -7-106.451 219.320  30
  -1  -8   7 112.976 200.091  27
   9  -1   7-115.351 209.729  26
  -8   9   7 238.272 212.535  43
  -8   9   7-66.9408 258.285  41
   8  -9  -7 462.157 272.453  25
  -9   1  -7 286.598 348.572  40
  -9   1  -7 98.1176 227.365  24
   8  -9  -7 217.077 249.650  40
   8  -9  -7 225.908 217.094  38
   8  -9  -7 443.109 261.521  18
   1   8  -7 432.941 376.432  45
  -1  -8   7 241.520 175.443  19
   8  -9  -7 133.036 203.221   7
   1   8  -7 224.013 307.591  32
   0   9   6 408.071 219.116  12
  -9   9  -6 934.040 375.685  47
  -9   0   6 694.912 296.087  46
  -9   9  -6 561.703 262.467  31
   9  -9   6 1757.08 348.147  44
   9  -9   6 856.582 287.406  26
  -9   9  -6 746.588 317.131  25
  -9   9  -6 508.770 355.435  42
   0   9   6 484.707 257.538  41
   0  -9  -6 560.751 296.672  25
   9  -9   6 594.197 232.584  16
   9   0  -6 721.225 476.329  48
   0  -9  -6 251.740 340.417  40
   0  -9  -6 814.760 385.379   7
   0  -9  -6 456.987 329.711  22
   9   0  -6 682.548 291.105  38
   9   0  -6 855.395 341.258  10
   9   0  -6 954.210 306.221  21
  -9   0   6 465.300 200.453  14
  -9   0   6 988.877 287.253  19
   0   9   6 299.009 254.648  17
   0   9   6 1624.00 366.959  45
   9  -9   3 1125.63 224.610  11
   9  -9   3 818.466 208.165  49
   0   9   3 1534.19 312.367  12
   9   0  -3 1740.85 475.344  48
  -9   0   3 1545.04 250.990  50
  -9   9  -3 1362.20 270.944  47
   0   9   3 1342.49 354.684  17
  -9   9  -3 1408.89 324.348  29
   9   0  -3 1324.53 272.201  16
   0   9   3 1520.27 304.070  45
   9  -9   3 1842.53 370.051  44
   9  -9   3 1442.66 264.905  16
  -9   9  -3 1645.85 318.866  25
   0   9   3 1722.11 301.713  42
   0  -9  -3 1418.16 228.934  25
  -9   9  -3 1454.81 310.476  31
   0   9   3 1291.58 324.557  32
  -9   9  -3 1464.04 348.360  42
   0   9   3 1408.33 348.490  41
   9   0  -3 1458.12 373.486  45
   0  -9  -3 796.273 230.126  40
  -9   0   3 1619.87 308.190  46
   9   0  -3 1286.62 234.538  38
  -9   0   3 1674.64 275.350  14
  -9   9  -3 1019.97 235.851  37
   9   0  -3 1514.58 297.549  21
   9   0  -3 994.038 285.818  49
   0  -9  -3 1369.26 274.768   7
  -9   0   3 1647.81 260.810   8
  -9   9   0 33352.6 984.586  31
   9   0   0 36332.2 1332.23  49
   9  -9   0 33693.7 1212.67  49
   0   9   0 31435.2 937.771  31
  -9   9   0 32725.5 908.019  17
   0   9   0 34868.9 1277.84  17
   9   0   0 31647.3 1283.65  48
   9  -9   0 29419.3 716.096  11
  -9   9   0 32929.2 1119.21  29
   9   0   0 27939.3 971.680  45
   0   9   0 34954.3 1236.10  45
   9   0   0 33183.2 1064.36  16
   9  -9   0 33339.2 923.697  16
  -9   9   0 29091.0 1081.89  43
   0   9   0 33179.2 1052.12  42
  -9   9   0 31864.6 1073.10  42
  -9   0   0 33549.7 958.691  50
  -9   0   0 33850.6 1133.85   8
  -9   0   0 30817.5 1021.60  40
   0  -9   0 31764.0 841.627  50
  -9   0   0 29821.4 980.769  24
  -9   0   0 30397.4 870.666  23
   0   9   0 33967.1 1064.78  39
   0  -9   0 33274.3 1135.41  22
  -9   9   0 33277.4 1060.36  37
  -9   9   0 33710.7 989.728  50
   9   0   0 28758.2 1006.17  32
   0   9   0 35329.1 1280.30  32
  -9   0   0 30727.0 923.551  46
   9  -9  -3-125.210 226.430  18
   0   9  -3 84.4288 153.532  31
   0   9  -3-192.104 229.516  45
   9  -9  -3 182.937 156.202  48
   0   9  -3 100.121 183.682  30
   9   0   3 223.467 187.162  49
  -9   9   3 272.786 132.874  17
  -9   9   3 128.016 169.346  29
   0  -9   3 110.481 164.589  28
   0   9  -3 156.022 148.746  48
  -9   0  -3 211.373 134.386  50
   9   0   3-20.4162 209.197  26
  -9   9   3 77.6421 191.830  43
  -9   9   3 302.498 156.340  42
  -9   0  -3 236.262 171.572   8
   0   9  -3 347.097 188.605  42
   9   0   3 545.533 173.643  16
  -9   0  -3 271.704 182.650  25
  -9   9   3 504.761 198.765  41
  -9   0  -3 213.715 232.875  40
   9  -9  -3 197.934 151.975  15
  -9   0  -3 384.109 240.257  24
   0   9  -3 222.968 166.131  39
   0  -9   3 428.744 190.048  23
   9  -9  -3 347.565 178.792  38
  -9   9   3 265.546 139.138  37
   0  -9   3 210.274 140.111  46
   0   9  -3 91.0561 223.709  32
   0  -9   6-18.3768 157.260  50
   9   0   6 140.607 231.763  49
   0   9  -6 141.441 210.338  30
  -9   0  -6-119.080 290.831  47
   9  -9  -6-204.945 303.679  48
   0  -9   6-324.947 252.812  46
   0  -9   6 85.3401 184.241  28
   0  -9   6-227.900 235.617  27
   9   0   6-541.168 272.202  26
  -9   9   6-106.702 246.383  43
   9  -9  -6 157.331 209.997  18
   0   9  -6-66.3864 211.564  42
   9  -9  -6 391.005 236.458  25
  -9   0  -6-279.703 348.574  40
  -9   0  -6 173.984 278.463  24
   9  -9  -6-18.9256 163.964  38
  -9   9   6 98.0348 215.245  29
   0   9  -6 35.9455 166.428  31
   0   9  -6 10.1509 246.821  45
  -9   0  -6 115.262 273.182  25
   0   9  -6 3.40291 281.937  32
  10  -9  -8-9.22632 196.570  18
  10  -9  -8 291.683 283.102  48
   9   1   8 70.8859 136.541  12
  -1  10  -8 87.3657 163.233  30
   1 -10   8-272.976 171.914  46
   9   1   8-266.247 188.876  26
 -10   9   8 127.731 204.408  43
  -9  -1  -8 554.904 302.600  40
  -9  -1  -8 66.3754 205.799  25
 -10   9   8 313.276 226.463  41
  10  -9  -8 38.5867 196.138  25
  -9  -1  -8 345.827 241.537  24
  10  -9  -8 217.223 209.364  40
  10  -9  -8 274.726 193.800  38
   1 -10   8 267.038 199.267  27
   1 -10   8 75.9573 148.050   9
  -1  10  -5 49.2334 186.203  31
   9   1   5-284.274 275.633  26
  10  -9  -5-163.021 255.667  48
  10  -9  -5 421.253 219.498  18
 -10   9   5 216.207 225.040  29
   1 -10   5 119.025 139.500  46
   1 -10   5 184.094 148.287  28
  -1  10  -5-173.436 230.493  45
 -10   9   5 29.2746 216.794  43
  -1  10  -5 6.05483 181.053  30
  -9  -1  -5 359.165 296.025  25
  -9  -1  -5 283.023 193.769   8
  -1  10  -5 31.8338 182.530  42
 -10   9   5 24.2260 220.402  41
  10  -9  -5-228.708 216.213  25
  -9  -1  -5-44.4460 306.436  40
  -9  -1  -5 524.225 316.702  24
   9   1   5-248.205 248.274  49
  10  -9  -5 147.290 169.165  38
  -1  10  -5 497.415 305.551  32
  -9  -1  -2 1971.30 367.234   8
  10  -9  -2 2214.59 294.007  48
 -10   9   2 1823.24 226.096  50
  -1  10  -2 1723.19 300.845  30
   9   1   2 1159.07 248.417  48
  -1  10  -2 2009.39 341.411  17
 -10   9   2 1840.55 318.997  29
   1 -10   2 1776.62 220.438  46
   9   1   2 1652.45 301.143  49
  -1  10  -2 1570.49 320.162  45
  -1  10  -2 1838.29 290.697  31
   9   1   2 1834.38 273.767  16
   9   1   2 1719.94 317.692  26
 -10   9   2 1591.99 330.916  43
 -10   9   2 2070.27 285.898  42
  -1  10  -2 2126.19 334.008  42
 -10   9   2 1620.15 264.289  41
  -9  -1  -2 1431.51 299.712  40
  10  -9  -2 2112.63 333.815  15
  -9  -1  -2 1549.99 320.527  24
  -1  10  -2 2132.76 310.822  39
   1 -10   2 2073.94 331.081  23
 -10   9   2 1912.90 290.642  14
  10  -9  -2 2408.50 343.345  38
 -10   9   2 2067.27 291.047  37
  10  -9  -2 1721.22 258.760  20
   1 -10   2 1751.20 288.339  13
  -1  10  -2 1368.39 304.469  32
  -9  -1  -2 1628.21 253.170  50
  -1  10   1 13102.3 598.218  31
  -9  -1   1 12886.3 643.195  46
   9   1  -1 14619.1 866.839  49
 -10   9  -1 14778.0 780.692  31
  -1  10   1 14731.5 916.123  17
   9   1  -1 14061.4 962.113  48
 -10   9  -1 14694.7 778.344  29
   9   1  -1 15527.3 823.430  16
  -9  -1   1 14350.1 740.763   8
   9   1  -1 12621.8 795.081  45
  -1  10   1 15276.0 837.381  45
  10  -9   1 14428.8 675.475  16
  -1  10   1 16010.5 817.308  42
 -10   9  -1 13596.9 764.151  42
  -9  -1   1 13276.8 649.796  23
 -10   9  -1 15397.5 802.448  50
   1 -10  -1 13986.5 620.424   7
   9   1  -1 14889.6 714.472  21
 -10   9  -1 15307.2 774.672  37
 -10   9  -1 14461.6 701.629   8
  10  -9   1 15159.8 879.281  49
   9   1  -1 13471.3 828.832  32
  -1  10   1 17195.5 938.697  32
   1 -10  -1 13459.8 512.109  50
  -9  -1   1 13499.5 653.458  50
  -9  -1   4 1969.41 353.721  46
   9   1  -4 1783.83 528.534  48
 -10   9  -4 2427.09 419.985  47
 -10   9  -4 2734.35 472.076  31
  -1  10   4 1607.57 427.661  17
  -1  10   4 2162.82 366.604  12
   9   1  -4 1932.79 320.510  16
   9   1  -4 2355.87 491.102  45
  -1  10   4 1519.59 324.458  45
  10  -9   4 1694.56 296.869  26
  10  -9   4 1918.51 333.770  16
  10  -9   4 2292.74 374.141  44
 -10   9  -4 2406.22 432.637  25
 -10   9  -4 1693.75 401.829  42
  -1  10   4 1654.25 389.673  41
 -10   9  -4 1626.87 318.086  40
   1 -10  -4 1606.85 359.636  40
   1 -10  -4 2504.25 401.831   7
  -9  -1   4 2149.09 318.004  14
   9   1  -4 1541.30 286.130  38
   9   1  -4 2385.48 419.073  21
   1 -10  -4 2047.03 309.487  25
  10  -9   4 1369.84 259.438  49
  -9  -1   4 1602.79 275.694  50
 -10   9  -4 1540.57 288.230  37
   9   1  -4 2034.63 485.383  32
 -10   9  -7 404.884 322.534  42
   9   1  -7 37.0791 328.451  48
 -10   9  -7-0.57040 184.208  31
   1 -10  -7 260.635 229.587  48
 -10   9  -7-523.123 317.025  47
  10  -9   7-225.696 174.731  46
  -9  -1   7-101.475 187.054  46
   9   1  -7-0.86576 374.145  45
   9   1  -7 110.476 286.048  10
  10  -9   7-294.981 209.747  44
  10  -9   7-53.0424 183.157  26
 -10   9  -7-97.9316 236.757  25
  -1  10   7-159.283 222.852  41
   1 -10  -7-574.144 298.676  25
   1 -10  -7-527.867 318.361  40
  -1  10   7-60.8596 240.897  17
   1 -10  -7-209.503 235.117  22
   9   1  -7 104.211 225.669  38
  -9  -1   7 199.749 153.554  14
  10  -9   7-304.336 170.379  16
  -9  -1   7-241.229 227.201  19
   9   1  -7-406.166 359.715  32
   2 -10   6 746.467 243.014  28
  10  -8  -6 398.016 229.796  18
  10  -8  -6 209.693 258.396  48
  -8  -2  -6 125.253 228.625  47
 -10   8   6 471.831 258.840  29
   2 -10   6 594.970 237.896  46
   2 -10   6 181.737 177.162  11
   2 -10   6 453.048 236.518  27
   8   2   6-642.770 268.686  26
 -10   8   6 219.783 257.585  43
  -2  10  -6 61.8031 242.811  42
  -8  -2  -6 840.816 364.047  25
  -8  -2  -6 352.947 222.280   8
 -10   8   6-217.681 276.019  41
  -2  10  -6 438.923 256.431  30
  10  -8  -6 542.066 235.167  25
  -8  -2  -6 725.703 447.810  40
  -2  10  -6 39.9023 178.349  31
  -8  -2  -6 811.208 381.050  24
  10  -8  -6 545.878 257.119  38
   8   2   6 558.309 269.014  49
  -2  10  -3 582.579 233.366  32
   8   2   3 403.699 195.262  49
   2 -10   3 496.563 170.944  28
 -10   8   3 523.167 209.932  29
 -10   8   3 520.153 207.340  46
  -2  10  -3 506.634 225.404  45
  -8  -2  -3 585.443 160.576  50
   8   2   3 271.328 211.778  26
  -2  10  -3 859.577 245.949  31
 -10   8   3 385.729 235.490  43
  -8  -2  -3 670.562 224.890  25
 -10   8   3 647.892 172.066  42
   8   2   3 640.452 168.628  16
  -2  10  -3 422.339 205.852  42
 -10   8   3 465.274 184.809  41
  -8  -2  -3 791.597 296.782   8
   2 -10   3 595.967 171.592  46
  -8  -2  -3 334.519 215.980  40
  10  -8  -3 734.923 226.259  15
  -2  10  -3 508.922 200.575  39
   2 -10   3 508.943 169.927  23
 -10   8   3 586.325 213.388  14
  10  -8  -3 527.050 200.344  38
  10  -8  -3 802.798 241.101  48
 -10   8   3 615.943 168.667  37
  10  -8  -3 513.116 205.954  18
  -8  -2  -3 323.664 209.131  13
  -2  10  -3 526.827 204.924  30
 -10   8   0 7315.53 505.917  50
  -2  10   0 7667.65 625.577  17
  -8  -2   0 6741.36 538.998   8
  -2  10   0 6663.26 430.394  31
   8   2   0 6607.18 616.996  48
  10  -8   0 7528.73 451.079  16
  -8  -2   0 6014.67 394.494  46
 -10   8   0 6250.18 435.530  42
 -10   8   0 6398.01 498.742  29
   8   2   0 6566.61 525.011  45
   8   2   0 7138.55 533.231  49
   8   2   0 7093.08 526.653  16
  -2  10   0 7335.85 540.294  45
 -10   8   0 5365.36 434.376  43
  -2  10   0 7186.04 549.466  42
  -8  -2   0 5722.34 416.152  40
  -8  -2   0 6112.75 443.956  24
  10  -8   0 8111.25 658.374  49
  -8  -2   0 6445.65 467.138  23
 -10   8   0 6727.94 424.926  14
   8   2   0 6187.32 419.569  21
 -10   8   0 7126.22 500.205  37
  10  -8   0 7337.25 499.930  20
 -10   8   0 6550.79 483.099   8
   8   2   0 5815.95 513.439  32
  -2  10   0 7999.62 594.928  32
  -8  -2   0 7411.56 456.288  50
  -8  -2   3 901.324 210.142  50
  -2  10   3 910.104 280.585  32
 -10   8  -3 1098.63 317.012  31
  -2  10   3 932.354 317.661  17
   8   2  -3 1064.67 416.353  48
 -10   8  -3 1126.88 285.484  47
  -8  -2   3 963.059 180.583  28
  -8  -2   3 1104.47 239.647  46
 -10   8  -3 762.718 250.782  42
   8   2  -3 1262.08 367.096  45
  -2  10   3 789.100 250.403  45
  10  -8   3 1047.98 295.422  44
  10  -8   3 945.005 207.526  26
   8   2  -3 1233.58 263.136  16
 -10   8  -3 1287.58 317.395  25
  -2  10   3 1319.08 290.572  42
  -2  10   3 1499.97 386.893  41
  10  -8   3 1101.73 245.764  16
   2 -10  -3 1111.86 201.628  25
 -10   8  -3 853.267 230.121  40
  10  -8   3 876.579 252.896  49
   2 -10  -3 951.974 232.862  40
 -10   8  -3 1117.93 285.288  29
   8   2  -3 1048.26 263.134  21
 -10   8  -3 877.355 222.926  37
  -8  -2   3 1106.17 233.833  14
  -8  -2   3 1163.54 204.554   8
   2 -10  -3 852.601 208.015   7
   8   2  -3 1442.58 388.032  32
  -2  10   3 1232.66 273.054  12
 -10   8  -6 2772.22 558.821  47
   8   2  -6 1398.74 543.608  48
  -2  10   6 1456.81 418.955  17
  -8  -2   6 1953.47 388.147  46
   8   2  -6 1671.16 520.775  45
  10  -8   6 2966.64 410.279  44
   8   2  -6 2079.67 506.941  10
  10  -8   6 1760.47 374.521  26
 -10   8  -6 2594.06 517.131  25
 -10   8  -6 2558.32 457.502  31
 -10   8  -6 1239.42 424.060  42
   2 -10  -6 1854.49 391.403  25
   2 -10  -6 1654.62 425.480  40
   8   2  -6 1871.39 394.617  39
   8   2  -6 1566.03 399.272  38
  -2  10   6 1574.94 424.163  41
   2 -10  -6 1946.35 439.398   7
  10  -8   6 2124.07 337.864  16
  -8  -2   6 1745.18 288.149   9
  -8  -2   6 1493.74 301.928  14
  -8  -2   6 1944.79 345.349  19
   8   2  -6 2749.41 640.099  32
  -3  10  -7 558.459 292.837  42
  10  -7  -7 125.039 281.421  48
  -3  10  -7 159.536 212.080  30
   7   3   7 355.528 211.668  12
  -3  10  -7 232.689 216.530  47
 -10   7   7 227.817 236.279  29
   3 -10   7 654.023 240.409  46
   7   3   7 186.292 205.771  26
   3 -10   7 401.697 168.442  44
   3 -10   7 737.534 249.543  11
 -10   7   7 147.785 213.799  43
  -7  -3  -7 212.475 331.406  25
 -10   7   7 201.672 221.642  41
  10  -7  -7 700.604 271.101  25
  -7  -3  -7 964.106 447.170  40
  10  -7  -7 476.640 287.417  18
  -7  -3  -7 1072.93 398.314  24
  10  -7  -7 548.180 270.089  40
  10  -7  -7 1054.85 331.462  38
  -3  10  -7 455.991 214.123  31
   3 -10   7 714.277 242.360   9
   3 -10   7 864.456 278.483  27
  10  -7  -4 748.421 229.058  18
   7   3   4 690.163 231.848  49
  -3  10  -4 765.752 309.532  42
  10  -7  -4 929.997 290.549  48
   3 -10   4 571.316 163.944  44
  -3  10  -4 618.482 212.241  47
 -10   7   4 506.949 210.121  29
  -3  10  -4 805.503 239.609  30
 -10   7   4 501.690 199.579  46
  -3  10  -4 1054.99 262.435  31
   7   3   4 474.360 202.492  26
 -10   7   4 840.125 296.507  43
   3 -10   4 319.114 147.702  46
  -7  -3  -4 1102.03 334.051  25
 -10   7   4 524.516 190.766  41
  -7  -3  -4 1148.52 410.010  40
  10  -7  -4 872.229 238.802  38
 -10   7   4 1035.29 270.513  14
   3 -10   4 869.085 210.057  28
  -7  -3  -4 379.279 234.186  13
 -10   7   1 4786.30 391.662  50
  -3  10  -1 5042.75 389.815  31
   7   3   1 4080.38 373.690  49
  -7  -3  -1 4843.83 500.328   8
  -3  10  -1 5167.04 493.637  17
  10  -7  -1 4532.75 390.559  48
   7   3   1 4123.29 450.462  48
 -10   7   1 4430.90 396.830  29
  -3  10  -1 4371.70 352.340  29
   3 -10   1 4178.15 299.267  46
   7   3   1 5392.85 432.087  16
  10  -7  -1 4552.49 348.519  16
   7   3   1 3793.78 384.824  45
 -10   7   1 4087.03 418.241  43
  -3  10  -1 4644.19 464.747  42
  10  -7  -1 5537.20 566.131  49
  -7  -3  -1 4129.85 392.820  40
  -7  -3  -1 4167.81 426.276  24
  10  -7  -1 4818.37 435.148  15
 -10   7   1 4765.38 385.945  14
   7   3   1 4506.74 314.295  21
 -10   7   1 5032.97 399.990  37
  10  -7  -1 4635.71 402.991  20
  -3  10  -1 4300.33 410.703  45
 -10   7   1 5091.75 448.155   8
  -7  -3  -1 5185.01 509.637  13
   7   3   1 4324.40 424.978  32
  -3  10  -1 4592.39 440.422  32
  -7  -3  -1 4532.13 343.045  50
  -7  -3   2 925.095 200.462  50
   3 -10  -2 590.276 108.432  18
  -3  10   2 789.329 217.773  42
  -7  -3   2 644.809 152.402  28
 -10   7  -2 575.569 146.427   8
 -10   7  -2 853.627 208.980  29
  -3  10   2 886.854 229.282  45
  -7  -3   2 826.674 171.376   8
   7   3  -2 909.879 193.262  10
  10  -7   2 648.078 157.897  26
 -10   7  -2 1027.40 265.451  25
   7   3  -2 797.799 219.860  16
  -3  10   2 471.432 151.465  29
  -7  -3   2 752.461 177.736  46
 -10   7  -2 814.836 203.193  42
  10  -7   2 737.154 187.106  16
 -10   7  -2 1055.73 241.068  40
   3 -10  -2 692.008 157.614  40
  -3  10   2 904.124 222.355  32
  -7  -3   2 861.693 210.296  23
   7   3  -2 866.051 312.012  48
  -3  10   2 1249.93 293.530  17
   7   3  -2 1274.88 336.993  45
 -10   7  -2 987.281 261.327  50
   7   3  -2 838.928 212.649  21
  10  -7   2 724.084 259.032  49
 -10   7  -2 918.417 217.145  37
  10  -7   2 901.407 205.006  20
   7   3  -2 899.586 303.839  32
   7   3  -5 2682.19 618.885  48
 -10   7  -5 3638.17 534.384  31
  -7  -3   5 2835.37 409.439  46
  -3  10   5 1644.78 320.546  29
  -3  10   5 2021.89 447.142  17
  -7  -3   5 2990.79 354.029  28
  -3  10   5 3070.85 457.063  45
  10  -7   5 2479.96 365.365  44
   7   3  -5 2345.06 452.134  10
  10  -7   5 2816.75 393.160  26
  10  -7   5 2620.26 354.131  16
   3 -10  -5 3239.11 425.593  25
 -10   7  -5 2920.13 501.154  25
 -10   7  -5 2236.95 472.520  42
  -3  10   5 2521.24 521.291  41
   3 -10  -5 2423.02 421.005  40
  10  -7   5 2132.78 347.356  49
 -10   7  -5 3578.05 567.135  47
 -10   7  -5 1877.31 405.769  40
   3 -10  -5 3712.68 476.225   7
  -7  -3   5 2784.88 337.106  14
   7   3  -5 1756.84 358.174  38
   7   3  -5 2159.93 424.596  30
   7   3  -5 2618.54 619.370  32
   3 -10  -5 2071.87 261.299  18
   7   3  -5 2588.92 612.104  45
  -7  -3   5 2158.15 309.023  50
   3 -10  -8 117.566 195.934  48
 -10   7  -8 0.65412 230.721  47
  -3  10   8 26.2904 184.106  17
  -7  -3   8 287.570 191.748  46
   7   3  -8 23.3912 334.452  45
  10  -7   8 21.5501 152.822  44
  10  -7   8 118.812 175.891  26
 -10   7  -8 162.554 232.067  25
 -10   7  -8-15.0533 162.320  42
  -3  10   8-199.551 226.633  41
   3 -10  -8-917.358 338.122  25
   3 -10  -8 293.376 278.129  40
   3 -10  -8-489.252 262.683  22
  -7  -3   8-0.34640 170.364   9
  -7  -3   8-619.245 224.211  19
   7   3  -8-638.199 421.400  32
   6   4   8-208.762 169.622  12
  10  -6  -8 23.2431 274.252  48
  -4  10  -8-84.4204 197.449  30
 -10   6   8-215.177 181.494  29
   6   4   8-123.361 158.565  17
   4 -10   8 25.9648 136.278  46
  -4  10  -8-21.3376 186.788  47
  10  -6  -8 114.012 228.056  10
   4 -10   8 73.5265 141.153  44
 -10   6   8 101.655 168.058  43
  -4  10  -8-199.471 261.391  42
  -6  -4  -8-231.291 293.384  25
 -10   6   8 32.4883 182.324  41
  -6  -4  -8 228.715 315.693  40
  -6  -4  -8 272.095 296.015  24
  10  -6  -8 33.0348 189.277  38
   4 -10   8 101.700 167.525   9
  10  -6  -8 621.272 310.376  18
   6   4   5 721.830 227.164  49
  10  -6  -5 621.403 329.769  48
  -4  10  -5 298.230 195.271  30
  -4  10  -5 490.158 214.755  31
 -10   6   5 677.088 249.742  29
   4 -10   5 357.005 187.909  11
  -4  10  -5 562.787 234.355  47
   4 -10   5 796.352 210.462  28
   4 -10   5 750.777 234.560  27
   6   4   5 407.902 168.521  45
   6   4   5 427.635 210.257  26
   4 -10   5 672.449 190.324  44
  10  -6  -5 534.316 215.207  18
 -10   6   5 837.752 328.524  43
  -4  10  -5 559.667 304.295  42
  -6  -4  -5 326.529 306.021  25
 -10   6   5 630.567 244.047  41
   4 -10   5 676.653 227.786  46
  10  -6  -5 426.835 182.232  25
  -6  -4  -5 979.364 448.028  40
   6   4   5 350.258 204.240  17
  -6  -4  -5 874.124 409.806  22
  10  -6  -5 604.405 217.773  38
 -10   6   5 890.051 274.571  14
  10  -6  -5 394.626 161.976  21
 -10   6   5 512.111 210.197  46
  -6  -4  -5 319.856 237.961  13
  -4  10  -2 9552.75 531.445  30
 -10   6   2 10477.6 642.951  46
   6   4   2 9190.18 545.460  49
  10  -6  -2 9929.89 641.416  48
  -4  10  -2 11429.7 611.214  31
  -4  10  -2 11270.9 731.829  17
 -10   6   2 9069.40 589.352  29
  -4  10  -2 8570.55 472.330  47
  -4  10  -2 9897.01 598.076  29
  -4  10  -2 7849.84 528.503  45
   6   4   2 9337.87 591.769  45
   6   4   2 10510.9 574.233  16
 -10   6   2 10480.0 549.699  50
  10  -6  -2 9791.09 499.832  16
 -10   6   2 8779.87 639.703  43
  -4  10  -2 9718.92 726.862  42
  -6  -4  -2 9768.78 682.851  40
  10  -6  -2 11063.8 654.085  15
   6   4   2 9154.83 474.874  39
   4 -10   2 9761.36 543.840  23
  -6  -4  -2 11558.9 873.376  22
 -10   6   2 10688.8 598.577  14
  10  -6  -2 12738.6 717.372  38
   4 -10   2 10220.6 585.699  44
 -10   6   2 10286.4 540.621  37
 -10   6   2 12293.6 701.666   8
  -6  -4  -2 10259.3 793.873  13
  -4  10  -2 8382.31 564.390  32
   6   4   2 10532.3 668.243  32
  -6  -4  -2 9491.30 469.945  50
  10  -6   1 16089.6 915.574  49
  -6  -4   1 14108.8 696.221   8
  -6  -4   1 15493.1 646.858  50
 -10   6  -1 13575.2 660.877  29
   6   4  -1 15626.5 920.707  48
  -4  10   1 14263.2 655.726  45
   6   4  -1 14503.2 858.450  45
   6   4  -1 15696.1 769.162  16
  10  -6   1 12891.3 575.249  26
  10  -6   1 14836.9 647.040  16
  -4  10   1 14525.6 549.667  31
  -4  10   1 15577.1 861.463  17
  -4  10   1 14507.2 766.230  42
 -10   6  -1 15448.9 796.281  40
  -6  -4   1 12884.5 540.753  46
  -4  10   1 13367.5 682.211  29
  -6  -4   1 13807.7 748.635  23
   6   4  -1 14781.0 691.690  21
 -10   6  -1 16470.7 820.972  50
  10  -6   1 13662.1 627.020  20
 -10   6  -1 15088.7 697.342   8
   6   4  -1 14721.9 633.312  12
   6   4  -1 13895.5 846.403  32
  -4  10   1 14919.2 703.222  32
  10  -6   4 3571.86 454.655  49
   6   4  -4 4314.74 665.960  48
  -4  10   4 4380.38 585.812  17
  -4  10   4 3367.53 447.017  29
   6   4  -4 3954.55 648.627  45
  -6  -4   4 5017.26 424.442  28
  -4  10   4 4295.36 460.252  45
   6   4  -4 4986.45 546.619  10
 -10   6  -4 6164.51 650.280  31
   6   4  -4 3571.74 513.708  30
  10  -6   4 4827.39 451.432  44
  10  -6   4 4312.60 430.554  26
  10  -6   4 5104.25 450.570  16
  -4  10   4 4100.26 458.973  43
 -10   6  -4 4772.44 580.777  25
  -6  -4   4 4652.36 472.528  46
  -4  10   4 5883.88 589.152  42
   4 -10  -4 5242.74 448.319  25
 -10   6  -4 3728.54 505.775  42
  -4  10   4 4302.66 638.302  41
 -10   6  -4 5102.21 589.308  40
   4 -10  -4 4688.27 478.948  40
   6   4  -4 4631.72 529.243  21
  -6  -4   4 4671.45 403.850  14
 -10   6  -4 4458.26 445.255  37
  10  -6   4 3559.72 347.884  20
   6   4  -4 4312.14 660.592  32
   4 -10  -4 5236.01 367.582  18
 -10   6  -4 4619.68 564.476  50
  -6  -4   4 4250.52 411.681  50
 -10   6  -7 1208.70 388.410  40
   4 -10  -7 1541.19 406.375  48
  -6  -4   7 1999.09 373.716  46
 -10   6  -7 2276.07 533.572  47
  -4  10   7 1080.52 318.304  29
  -4  10   7 1286.42 394.451  17
  10  -6   7 1334.15 319.557  49
   6   4  -7 1730.69 594.115  45
  10  -6   7 1678.67 314.757  44
  10  -6   7 1441.01 350.407  26
 -10   6  -7 1007.29 399.406  25
  10  -6   7 1494.31 282.131  46
 -10   6  -7 1389.18 416.190  42
  -6  -4   7 2672.87 377.018   9
  -4  10   7 2204.07 510.986  41
   4 -10  -7 2226.66 456.093  25
   4 -10  -7 1929.19 466.467  40
   6   4  -7 1183.20 428.250  38
   4 -10  -7 2241.06 457.396   7
  -6  -4   7 2047.29 343.112  19
   4 -10  -7 2308.83 364.372  18
   6   4  -7 1551.12 550.452  32
   6   4  -7 1008.59 352.652  30
  -5  10  -6-11.9896 171.338  31
   5 -10   6-35.6076 193.547  11
  -5  10  -6-59.7502 197.303  30
  10  -5  -6 424.658 336.405  48
   5   5   6 119.982 179.511  12
  -5  10  -6-223.656 208.641  47
 -10   5   6 69.1763 193.715  29
   5   5   6 114.197 186.598  17
 -10   5   6 351.553 207.173  46
   5 -10   6 238.163 239.180  27
   5   5   6 517.914 210.796  45
   5   5   6-313.742 215.923  26
   5 -10   6 199.133 177.594  44
   5 -10   6-91.8991 182.807  46
 -10   5   6 476.351 289.827  43
  -5  10  -6-315.149 287.033  42
  10  -5  -6 380.408 238.954  18
  -5  -5  -6-236.155 306.442  25
 -10   5   6-111.982 175.293  41
  -5  -5  -6 604.378 420.125  40
  -5  -5  -6 153.098 300.523  22
  10  -5  -6 593.132 280.907  38
 -10   5   6-151.796 202.936  14
   5   5   3 1546.91 322.875  12
  -5  10  -3 1616.87 257.393  30
  10  -5  -3 1711.86 349.367  48
 -10   5   3 1608.80 275.465  29
 -10   5   3 1802.98 301.068  46
   5   5   3 1322.25 256.440  17
   5 -10   3 1851.95 235.165  28
   5   5   3 1508.88 271.223  45
   5   5   3 1529.85 215.679  16
  -5  10  -3 1686.48 252.276  47
   5   5   3 1122.07 231.579  49
   5 -10   3 1638.05 234.379  27
   5   5   3 1783.05 314.750  26
   5 -10   3 1559.99 274.642  44
  -5  10  -3 1987.89 400.333  42
  -5  10  -3 1846.62 300.291  31
  -5  -5  -3 1358.29 297.818  25
  -5  -5  -3 1838.78 396.334  40
 -10   5   3 2026.62 297.412  14
  10  -5  -3 2417.13 330.175  38
  -5  -5  -3 1936.19 483.332  22
 -10   5   3 1432.84 214.490  37
 -10   5   3 1933.07 310.154   8
 -10   5   3 1519.38 225.355  19
   5   5   3 1645.32 320.015  32
  10  -5  -3 1930.65 272.824  18
  -5  -5  -3 1571.22 382.925  13
 -10   5   3 1520.35 217.369  50
  10  -5   0 30175.5 1279.09  49
  -5  10   0 31147.7 1106.16  17
  -5  -5   0 28170.5 1068.34   8
   5   5   0 28150.5 1110.50  45
  -5  10   0 31144.8 1074.10  29
   5   5   0 27838.3 1006.08  12
  -5  10   0 27579.2 815.234  45
   5   5   0 32433.5 1032.42  16
 -10   5   0 31122.3 1022.67  50
  -5  -5   0 29118.8 827.756  50
  10  -5   0 26606.9 809.581  26
  10  -5   0 30141.3 894.111  16
  10  -5   0 24078.0 950.153  48
  -5  10   0 31088.3 1130.73  42
   5   5   0 30483.4 1178.35  48
  10  -5   0 28862.0 932.517  15
   5   5   0 28862.6 973.452  39
 -10   5   0 27903.2 808.458  14
   5   5   0 28664.1 841.178  21
  -5  10   0 29788.1 844.530  31
  10  -5   0 30578.5 912.143  20
 -10   5   0 22225.1 1090.91  35
  -5  -5   0 29892.3 1179.46  13
   5 -10   0 26131.0 1048.35  33
 -10   5   0 29188.6 989.522   8
   5   5   0 29259.7 1143.58  32
  -5  10   0 32160.5 957.515  32
 -10   5   0 28349.0 880.269  29
 -10   5  -3 669.169 235.775  50
   5 -10  -3 433.004 137.489  18
   5   5  -3 238.573 250.447  48
   5   5  -3 344.766 202.338  30
  -5  10   3 431.145 185.582  29
  -5  10   3 385.238 203.179  17
  -5  -5   3 726.905 195.005  46
   5   5  -3 499.992 282.144  45
  -5  -5   3 469.873 153.969  28
  10  -5   3 300.226 169.526  44
  10  -5   3 571.205 201.325  26
   5   5  -3 1003.63 242.423  16
  -5  10   3 434.667 210.000  43
 -10   5  -3 511.356 152.367   8
  -5  10   3 688.074 231.587  42
 -10   5  -3 251.586 192.123  25
  -5  10   3 378.072 276.911  41
  10  -5   3 440.271 171.052  16
 -10   5  -3 848.491 294.482  40
 -10   5  -3 359.169 200.758  24
  -5  -5   3 642.856 210.212  23
   5   5  -3 431.577 199.097  39
   5   5  -3 415.692 193.553  10
  -5  -5   3 495.217 190.231  50
  10  -5   3 537.201 151.754  20
   5   5  -3 874.586 315.883  32
  10  -5   3 435.834 219.471  49
  -5  10   3 581.615 189.078  45
  10  -5   6 2840.28 436.454  49
  -5  10   6 3646.63 589.644  17
  -5  -5   6 5399.89 522.420  28
  -5  10   6 3268.50 526.021  29
 -10   5  -6 7028.74 800.453  47
   5   5  -6 3551.34 734.930  45
  10  -5   6 3549.70 401.113  44
  10  -5   6 4068.63 407.537  16
  10  -5   6 4133.80 497.536  26
   5 -10  -6 5336.70 640.756  48
  -5  10   6 2985.49 437.314  43
 -10   5  -6 4700.51 671.299  25
   5 -10  -6 6285.29 619.145  25
  -5  10   6 6002.93 796.377  41
 -10   5  -6 4799.68 652.618  40
   5 -10  -6 4490.12 582.327  40
  -5  -5   6 4432.02 512.308  46
 -10   5  -6 3736.00 528.515  24
   5   5  -6 3051.69 413.906  39
   5 -10  -6 5541.77 598.737   7
 -10   5  -6 5282.50 581.385  31
   5   5  -6 3651.44 722.113  48
   5   5  -6 4541.41 811.047  32
   5 -10  -6 4895.06 460.847  18
   5   5  -6 3699.41 567.789  30
  -5  -5   6 3469.79 378.238  50
   6 -10   7 3157.16 435.835  11
  -6  10  -7 1582.60 382.875  47
   4   6   7 1944.33 412.359  17
  -6  10  -7 1730.61 387.923  31
  10  -4  -7 1820.31 548.145  48
 -10   4   7 1403.51 353.194  29
 -10   4   7 2145.48 369.415  14
   6 -10   7 1755.90 314.853  44
   6 -10   7 1747.36 347.308  46
 -10   4   7 1834.06 366.058  46
  10  -4  -7 2965.69 513.082  10
   6 -10   7 1926.51 340.873  16
 -10   4   7 2894.16 504.803  43
   4   6   7 2045.47 379.686  12
  -6  10  -7 2000.98 571.389  42
  -4  -6  -7 1833.04 490.104  25
  -4  -6  -7 2860.95 668.113  40
  -4  -6  -7 1799.67 495.886  22
  10  -4  -7 2326.41 473.995  38
  -6  10  -7 1125.36 349.974  30
  10  -4  -7 3049.12 522.612  18
  10  -4  -4-6.61129 138.463  18
  -6  10  -4 90.9016 166.719  31
   4   6   4 209.803 168.886  49
 -10   4   4 213.314 160.689   8
  -6  10  -4 140.368 135.659  30
   4   6   4 141.435 183.142  12
  -6  10  -4 86.2398 136.463  47
 -10   4   4 115.446 141.323  29
   4   6   4 100.616 157.243  17
 -10   4   4 332.012 204.421  46
   6 -10   4-108.184 181.579  11
   4   6   4 219.509 157.302  32
   6 -10   4 266.090 116.743  28
   4   6   4-8.55143 142.243  45
   6 -10   4 139.644 140.102  27
   4   6   4-147.086 215.350  26
   6 -10   4 125.512 172.481  44
  -6  10  -4 262.547 274.974  42
  -4  -6  -4 108.643 231.630  25
  -4  -6  -4 238.877 285.656  40
  -4  -6  -4 331.395 322.671  22
  10  -4  -4 22.8335 194.420  38
 -10   4   4 98.5713 142.620  14
  10  -4  -4 135.718 132.672  21
  10  -4  -4 41.0394 258.705  48
 -10   4   4 212.486 142.241  19
  10  -4  -1 12296.7 842.600  49
  10  -4  -1 10143.7 697.015  48
   4   6   1 10702.5 598.982  17
 -10   4   1 10621.2 537.100  29
  -6  10  -1 12735.5 715.842  29
   4   6   1 11383.0 708.358  45
   4   6   1 13195.1 631.490  16
   6 -10   1 11347.5 426.031  27
  10  -4  -1 12230.1 596.970  16
 -10   4   1 11687.0 633.040  46
  -6  10  -1 12927.0 701.741  17
  -6  10  -1 12613.7 774.114  42
  10  -4  -1 11415.4 593.230  15
   4   6   1 11497.8 588.753  39
   4   6   1 12937.4 754.401  12
  -4  -6  -1 11626.7 796.378  22
 -10   4   1 12070.8 569.486  14
  -6  10  -1 12911.4 605.312  31
  -4  -6  -1 10721.9 801.814  13
 -10   4   1 12406.4 677.085   8
   4   6   1 12679.6 762.105  32
  -4  -6  -1 11898.3 490.361  50
 -10   4   1 12593.6 625.681  50
 -10   4  -2 34513.8 1192.76  50
  -4  -6   2 28813.1 849.991  46
  10  -4   2 33980.7 1313.73  49
   4   6  -2 34447.8 1114.74  31
   4   6  -2 32965.0 1367.38  48
  -6  10   2 29947.0 1149.49  17
  -4  -6   2 32821.3 996.585  50
  -6  10   2 28652.2 1117.82  29
 -10   4  -2 30439.4 906.622  29
   4   6  -2 34908.6 1113.88  16
   4   6  -2 31736.9 1369.72  45
  -6  10   2 29964.9 916.968  45
  10  -4   2 29952.2 1000.80  26
  10  -4   2 33005.6 982.763  16
  -6  10   2 33159.4 1267.26  43
 -10   4  -2 31965.5 1139.08  25
  -6  10   2 32299.3 1112.10  42
  -6  10   2 30340.0 1310.20  41
 -10   4  -2 35054.3 1300.60  40
 -10   4  -2 33572.7 1228.49  24
  -4  -6   2 32854.8 1188.59  23
   4   6  -2 34723.7 1237.05  39
  10  -4   2 29902.5 961.457  44
   6 -10  -2 32459.8 860.201  38
  10  -4   2 29161.8 848.334  20
   6 -10  -2 31833.1 884.422  20
   4   6  -2 30562.6 1350.79  32
 -10   4  -2 31668.2 1085.87   8
   4   6  -5 1632.39 460.951  48
   4   6  -5 1924.05 424.458  30
  -6  10   5 1466.04 365.924  29
  -4  -6   5 2066.58 341.501  46
  -6  10   5 1539.10 393.296  17
  -4  -6   5 2754.15 374.850  28
   6 -10  -5 2754.45 443.752  48
  10  -4   5 1941.28 283.484  44
  10  -4   5 1906.70 289.761  16
  10  -4   5 2896.56 415.893  26
  -6  10   5 2291.89 404.097  43
   6 -10  -5 2527.19 371.504  25
 -10   4  -5 1984.16 462.174  25
  -6  10   5 2613.39 536.079  41
 -10   4  -5 3109.56 559.308  40
 -10   4  -5 1800.93 386.533  24
   6 -10  -5 1953.24 376.753  40
  -4  -6   5 1935.21 300.799  50
   4   6  -5 1455.38 322.791  39
   4   6  -5 1783.68 518.738  45
 -10   4  -5 2716.13 433.511  31
   6 -10  -5 1638.64 257.070  38
  10  -4   5 1911.01 372.107  49
   6 -10  -5 2701.82 328.126  18
   4   6  -5 2025.96 523.112  32
  -6  10   8 173.608 234.910  41
  10  -4   8 5.82265 156.442  49
   6 -10  -8-209.844 219.693  48
   4   6  -8-331.561 240.365  30
  -6  10   8-533.371 251.823  17
  -4  -6   8 97.4866 160.669  46
   4   6  -8 663.054 479.108  45
  10  -4   8-71.8436 169.007  44
  10  -4   8 292.710 210.889  26
 -10   4  -8-90.9185 216.105  25
 -10   4  -8 350.487 248.616  42
 -10   4  -8 238.850 258.957  47
   6 -10  -8-0.59765 220.262  25
 -10   4  -8-143.088 212.824  40
   6 -10  -8 148.429 215.786  40
   6 -10  -8 67.2865 218.495   7
  -4  -6   8 100.704 176.719   9
  -4  -6   8-284.688 174.354  19
  -6  10   8-402.491 205.423  29
   4   6  -8 369.026 371.593  32
   6 -10  -8 76.4335 184.149  18
  -7  10  -8 36.9271 171.308  30
  10  -3  -8 136.978 340.479  48
  -7  10  -8-182.700 219.042  47
 -10   3   8-337.302 190.767  29
   7 -10   8 87.8439 147.248  46
   3   7   8 32.6313 144.341  17
 -10   3   8 119.254 163.338  46
  10  -3  -8-319.176 250.872  10
   7 -10   8 87.2420 143.678  44
   7 -10   8-277.111 200.882  26
 -10   3   8 71.5157 159.030  43
  -7  10  -8 201.271 263.877  42
  -3  -7  -8-220.911 279.426  25
  -3  -7  -8-171.367 296.042  40
  10  -3  -8-36.5172 261.944  18
  10  -3  -8-99.3926 231.217  38
   7 -10   5 3811.13 444.670  11
   3   7   5 2861.96 469.375  17
 -10   3   5 3547.72 466.123  46
 -10   3   5 2727.87 407.189  29
  -7  10  -5 2760.65 423.066  47
  10  -3  -5 2947.39 595.727  48
   3   7   5 2749.95 390.040  45
   7 -10   5 3411.31 416.492  44
  -7  10  -5 3220.42 475.877  25
  -3  -7  -5 2753.42 465.581  25
  -7  10  -5 2704.41 576.738  42
   3   7   5 2173.16 348.728  41
  -3  -7  -5 2938.13 571.926  40
  -7  10  -5 3641.96 494.253  31
   3   7   5 3362.48 488.198  12
 -10   3   5 3627.82 442.672  14
  10  -3  -5 3467.18 460.795  38
  -3  -7  -5 2331.68 522.466  22
  10  -3  -5 3693.89 453.676  21
   7 -10   5 4322.57 449.185  27
 -10   3   5 3527.59 393.121  19
  10  -3  -5 3065.75 400.176  18
   3   7   2 4296.59 482.710  12
  10  -3  -2 4013.86 535.147  49
  10  -3  -2 3681.96 500.807  48
   3   7   2 3090.45 394.048  17
  -7  10  -2 3678.50 310.205  47
 -10   3   2 2996.68 302.028  29
  -7  10  -2 4075.81 449.616  29
   3   7   2 3833.50 326.422  16
   3   7   2 3187.05 402.368  45
   7 -10   2 3563.03 282.029  27
  10  -3  -2 3501.96 355.670  16
   3   7   2 4418.66 370.130  42
  -7  10  -2 3930.48 481.445  42
  -7  10  -2 4329.66 434.309  17
  -3  -7  -2 3260.37 403.284  40
  -7  10  -2 3761.32 386.892  31
   3   7   2 3449.80 316.531  39
  -3  -7  -2 4079.67 555.417  22
  10  -3  -2 4288.65 404.685  38
 -10   3   2 4290.30 414.393  46
 -10   3   2 4101.03 374.039  14
  -7  10  -2 3534.21 360.873  37
 -10   3   2 4185.80 405.222   8
   3   7   2 4041.29 475.905  32
  10  -3  -2 3591.87 299.055  18
 -10   3   2 3315.07 325.480  50
 -10   3  -1 41992.1 1191.64  50
  10  -3   1 44237.2 1547.16  49
   3   7  -1 43479.4 1209.84  31
  -7  10   1 40024.0 1189.32  17
  10  -3   1 33526.4 1148.69  48
   3   7  -1 43838.6 1436.75  48
 -10   3  -1 41861.5 1271.51   8
 -10   3  -1 40604.7 925.711  29
   3   7  -1 44458.0 1214.33  16
   3   7  -1 41111.4 1436.01  45
  -7  10   1 40781.2 945.807  45
  -7  10   1 39611.1 915.170  31
  10  -3   1 42960.2 1129.88  16
  10  -3   1 38779.2 1158.20  26
   3   7  -1 43289.4 1206.38  17
  -7  10   1 41938.8 1423.13  43
 -10   3  -1 36988.3 1089.27  25
  -7  10   1 42009.0 1334.62  29
  -7  10   1 41635.8 1274.94  42
 -10   3  -1 43822.2 1360.65  40
  10  -3   1 35872.5 909.806  15
   3   7  -1 44853.8 1326.22  39
  -3  -7   1 39877.9 1383.16  23
 -10   3  -1 37783.5 938.321  14
  -3  -7   1 43742.4 1424.94  13
   3   7  -1 41260.4 1461.49  32
  -3  -7   1 43404.4 1070.95  50
  -3  -7   4 789.840 223.342  50
 -10   3  -4 813.970 263.052  50
   3   7  -4 1270.12 278.027  31
   7 -10  -4 1353.43 302.349  48
  10  -3   4 1135.98 315.476  49
  -7  10   4 901.391 281.567  29
  -3  -7   4 906.779 225.363  46
  -3  -7   4 1367.12 270.918  28
   3   7  -4 1124.34 396.940  45
  10  -3   4 1143.75 207.105  44
 -10   3  -4 1209.99 243.723   8
  10  -3   4 1685.88 319.612  26
  -7  10   4 1117.47 321.221  43
  -7  10   4 1493.89 319.775  42
 -10   3  -4 847.466 310.145  25
  -7  10   4 878.582 279.958  17
  10  -3   4 1133.70 218.931  16
  -7  10   4 952.719 343.568  41
 -10   3  -4 1259.19 378.203  40
 -10   3  -4 1197.09 306.302  24
   3   7  -4 1149.33 277.301  39
   3   7  -4 1054.74 329.517  48
   7 -10  -4 1084.39 200.032  38
   3   7  -4 813.350 301.343  30
  -3  -7   4 1063.23 179.248  14
   7 -10  -4 1721.24 273.321  18
   3   7  -4 1019.57 397.158  32
  -7  10   7 1195.94 356.525  29
   7 -10  -7 1248.98 391.618  48
  -7  10   7 588.638 282.329  17
  -3  -7   7 1434.73 325.501  46
   3   7  -7 1746.87 599.738  45
  -3  -7   7 1630.31 324.253  27
  10  -3   7 1359.94 269.969  44
  10  -3   7 1759.97 382.204  26
  -7  10   7 981.989 286.474  43
 -10   3  -7 1522.87 444.159  25
  -7  10   7 1786.47 493.742  41
   7 -10  -7 1908.94 370.163  18
   7 -10  -7 1911.20 407.709  25
 -10   3  -7 2038.56 499.096  40
 -10   3  -7 1055.22 322.431  24
   3   7  -7 1460.46 419.177  30
   7 -10  -7 1458.40 405.718  40
  10  -3   7 1131.55 344.267  49
   7 -10  -7 1698.29 334.023  38
 -10   3  -7 1776.95 461.155  47
  -3  -7   7 2012.30 319.857  19
   7 -10  -7 1133.51 347.320   7
   3   7  -7 1456.89 570.266  32
  -8  10  -6 3131.22 506.029  31
  10  -2  -6 2521.86 629.565  48
 -10   2   6 2102.91 387.594  29
  -8  10  -6 2601.90 463.043  47
   8 -10   6 2486.15 401.978  46
   2   8   6 3427.17 460.791  45
   8 -10   6 3913.99 463.285  44
   8 -10   6 2668.30 397.133  16
  -8  10  -6 2416.55 457.452  25
  -8  10  -6 2401.16 575.944  42
   2   8   6 1772.11 363.915  41
  -2  -8  -6 2508.56 510.435  25
  -2  -8  -6 1862.99 523.176  40
 -10   2   6 1237.04 325.261  46
 -10   2   6 2992.57 430.396  14
  10  -2  -6 2807.59 480.813  38
  -2  -8  -6 2848.73 621.712  22
   2   8   6 2752.04 496.343  17
  10  -2  -6 3281.47 473.068  21
 -10   2   6 3116.89 412.662  19
   2   8   6 3109.26 477.009  12
  10  -2  -6 2467.83 452.532  18
  10  -2  -3 4721.62 564.426  49
  10  -2  -3 5616.59 679.244  48
 -10   2   3 4447.69 382.214  29
  -8  10  -3 5840.06 473.070  47
   8 -10   3 6718.05 480.264  11
   2   8   3 5719.07 544.090  45
  10  -2  -3 6434.34 515.984  16
   8 -10   3 5942.94 408.741  27
 -10   2   3 5234.45 421.028  50
   8 -10   3 6586.86 592.111  44
  -2  -8  -3 4561.44 422.931  25
  -8  10  -3 6237.12 661.215  42
  -2  -8  -3 4713.76 539.730  40
  -2  -8  -3 6456.04 593.781   7
  10  -2  -3 6313.47 496.439  38
  -2  -8  -3 6467.60 730.763  22
 -10   2   3 6839.97 520.944  14
  10  -2  -3 6940.78 558.432  21
  -8  10  -3 5262.71 453.546  37
   2   8   3 7267.65 651.290  12
   2   8   3 4698.08 556.621  17
 -10   2   3 6167.61 504.391   8
  10  -2  -3 5546.33 383.563  18
   2   8   3 6281.54 591.079  32
 -10   2   3 6647.71 554.940  46
  -8  10  -3 6002.81 555.522  31
  -8  10   0 28727.5 888.999  31
   2   8   0 27161.0 939.342  31
  10  -2   0 31091.3 1320.53  49
   2   8   0 29200.8 1096.50  17
  10  -2   0 26956.6 1164.26  48
   2   8   0 28608.7 1156.55  45
  -8  10   0 27641.7 932.060  17
   8 -10   0 26884.9 707.690  11
  -8  10   0 29485.4 1106.70  29
  10  -2   0 29406.4 976.453  16
 -10   2   0 25748.6 899.283  46
   2   8   0 28496.8 895.826  42
  -8  10   0 28060.3 1083.26  42
 -10   2   0 28166.9 1036.04  40
  10  -2   0 24703.8 750.174  15
   2   8   0 28992.7 1020.16  39
   8 -10   0 27369.4 996.144  49
  -2  -8   0 28116.2 810.721  50
  -2  -8   0 25917.3 1083.58  22
 -10   2   0 26385.3 858.924  14
  -8  10   0 30247.9 1007.10  37
   2   8   0 28855.4 1044.10  12
 -10   2   0 27589.0 916.789  50
  -2  -8   0 29035.7 1248.42  13
   2   8   0 28968.0 1205.02  32
 -10   2   0 28500.2 1038.29   8
 -10   2  -3 4151.44 444.338  50
   2   8  -3 5118.61 481.449  31
  10  -2   3 4447.03 529.137  49
   8 -10  -3 4953.56 453.585  48
   2   8  -3 4480.24 527.784  48
  -8  10   3 4131.20 440.289  17
   2   8  -3 4124.45 514.962  30
 -10   2  -3 4350.75 477.949  25
  -8  10   3 4320.76 501.594  29
  -2  -8   3 3600.12 365.209  46
   2   8  -3 4780.36 616.520  45
  -2  -8   3 4700.85 442.702  28
  10  -2   3 4651.50 398.299  16
  10  -2   3 4817.05 472.579  26
  -8  10   3 4511.28 563.388  43
  -8  10   3 4444.98 454.320  42
 -10   2  -3 5088.82 508.052   8
  -8  10   3 4056.33 510.406  41
 -10   2  -3 5237.85 597.545  40
   8 -10  -3 4908.94 433.671  15
 -10   2  -3 4831.59 565.822  24
  -2  -8   3 5083.39 499.269  23
   2   8  -3 4963.05 503.403  39
   8 -10  -3 5192.30 424.585  38
   2   8  -3 4199.31 598.619  32
   8 -10  -3 5282.98 452.545  18
  -2  -8   3 4521.43 434.790  50
   2   8  -6 2444.11 484.278  30
   8 -10  -6 3065.33 522.917  48
  -8  10   6 2112.44 458.077  29
 -10   2  -6 3114.81 538.796  47
  -2  -8   6 2520.98 390.270  46
  -8  10   6 1504.54 364.850  17
  -2  -8   6 4105.07 473.442  28
   2   8  -6 2621.88 632.766  45
  10  -2   6 3165.99 465.034  26
  -8  10   6 2670.60 466.443  43
 -10   2  -6 3230.98 584.254  25
   8 -10  -6 3504.08 484.772  25
  -8  10   6 3304.48 592.868  41
 -10   2  -6 4607.03 719.338  40
 -10   2  -6 2323.47 483.133  24
   2   8  -6 2538.43 433.998  31
   8 -10  -6 1815.04 393.718  40
  10  -2   6 1511.36 375.762  49
  -2  -8   6 1884.22 316.039  50
   8 -10  -6 3200.11 416.901  38
   8 -10  -6 2828.87 411.135  18
   2   8  -6 2482.76 619.749  32
  -9  10  -7 11.3374 222.817  31
  -1  -9  -7 719.305 299.524  48
   9 -10   7 39.4893 179.339  44
   1   9   7 124.216 160.410  12
  10  -1  -7 4.96120 321.204  48
  -9  10  -7 73.7738 256.322  47
 -10   1   7 108.008 194.720  46
   1   9   7 174.239 199.806  17
  10  -1  -7 446.978 382.178  45
  10  -1  -7 546.623 348.810  10
   9 -10   7 256.455 209.200  26
  -9  10  -7-16.8378 202.599  25
  -9  10  -7 692.118 348.982  42
   1   9   7 75.8707 183.728  41
  -1  -9  -7 50.5957 245.049  25
   9 -10   7-38.1673 141.495  16
  -1  -9  -7 341.315 338.304  40
  -1  -9  -7 264.643 314.353  22
  10  -1  -7 240.064 250.053  38
 -10   1   7 304.465 186.951  14
   9 -10   7 247.744 183.890  46
 -10   1   7 268.142 222.582  19
  -9  10  -4 1644.41 369.098  31
   1   9   4 1247.35 318.076  12
  -9  10  -4 892.978 264.495  47
  10  -1  -4 893.913 453.599  48
 -10   1   4 1224.32 247.092   8
   9 -10   4 1882.92 322.262  11
 -10   1   4 1071.31 298.780  46
  10  -1  -4 317.865 214.019  49
  10  -1  -4 1406.51 268.248  16
   1   9   4 763.735 272.402  45
 -10   1   4 782.285 200.116  50
  -9  10  -4 1215.42 373.903  42
   1   9   4 781.124 259.624  41
  -1  -9  -4 989.368 256.291  25
   9 -10   4 996.845 265.183  16
  -1  -9  -4 767.736 316.782  40
   1   9   4 670.569 280.121  17
  -1  -9  -4 987.918 374.906  22
  10  -1  -4 955.287 247.627  38
  -1  -9  -4 1565.21 365.168   7
  10  -1  -4 1585.31 340.216  21
 -10   1   4 1574.12 295.021  14
   9 -10   4 1240.51 305.787  44
   1   9   1 5177.59 538.019  17
  10  -1  -1 4678.65 594.982  48
  -9  10  -1 5755.24 526.032  29
 -10   1   1 5140.15 430.440  46
  10  -1  -1 4327.15 455.829  45
   1   9   1 5886.90 541.212  45
  10  -1  -1 5375.60 477.571  16
   9 -10   1 5281.95 423.610  16
   1   9   1 5248.01 425.021  42
  -9  10  -1 5446.63 533.555  42
   1   9   1 6288.66 546.016  12
  -9  10  -1 5368.42 428.025  17
   9 -10   1 6139.37 514.601  49
  -1  -9  -1 4457.17 382.465   7
   1   9   1 5488.97 450.358  39
  -1  -9  -1 5531.38 565.123  22
  10  -1  -1 5354.29 401.603  38
 -10   1   1 5416.55 426.431  14
  -9  10  -1 5721.71 478.765  37
  10  -1  -1 4633.04 476.279  32
   9 -10   1 5526.02 368.001  11
   1   9   1 6695.62 616.880  32
  10  -1  -1 5919.34 617.818  49
 -10   1   1 5406.23 481.801   8
  -1  -9  -1 5455.84 341.467  50
 -10   1   1 5641.87 441.510  50
  -9  10  -1 5665.80 467.770  31
   9 -10  -2 2957.20 324.865  48
  -9  10   2 1981.12 274.364  17
   1   9  -2 2409.64 368.751  48
  -9  10   2 2546.45 375.200  29
  -1  -9   2 2092.50 235.579  46
   1   9  -2 1928.54 390.963  45
 -10   1  -2 2995.37 404.873   8
  10  -1   2 2143.07 371.898  49
  10  -1   2 2615.34 318.997  16
  10  -1   2 1694.60 291.671  26
  -9  10   2 2318.57 405.461  43
 -10   1  -2 1985.10 282.883  25
  -9  10   2 2336.32 322.653  42
   1   9  -2 1706.20 279.384  42
  -9  10   2 2057.80 334.975  41
 -10   1  -2 2355.34 375.360  40
 -10   1  -2 2866.00 414.663  24
   9 -10  -2 2770.23 379.472  15
   1   9  -2 2549.56 370.205  39
  -1  -9   2 2467.23 374.010  23
   1   9  -2 2546.04 329.031  31
   9 -10  -2 2397.23 316.547  38
  -9  10   2 2833.45 347.097  37
 -10   1  -2 2113.64 297.067  50
   9 -10  -2 2165.53 284.530  20
   1   9  -2 2101.90 343.418  17
  -1  -9   2 2802.85 366.807  13
   1   9  -2 2017.61 385.595  32
  -1  -9   2 2217.14 306.820  50
   9 -10  -5 1114.23 277.158  18
   1   9  -5 893.216 280.103  31
   9 -10  -5 1210.19 336.600  48
  -9  10   5 605.426 269.179  29
  -9  10   5 743.854 242.747  17
   1   9  -5 897.631 411.381  45
  -1  -9   5 679.672 207.055  46
  -1  -9   5 1502.64 307.914  28
  -1  -9   5 500.069 200.278  50
  10  -1   5 774.553 264.490  26
   1   9  -5 949.460 330.441  30
 -10   1  -5 733.836 229.344   8
  -9  10   5 605.673 287.454  43
  10  -1   5 803.065 192.882  16
 -10   1  -5 708.284 332.835  25
   1   9  -5 512.734 213.118  42
  -9  10   5 624.905 300.140  41
   9 -10  -5 490.606 235.219  25
 -10   1  -5 1196.13 438.103  40
 -10   1  -5 897.982 340.328  24
   1   9  -5 647.221 221.479  39
  10  -1   5 1053.03 317.926  49
   9 -10  -5 838.283 239.868  38
   1   9  -5 792.941 355.529  32
   9 -10  -8-183.075 255.380  48
  -9  10   8 41.7693 172.851  29
  -1  -9   8 55.1242 153.060  46
  -1  -9   8-166.780 160.716  27
  10  -1   8-38.5092 151.094  26
  -9  10   8-111.932 161.244  43
 -10   1  -8 218.101 239.729  25
  -9  10   8-356.331 225.623  41
   9 -10  -8-332.601 243.782  25
 -10   1  -8 29.3781 189.911  40
 -10   1  -8 5.75128 174.086  24
   9 -10  -8 312.379 252.650  40
   9 -10  -8 214.072 204.523  18
  -1  -9   8 114.483 155.801   9
   0  10   5 57.0614 166.158  12
 -10   0   5 54.5212 125.797  50
 -10   0   5 84.4712 231.645  46
  10   0  -5 710.251 443.734  48
 -10  10  -5 300.163 256.568  31
   0  10   5-366.829 312.838  17
  10   0  -5 569.474 382.874  45
   0  10   5-134.787 198.103  45
  10   0  -5 42.2640 224.565  10
  10 -10   5 199.718 184.703  26
 -10  10  -5-179.271 268.621  25
 -10  10  -5 128.005 231.324  47
 -10  10  -5 3.58178 219.961  42
   0  10   5-102.412 253.148  41
   0 -10  -5-137.176 222.578  25
  10 -10   5 189.084 184.777  16
   0 -10  -5-49.3597 232.276  40
   0 -10  -5 297.345 337.694  22
  10   0  -5 84.9466 156.008  38
   0 -10  -5 277.892 251.327   7
  10   0  -5 209.068 244.382  21
 -10   0   5 133.003 175.458  14
  10 -10   5-151.974 222.120  44
 -10   0   5 3.58206 165.735  19
  10 -10   2 7478.38 571.701  49
  10   0  -2 7084.49 696.254  49
  10   0  -2 7572.27 791.481  48
   0  10   2 7426.86 706.908  17
  10 -10   2 7783.92 481.142  11
 -10  10  -2 7160.13 501.072  47
 -10  10  -2 7945.62 643.667  29
 -10   0   2 8017.43 574.585  46
  10   0  -2 7552.74 679.372  45
   0  10   2 8423.24 666.957  45
  10   0  -2 8273.90 647.824  16
  10 -10   2 6556.42 436.579  26
  10 -10   2 8082.76 557.974  16
   0  10   2 8385.40 609.191  42
 -10  10  -2 7113.01 648.427  42
 -10  10  -2 8451.18 658.837  31
   0  10   2 9319.02 707.877  12
   0 -10  -2 7642.14 551.285   7
   0 -10  -2 8703.57 755.857  22
 -10   0   2 8559.07 573.460  14
  10   0  -2 8599.63 617.505  21
 -10  10  -2 8209.72 612.755  37
 -10   0   2 7444.44 516.999  50
  10   0  -2 7275.38 676.651  32
 -10   0   2 8133.66 578.061   8
   0  10   2 8860.59 761.697  32
  10 -10  -1 9942.83 746.634  49
 -10   0  -1 10584.6 735.466   8
  10 -10  -1 9481.64 512.893  16
  10 -10  -1 9262.23 512.604  48
  10   0   1 9107.98 685.942  48
 -10  10   1 8749.65 507.421  17
 -10  10   1 9230.36 643.857  29
   0  10  -1 9778.37 732.822  45
  10   0   1 10192.0 635.680  16
 -10   0  -1 9368.97 562.961  50
 -10  10   1 8690.51 690.821  43
 -10  10   1 9887.11 634.860  42
   0  10  -1 9604.89 649.242  42
 -10   0  -1 9176.44 657.488  40
 -10   0  -1 9275.59 664.449  24
   0  10  -1 10731.6 750.050  17
   0  10  -1 10522.7 691.764  39
   0  10  -1 10225.9 604.387  31
   0 -10   1 9497.72 545.144  50
 -10  10   1 10320.4 644.546  37
  10 -10  -1 10651.0 635.499  20
   0 -10   1 10484.5 761.737  13
   0  10  -1 10003.4 765.887  32
  10   0   1 10219.8 737.770  49
 -10  10   1 9594.79 523.847  31
   0  10  -4 485.602 228.744  31
  10 -10  -4 165.536 200.112  48
 -10   0  -4 268.145 139.403  50
 -10  10   4 383.589 232.514  29
   0  10  -4 47.9091 193.869  30
   0 -10   4 664.766 228.984  28
  10 -10  -4 520.674 223.719  18
  10   0   4-57.4549 236.000  26
   0  10  -4 191.827 230.070  45
 -10  10   4 229.236 252.684  43
 -10   0  -4 158.106 174.615   8
  10   0   4 301.977 140.297  16
 -10   0  -4 314.408 216.861  25
   0  10  -4 238.426 157.694  42
 -10  10   4 13.2832 166.590  41
 -10   0  -4 700.587 359.414  40
 -10   0  -4 247.493 272.692  24
   0  10  -4 344.279 185.323  39
   0 -10   4 397.146 171.830  46
  10 -10  -4 461.874 194.787  38
   0 -10   4 232.512 157.100  50
   0  10  -4 455.260 299.820  32
  10   0   4 195.140 208.794  49
  10   0   7 462.003 244.339  49
   0  10  -7 125.386 189.953  31
  10 -10  -7 183.919 255.542  48
 -10   0  -7 315.997 244.361  47
  10 -10  -7 410.344 250.921  18
 -10  10   7 146.294 201.147  29
   0 -10   7 74.3198 152.369  46
   0 -10   7 53.2461 140.802  11
   0 -10   7 177.630 183.153  27
  10   0   7-336.861 216.861  26
 -10  10   7 100.581 189.205  43
 -10   0  -7 13.9303 227.052  25
 -10  10   7-113.143 187.178  41
  10 -10  -7 79.6917 164.525  25
 -10   0  -7 664.841 369.295  40
 -10   0  -7 45.2194 199.560  24
  10 -10  -7 74.3031 214.614  40
  10 -10  -7 46.9720 159.789  38
   0 -10   7 331.919 157.242  50
  10 -10  -7-489.322 244.564   7
   0  10  -7 208.311 223.386  30
   1 -11   6 182.572 152.001  50
  11 -10  -6 300.745 214.499  18
 -11  10   6 66.3639 184.254  29
  10   1   6 298.461 205.442  49
  -1  11  -6 489.181 248.285  31
  11 -10  -6 581.375 324.226  48
  -1  11  -6 337.207 244.105  30
 -10  -1  -6 350.387 261.409  47
   1 -11   6 159.954 168.085  46
   1 -11   6 292.227 193.163  11
   1 -11   6 666.826 229.178  28
   1 -11   6 549.238 236.305  27
  10   1   6 221.076 200.351  26
 -10  -1  -6 370.576 193.435   8
 -11  10   6 250.841 227.419  43
 -10  -1  -6 628.898 358.860  25
  -1  11  -6 356.674 236.586  42
 -11  10   6 483.467 255.620  41
  11 -10  -6 734.010 265.310  25
 -10  -1  -6 526.279 348.749  40
 -10  -1  -6 573.526 319.561  24
  11 -10  -6 557.237 247.254  38
  -1  11  -3 286.092 215.645  30
  -1  11  -3 56.4816 199.805  45
  -1  11  -3 170.581 186.870  31
  11 -10  -3 151.025 163.782  48
 -11  10   3 287.241 216.217  29
   1 -11   3 102.653 119.709  46
  11 -10  -3 355.477 215.058  18
  10   1   3-50.2455 226.232  26
 -11  10   3 189.061 233.236  43
   1 -11   3 204.560 162.846  28
 -10  -1  -3 101.527 197.387   8
  10   1   3 7.38979 129.101  16
 -11  10   3 162.405 143.187  42
  -1  11  -3 83.6418 165.429  42
 -11  10   3 71.7416 154.049  41
 -10  -1  -3 368.562 254.713  40
  11 -10  -3 30.3926 160.873  15
 -10  -1  -3 127.365 186.191  24
  -1  11  -3-128.650 188.159  39
   1 -11   3 217.246 164.933  23
  10   1   3 189.967 176.690  49
  11 -10  -3 203.917 194.846  38
 -11  10   3 46.0349 139.059  37
 -10  -1  -3-118.604 147.814  50
  -1  11  -3-53.4600 216.104  32
 -11  10   0 11854.0 683.893  31
  11 -10   0 12958.4 900.841  49
  10   1   0 12028.6 797.331  49
  -1  11   0 12626.9 866.700  17
 -10  -1   0 10256.1 576.522  46
 -11  10   0 12345.6 762.241  29
  10   1   0 9053.53 635.712  45
  -1  11   0 12034.4 784.247  45
  10   1   0 12450.1 755.029  16
 -11  10   0 12083.1 692.632  50
  10   1   0 11496.5 865.112  48
  11 -10   0 11643.5 623.441  16
  -1  11   0 12462.1 751.256  42
 -11  10   0 10642.5 641.075  42
 -10  -1   0 10095.8 628.631  40
 -10  -1   0 10285.7 576.649  23
   1 -11   0 11348.8 739.440  22
  10   1   0 11958.7 626.986  21
 -11  10   0 12380.6 751.602  37
  11 -10   0 13139.7 736.562  20
  -1  11   0 10582.5 613.434  31
 -10  -1   0 12155.6 767.698   8
  10   1   0 9795.19 681.001  32
  -1  11   0 12825.3 848.804  32
   1 -11   0 8628.16 489.303  50
 -10  -1   0 11241.9 630.413  50
  10   1  -3 230.563 228.917  49
 -10  -1   3 269.314 177.810  50
  -1  11   3 239.975 195.368  12
  -1  11   3 74.0270 231.282  32
 -11  10  -3 99.0377 180.988  47
  -1  11   3-101.529 250.888  17
 -11  10  -3 11.6616 212.997  31
 -10  -1   3 410.799 155.765   8
 -11  10  -3 302.887 193.633  29
  -1  11   3 117.757 196.293  45
  11 -10   3 510.665 271.834  44
  10   1  -3 210.034 274.247  45
  11 -10   3 102.473 130.686  26
  10   1  -3 253.302 185.110  16
  -1  11   3 339.393 215.658  42
  11 -10   3-62.5736 171.647  49
 -11  10  -3 50.2475 151.080  42
  11 -10   3 262.909 190.921  16
 -10  -1   3 392.246 237.560  46
   1 -11  -3 264.300 145.568  25
   1 -11  -3-184.540 206.332  40
  10   1  -3-68.3863 218.696  21
 -11  10  -3 122.341 156.208  37
  10   1  -3-200.733 317.925  48
   1 -11  -3-124.834 197.329   7
 -10  -1   3 236.551 174.550  14
  10   1  -3 323.620 265.103  32
 -11  10  -6 1135.11 385.840  31
  10   1  -6 431.091 429.222  48
 -11  10  -6 1408.38 399.705  47
  -1  11   6 1393.11 375.573  17
 -10  -1   6 676.028 281.584  46
  11 -10   6 1800.52 331.287  16
  -1  11   6 1654.86 372.727  45
  10   1  -6 1464.26 460.534  10
  11 -10   6 1310.28 303.920  44
  11 -10   6 1208.01 324.100  26
 -11  10  -6 921.317 340.894  25
 -11  10  -6 694.855 325.657  42
  -1  11   6 571.167 280.231  41
   1 -11  -6 1095.04 329.665  25
   1 -11  -6 1641.48 421.881   7
   1 -11  -6 709.615 325.771  40
   1 -11  -6 1862.16 499.627  22
  10   1  -6 1228.58 463.111  45
 -10  -1   6 1255.77 286.584  14
 -10  -1   6 1792.64 333.075  19
  10   1  -6 1469.92 481.031  32
   9   2   7 837.697 284.897  49
  11  -9  -7 639.616 276.811  18
   2 -11   7 380.244 162.462  50
  -2  11  -7 342.390 189.538  31
  11  -9  -7 654.989 385.430  48
  -2  11  -7 333.203 242.715  30
   9   2   7 366.682 199.469  12
 -11   9   7 48.9673 163.056  29
   2 -11   7 298.318 201.841  46
   2 -11   7 414.291 210.838  11
   2 -11   7 762.660 255.232  27
   9   2   7 343.071 223.427  26
 -11   9   7 236.679 232.372  43
  -2  11  -7 202.958 259.083  42
  -9  -2  -7 621.409 317.604  25
 -11   9   7 393.781 248.050  41
  11  -9  -7 692.915 273.043  25
  -9  -2  -7 140.561 296.460  40
  -9  -2  -7 895.674 349.850  24
  11  -9  -7 331.982 241.051  40
  11  -9  -7 840.522 280.104  38
  11  -9  -4 140.782 191.999  18
  -2  11  -4 28.3941 164.613  31
  11  -9  -4 104.312 233.373  48
  -2  11  -4-59.2674 154.027  30
 -11   9   4 81.1729 164.625  29
   2 -11   4 87.1652 118.984  46
   2 -11   4 142.551 149.195  28
  -2  11  -4-229.577 182.333  45
   9   2   4-67.0051 216.912  26
   9   2   4-39.1094 166.698  49
 -11   9   4-105.308 207.623  43
   9   2   4-206.830 146.662  16
  -9  -2  -4 184.662 191.637  25
  -2  11  -4-226.361 229.889  42
  -9  -2  -4 259.056 250.556   8
 -11   9   4 7.43707 154.669  41
  -9  -2  -4-135.097 287.185  40
  -9  -2  -4 133.476 248.516  24
  11  -9  -4-19.7114 191.596  38
  -2  11  -4 66.5429 156.784  32
 -11   9   1 8013.43 539.024  50
  -2  11  -1 7699.47 525.061  31
  11  -9  -1 8818.70 764.373  49
  -9  -2  -1 8756.30 692.831   8
   9   2   1 7051.73 564.294  49
 -11   9   1 7524.10 576.775  29
  -2  11  -1 8699.19 717.102  17
  11  -9  -1 6956.06 490.120  48
   9   2   1 8175.84 677.316  48
   9   2   1 6147.39 502.492  45
  -2  11  -1 7783.79 630.347  45
   9   2   1 7958.87 592.555  16
 -11   9   1 7318.12 503.313  31
  11  -9  -1 8366.55 495.723  16
 -11   9   1 5809.20 532.092  43
  -2  11  -1 8440.06 654.382  42
  -9  -2  -1 7014.01 548.294  40
  -9  -2  -1 7026.63 569.232  24
  11  -9  -1 9759.81 691.261  15
  -9  -2  -1 6779.74 510.093  23
 -11   9   1 8028.88 555.429  14
   9   2   1 7243.11 438.891  21
 -11   9   1 8867.24 602.604  37
 -11   9   1 9186.80 654.144   8
  11  -9  -1 8345.85 565.027  20
   2 -11   1 7077.65 618.836  13
   9   2   1 6169.93 522.474  32
  -2  11  -1 7817.70 651.366  32
  -9  -2  -1 7799.22 506.069  50
 -11   9  -2 3153.09 485.591  50
  11  -9   2 2241.84 380.980  49
 -11   9  -2 3456.41 449.299  31
  -2  11   2 3175.32 501.208  17
   9   2  -2 2605.02 531.273  48
 -11   9  -2 3375.60 395.824  47
 -11   9  -2 2783.00 380.728  29
  -9  -2   2 2511.25 341.175  46
  -2  11   2 2866.85 398.127  45
   9   2  -2 3497.71 443.024  16
   9   2  -2 1968.18 352.300  49
  11  -9   2 2007.68 261.583  26
  11  -9   2 3009.89 362.591  16
   9   2  -2 2457.66 449.428  45
  -2  11   2 3037.82 405.721  42
 -11   9  -2 2335.72 355.248  42
   2 -11  -2 2762.14 270.706  25
  -9  -2   2 2856.76 355.179  50
   2 -11  -2 2665.43 327.602   7
   9   2  -2 2726.65 376.764  21
 -11   9  -2 3216.45 405.624  37
 -11   9  -2 2861.90 334.433   8
   9   2  -2 2532.68 462.996  32
  -2  11   2 3132.29 439.381  32
  -9  -2   2 3050.97 351.745   8
  -9  -2   5 425.684 170.937  50
 -11   9  -5 600.602 308.346  31
   9   2  -5 263.604 376.637  48
 -11   9  -5 1056.12 359.034  47
  -2  11   5 654.514 300.231  17
  -9  -2   5 218.763 213.431  46
   9   2  -5 289.288 334.902  45
  -2  11   5 528.581 281.280  45
   9   2  -5 552.602 303.238  10
  11  -9   5 775.686 247.131  26
  11  -9   5 520.095 236.730  44
 -11   9  -5 248.565 270.148  25
 -11   9  -5 337.105 243.830  42
  -2  11   5 410.189 310.368  41
  11  -9   5 640.856 243.797  16
   2 -11  -5 259.702 190.430  25
 -11   9  -5 75.7879 174.835  40
   2 -11  -5 125.355 215.902  40
   9   2  -5 338.133 255.422  21
   2 -11  -5 846.287 302.307   7
  -9  -2   5 727.958 231.627  14
   9   2  -5 685.282 397.373  32
   8   3   5-115.355 161.171  49
  11  -8  -5 245.877 222.540  48
  -3  11  -5 200.147 199.913  47
 -11   8   5 27.2039 164.069  29
   3 -11   5 156.478 164.999  46
 -11   8   5-359.043 216.502  46
   3 -11   5-47.6821 157.612  28
  -3  11  -5 220.094 192.963  31
   3 -11   5-121.354 215.832  27
  -3  11  -5 45.1847 156.307  30
   8   3   5-82.5078 195.673  26
 -11   8   5 58.0846 221.772  43
  -3  11  -5-70.0169 247.600  42
  -8  -3  -5 195.278 248.311  25
 -11   8   5-152.236 187.809  41
  -8  -3  -5 205.523 212.405   8
  11  -8  -5-108.178 182.405  25
  -8  -3  -5-127.996 322.769  40
 -11   8   5 193.996 196.025  14
  11  -8  -5-316.319 231.884  38
  11  -8  -5-236.928 238.458  18
  -8  -3  -2 3233.11 483.889   8
  -3  11  -2 3153.70 371.483  31
   8   3   2 2315.49 324.064  49
  -3  11  -2 3499.87 474.597  17
  11  -8  -2 3070.92 380.426  48
  -3  11  -2 2049.56 301.679  30
 -11   8   2 2470.96 350.900  29
   3 -11   2 2771.07 288.494  46
  -3  11  -2 2109.46 341.064  45
   8   3   2 1873.67 292.038  45
   8   3   2 2967.78 347.778  16
 -11   8   2 2672.41 300.413  50
  11  -8  -2 3086.07 505.853  49
  -8  -3  -2 1794.52 253.525  50
 -11   8   2 2174.05 378.222  43
  -3  11  -2 3054.30 440.468  42
  -8  -3  -2 2533.94 389.278  40
  11  -8  -2 2912.64 381.776  15
  -8  -3  -2 2514.28 420.149  24
   8   3   2 2341.61 264.322  39
   3 -11   2 3135.11 371.451  23
 -11   8   2 2841.77 359.079  14
  11  -8  -2 3366.26 429.585  38
 -11   8   2 3346.66 356.958  37
 -11   8   2 3449.01 431.578   8
  -8  -3  -2 2862.75 435.674  13
  -3  11  -2 2366.84 367.093  32
   8   3   2 2463.85 350.594  32
 -11   8  -1 3607.66 429.042  50
  -8  -3   1 3120.17 362.942   8
  -3  11   1 2889.90 281.825  31
  -3  11   1 3579.73 475.962  17
   8   3  -1 3165.90 492.085  48
 -11   8  -1 3214.62 376.808  29
  -8  -3   1 3030.38 310.128  46
   8   3  -1 3799.95 484.710  45
  -3  11   1 2901.27 357.952  45
   8   3  -1 3719.49 436.450  16
  11  -8   1 3362.40 348.392  16
  -3  11   1 3653.26 426.182  42
  11  -8   1 3268.12 467.903  49
  -8  -3   1 2987.18 361.572  23
   8   3  -1 3170.80 347.540  21
 -11   8  -1 3082.82 388.871  37
  11  -8   1 3126.39 368.001  20
 -11   8  -1 3427.69 370.316   8
   8   3  -1 3101.15 467.345  32
  -3  11   1 3883.37 442.068  32
  -8  -3   1 3180.45 346.500  50
  -8  -3   4 296.581 174.564  50
 -11   8  -4 535.463 277.061  31
   8   3  -4 257.624 313.645  48
  -8  -3   4 548.195 230.563  46
  -8  -3   4 339.686 144.392  28
   8   3  -4 337.321 341.737  45
  -3  11   4 366.952 213.111  45
   8   3  -4 442.330 234.367  10
  11  -8   4-307.322 242.070  44
   8   3  -4 174.764 149.848  16
  11  -8   4 290.926 176.977  26
  -3  11   4 475.661 233.602  42
 -11   8  -4 276.141 233.872  25
 -11   8  -4 206.790 238.850  47
 -11   8  -4 352.512 193.841  42
  -3  11   4 219.269 273.613  41
  11  -8   4 388.968 190.314  16
   3 -11  -4 510.297 185.233  25
 -11   8  -4 112.111 172.844  40
   3 -11  -4 313.157 178.741  40
   8   3  -4 338.878 223.858  21
 -11   8  -4 346.135 202.634  37
  11  -8   4 89.2194 168.476  49
  -8  -3   4 599.423 200.128  14
   3 -11  -4 203.385 171.357   7
  -3  11   4 261.254 232.628  17
   8   3  -4 252.485 321.380  32
   3 -11  -7 588.556 283.828  48
 -11   8  -7 184.618 253.572  47
  -8  -3   7 49.9687 176.332  46
   8   3  -7 608.376 397.116  10
   8   3  -7 209.365 370.659  45
  11  -8   7 166.594 188.921  44
  11  -8   7 566.067 242.176  26
 -11   8  -7 440.280 293.282  25
 -11   8  -7 421.344 283.457  42
  -3  11   7 77.9314 210.102  41
  11  -8   7 212.292 171.523  46
   3 -11  -7 89.1892 224.868  25
   3 -11  -7 585.162 314.992  40
   3 -11  -7 574.874 310.494  22
   3 -11  -7 57.8496 245.246   7
  -3  11   7 178.038 223.638  17
   8   3  -7 329.076 330.683  48
  -8  -3   7 273.971 177.909   9
  -8  -3   7 314.715 204.589  19
   8   3  -7 328.532 340.722  32
  -4  11  -6 96.1724 179.230  31
  11  -7  -6 338.347 323.992  48
  -4  11  -6-187.842 205.730  30
   7   4   6 181.821 190.308  12
  -4  11  -6 145.848 200.733  47
 -11   7   6 242.700 194.966  29
   4 -11   6 89.2395 168.652  46
 -11   7   6-124.695 194.095  46
   4 -11   6-95.9124 214.769  11
   4 -11   6 353.375 221.838  27
   7   4   6-201.183 193.535  26
   4 -11   6-54.7069 159.508  44
  11  -7  -6-29.2927 205.807  18
 -11   7   6 530.857 286.841  43
  -4  11  -6 104.915 236.994  42
  -7  -4  -6-480.440 342.330  25
  -7  -4  -6 433.668 280.787   8
  11  -7  -6 610.323 211.140  25
  -7  -4  -6 107.094 338.632  40
  11  -7  -6 368.717 273.680  38
   7   4   6 316.318 218.427  49
   7   4   3 768.905 230.150  32
  11  -7  -3 1149.54 245.446  18
  11  -7  -3 1346.13 315.777  48
  -4  11  -3 1050.70 236.584  30
  -4  11  -3 932.623 205.359  47
 -11   7   3 1082.94 267.874  29
   4 -11   3 1058.87 232.299  46
   7   4   3 756.530 223.398  49
 -11   7   3 980.177 256.507  46
   4 -11   3 1244.17 233.373  28
   7   4   3 697.181 205.347  45
   7   4   3 696.027 262.596  26
   4 -11   3 901.853 209.160  44
 -11   7   3 956.441 292.140  43
   7   4   3 1203.87 218.445  16
  -4  11  -3 1086.74 295.924  42
  -7  -4  -3 927.715 348.221  40
  -4  11  -3 1035.10 259.726  31
  11  -7  -3 1248.94 299.029  38
 -11   7   3 1196.96 280.635  14
 -11   7   3 1150.37 207.311  37
 -11   7   3 1248.06 298.793   8
  -7  -4  -3 903.393 296.641  13
 -11   7   0 9880.39 636.910  50
   7   4   0 8968.52 608.445  12
   7   4   0 8722.51 654.162  45
  11  -7   0 9753.27 789.160  49
  -4  11   0 10095.6 726.836  17
   7   4   0 9296.28 722.178  48
 -11   7   0 9320.46 578.115  29
  -4  11   0 8450.26 532.112  29
  -4  11   0 8734.67 554.689  45
   7   4   0 9899.11 650.430  16
  11  -7   0 9367.99 531.563  16
  -4  11   0 9437.73 681.783  42
  -7  -4   0 9433.37 656.080   8
  -7  -4   0 7144.14 466.373  24
  -7  -4   0 8370.14 599.474  23
 -11   7   0 8956.20 508.187  14
   7   4   0 8955.44 524.328  21
  -4  11   0 8886.32 504.844  31
 -11   7   0 10068.8 620.153  37
  11  -7   0 9405.29 568.792  20
 -11   7   0 9968.27 624.030   8
  -7  -4   0 9437.39 710.310  13
   7   4   0 8671.92 666.775  32
  -4  11   0 10332.4 636.282  32
  -7  -4   0 9092.06 517.338  50
  -7  -4   3 231.079 180.652  50
   7   4  -3 184.216 283.482  48
 -11   7  -3 59.9491 199.396  50
   4 -11  -3 129.876 104.030  18
  11  -7   3 171.561 192.775  49
  -4  11   3 35.7382 211.344  17
  -4  11   3 227.195 173.088  29
  -7  -4   3 265.070 189.223  46
   7   4  -3 359.933 324.857  45
  -7  -4   3 284.150 142.198  28
  -4  11   3-142.706 193.737  45
   7   4  -3 303.934 187.937  10
  11  -7   3 227.338 213.796  44
  11  -7   3 380.925 179.712  26
 -11   7  -3 488.918 257.892  31
   7   4  -3 251.779 184.782  16
 -11   7  -3 176.773 211.737  25
  -4  11   3 370.010 209.465  42
  -4  11   3 74.5911 281.688  41
  11  -7   3 212.815 162.661  16
 -11   7  -3-52.1833 192.249  40
   4 -11  -3 206.129 129.480  25
   4 -11  -3 33.0395 123.954  40
   7   4  -3 96.5194 185.461  21
 -11   7  -3 109.470 152.087  37
  11  -7   3 42.1028 130.936  20
   7   4  -3 251.892 287.147  32
 -11   7  -3 224.585 165.010  42
  11  -7   6 1009.94 270.936  49
  -7  -4   6 2847.09 442.824  46
  -4  11   6 1367.74 409.594  17
   4 -11  -6 2998.94 531.170  48
   7   4  -6 1580.88 552.222  48
  -7  -4   6 1736.57 278.046  50
 -11   7  -6 3863.32 615.465  47
   7   4  -6 2314.50 621.107  45
   7   4  -6 2254.89 519.566  10
  11  -7   6 3876.74 432.240  44
  11  -7   6 3062.65 380.135  16
  11  -7   6 1964.71 374.872  26
   4 -11  -6 2825.61 454.072  25
 -11   7  -6 2855.19 544.869  25
 -11   7  -6 1820.03 432.630  42
  -4  11   6 2364.18 526.730  41
   4 -11  -6 2750.20 484.522  40
 -11   7  -6 2121.22 444.214  40
   7   4  -6 2242.48 420.021  39
   4 -11  -6 2912.36 486.639   7
  -7  -4   6 1905.64 293.781  14
   7   4  -6 2042.34 613.374  32
 -11   7  -6 3316.22 517.296  31
  11  -6  -7 58.8388 225.897  18
 -11   6   7 111.319 175.748  46
  -5  11  -7 386.014 200.859  31
   6   5   7 137.618 202.000  12
  11  -6  -7-72.1487 284.264  48
  -5  11  -7 314.760 236.636  30
  -5  11  -7-58.4539 234.126  47
 -11   6   7 54.9868 167.397  29
   5 -11   7 296.198 213.061  11
   5 -11   7 381.721 206.741  46
   6   5   7 198.021 175.764  17
   5 -11   7 505.873 250.706  27
   6   5   7-301.449 193.895  26
   5 -11   7 130.766 168.003  44
 -11   6   7-210.921 246.654  43
  -5  11  -7-48.8552 282.512  42
  -6  -5  -7 146.671 302.199  25
  -6  -5  -7 286.249 242.634   8
  -6  -5  -7 262.455 379.651  40
  11  -6  -7 354.207 224.480  40
  11  -6  -7 564.121 279.619  38
   5 -11   7 52.3297 156.887   9
   6   5   4 234.192 156.302  32
  11  -6  -4 699.239 209.898  18
   6   5   4 298.626 180.948  49
  11  -6  -4 814.661 319.871  48
  -5  11  -4 479.325 191.670  30
   6   5   4 509.000 252.365  12
  -5  11  -4 488.792 224.929  31
  -5  11  -4 283.595 182.475  47
 -11   6   4 276.740 174.337  29
 -11   6   4 175.364 176.906  46
   5 -11   4 307.647 124.548  28
   5 -11   4 271.453 172.773  46
   6   5   4-29.7523 225.046  26
   5 -11   4 200.523 153.683  44
 -11   6   4 760.017 298.707  43
   6   5   4 291.996 162.171  45
  -5  11  -4 223.288 254.945  42
  -6  -5  -4 641.452 279.156  25
  -6  -5  -4 524.557 351.784  40
  -6  -5  -4 699.283 437.118  22
  11  -6  -4 286.515 188.652  38
   5 -11   4 314.308 182.642  27
 -11   6   4 634.288 233.949  14
  11  -6  -4 309.324 166.884  21
  -6  -5  -4-11.2638 226.750  13
  -5  11  -1 136.243 119.778  32
  11  -6  -1 277.236 185.944  48
  -5  11  -1 332.797 155.685  31
   6   5   1 200.919 140.163  12
  11  -6  -1 253.984 259.246  49
  -5  11  -1 280.188 163.790  17
   6   5   1 31.0859 207.626  48
 -11   6   1 427.149 177.141   8
  -5  11  -1 137.085 137.857  29
   6   5   1 222.265 163.094  45
  -5  11  -1 1.75192 116.686  45
 -11   6   1 38.4828 152.598  50
 -11   6   1 94.2173 111.338  43
   6   5   1 384.661 154.573  16
  -5  11  -1 361.906 181.602  42
  11  -6  -1 99.9660 110.700  16
  -6  -5  -1 376.492 210.622   8
  11  -6  -1 109.990 130.877  15
  -6  -5  -1 167.997 119.144  50
   6   5   1 190.473 128.055  39
 -11   6   1 310.687 150.704  37
 -11   6   1 413.835 156.138  14
  -6  -5  -1 292.029 181.665  13
 -11   6   1 170.649 129.095  29
   6   5   1 21.1704 177.876  32
  -6  -5   2 2872.26 303.711   8
  11  -6   2 3346.43 466.214  49
   6   5  -2 2792.70 478.183  48
  -5  11   2 2946.81 444.414  17
  -5  11   2 2389.57 356.446  29
 -11   6  -2 2730.03 329.570  29
  -6  -5   2 2398.16 287.501  46
   6   5  -2 3192.53 489.295  45
   6   5  -2 3582.91 417.080  16
  -5  11   2 2121.38 292.261  45
   6   5  -2 2473.42 302.881  10
  11  -6   2 2318.93 351.697  44
  11  -6   2 2638.81 318.482  26
  11  -6   2 3464.79 368.334  16
 -11   6  -2 3317.95 414.140  25
  -5  11   2 3503.05 428.938  42
  -6  -5   2 3053.79 355.286  50
 -11   6  -2 2770.74 420.728  50
 -11   6  -2 3763.94 459.777  40
  -6  -5   2 3074.02 403.765  23
   6   5  -2 3008.96 421.557  39
   6   5  -2 2972.38 394.639  21
  11  -6   2 2998.71 333.616  20
 -11   6  -2 3286.70 361.898   8
   6   5  -2 3677.00 531.838  32
  -6  -5   5 780.130 224.334  50
  11  -6   5 1100.82 296.844  49
 -11   6  -5 1018.36 304.843  31
   5 -11  -5 1203.69 352.954  48
   5 -11  -5 518.466 174.965  18
  -5  11   5 194.960 163.840  29
  -5  11   5 474.709 228.617  17
  -6  -5   5 782.777 269.098  46
   6   5  -5 673.305 419.909  45
  -6  -5   5 967.830 233.083  28
   6   5  -5 946.704 346.238  10
  11  -6   5 774.794 219.334  44
  11  -6   5 856.416 267.065  26
  -5  11   5 186.927 177.765  43
 -11   6  -5 285.820 265.659  25
 -11   6  -5 643.976 253.944  42
  11  -6   5 716.215 213.777  16
  -5  11   5 866.237 383.752  41
   5 -11  -5 962.224 264.614  25
 -11   6  -5 849.650 324.560  40
   5 -11  -5 412.404 223.452  40
   6   5  -5 521.804 286.196  30
   6   5  -5 752.828 283.168  39
 -11   6  -5 1011.93 357.482  47
  -6  -5   5 607.151 173.306  14
   6   5  -5-24.7098 358.499  48
   5 -11  -5 312.089 217.295   7
   6   5  -5 867.810 429.428  32
   5 -11  -8 206.351 225.694  48
 -11   6  -8 71.6995 212.791  47
  -5  11   8-258.359 204.678  17
  -6  -5   8 86.3834 158.032  46
  11  -6   8-128.260 144.759  44
  11  -6   8-99.0141 177.344  26
 -11   6  -8-515.249 272.581  25
  -5  11   8-340.661 245.192  41
   5 -11  -8-302.195 234.154  25
   5 -11  -8-290.375 248.475   7
   5 -11  -8-266.817 237.604  40
   5 -11  -8-496.402 284.170  22
  -6  -5   8 1.02165 146.045   9
   6   5  -8-597.915 390.335  45
  -6  -5   8-223.162 171.149  19
   6   5  -8-325.696 347.062  32
   5   6   8-0.43608 162.101  12
  11  -5  -8-79.8250 269.267  48
 -11   5   8 22.2712 138.375  29
   6 -11   8 338.273 188.283  46
  11  -5  -8 593.761 276.431  10
 -11   5   8 270.112 212.891  43
  -6  11  -8-18.9677 222.996  42
  -5  -6  -8 98.0972 271.481  25
  -5  -6  -8 170.010 288.031  40
  11  -5  -8 56.7437 200.761  38
  -6  11  -8 33.3090 180.250  47
  11  -5  -8 93.7988 281.143  18
  -6  11  -5-37.0255 169.950  31
   5   6   5 151.612 171.465  49
   5   6   5 19.0380 174.724  12
  -6  11  -5-14.6095 175.491  30
  11  -5  -5 124.306 273.989  48
   5   6   5-72.4345 145.620  45
  -6  11  -5 100.504 166.125  47
   5   6   5-53.0265 157.338  17
   6 -11   5-170.095 209.183  11
 -11   5   5-29.5150 165.119  46
   6 -11   5 133.678 142.387  28
 -11   5   5 108.338 150.727  29
   6 -11   5 81.3502 182.355  27
   6 -11   5-274.002 176.097  44
  -6  11  -5 236.986 252.523  42
  -5  -6  -5 212.832 309.813  25
  -5  -6  -5 286.658 344.157  40
  11  -5  -5 2.20717 163.850  18
   6 -11   5-162.310 185.752  46
  -5  -6  -5 0.73356 342.745  22
  11  -5  -5-223.921 222.775  38
 -11   5   5 10.3431 172.688  14
  11  -5  -5 26.5944 160.046  21
 -11   5   5-82.5289 185.166  19
  -5  -6  -5-39.5958 263.809  13
  -6  11  -2 4386.01 425.770  31
  -6  11  -2 4058.42 461.442  17
  11  -5  -2 2984.76 445.261  48
 -11   5   2 2945.65 334.706  29
  -6  11  -2 3511.43 427.541  29
   6 -11   2 3280.74 290.997  28
   5   6   2 3113.24 405.125  45
   5   6   2 3953.85 368.881  16
   6 -11   2 3379.35 287.976  27
  11  -5  -2 3257.48 339.387  16
 -11   5   2 3252.16 354.098  50
  -6  11  -2 3086.13 463.395  42
 -11   5   2 3912.07 424.967  46
  -5  -6  -2 3007.18 401.367  40
   5   6   2 3031.78 311.278  39
  11  -5  -2 3605.20 533.722  49
  -5  -6  -2 4051.08 590.469  22
  11  -5  -2 4565.47 453.672  38
 -11   5   2 4208.89 403.520  14
 -11   5   2 3443.77 334.199  37
 -11   5   2 4038.68 439.401   8
  -5  -6  -2 3423.01 552.417  13
   5   6   2 3919.51 504.406  12
   5   6   2 3293.67 455.286  32
  11  -5  -2 3999.26 366.461  18
  -5  -6  -2 3467.12 286.561  50
 -11   5  -1 1018.33 184.501  29
  -6  11   1 1245.11 184.235  31
   5   6  -1 1300.11 320.683  48
  -6  11   1 1277.76 267.270  17
  -6  11   1 1221.68 262.877  29
 -11   5  -1 1311.70 244.955   8
   5   6  -1 1124.83 314.202  45
  11  -5   1 1304.31 348.542  49
  -6  11   1 1130.33 194.044  45
  11  -5   1 1416.05 249.855  16
  11  -5   1 1100.82 210.214  26
   5   6  -1 1441.14 260.282  16
  -6  11   1 1198.73 269.594  42
 -11   5  -1 1264.81 264.157  40
   5   6  -1 1067.09 200.389  12
  -5  -6   1 1356.69 226.591  50
  -5  -6   1 1474.62 257.647   8
   5   6  -1 1204.65 260.983  39
  -5  -6   1 1244.72 285.039  23
 -11   5  -1 979.788 237.121  50
  11  -5   1 1420.52 236.698  20
  -5  -6   1 1408.27 305.150  13
   5   6  -1 1592.95 338.038  32
 -11   5  -4 1453.66 336.547  50
  11  -5   4 1441.85 322.961  49
  -5  -6   4 1754.21 306.121  46
  -6  11   4 1164.36 300.113  29
  -6  11   4 1640.76 378.525  17
  -5  -6   4 2034.61 311.594  28
  -6  11   4 1790.63 309.177  45
   5   6  -4 1801.45 504.380  45
  11  -5   4 1962.11 296.943  16
  11  -5   4 2102.89 344.435  26
   5   6  -4 1394.79 375.770  30
  -6  11   4 1320.57 339.905  43
  -6  11   4 2336.99 398.909  42
 -11   5  -4 1991.05 391.625  25
  -6  11   4 1372.99 411.943  41
 -11   5  -4 1725.48 408.776  40
   6 -11  -4 1751.13 306.137  25
 -11   5  -4 1850.45 375.333  24
  11  -5   4 934.614 221.930  44
  -5  -6   4 1567.33 282.041  50
   5   6  -4 2006.68 383.854  39
  -5  -6   4 1672.69 252.664  14
   5   6  -4 1244.64 391.993  48
  11  -5   4 1094.95 196.201  20
   6 -11  -4 1757.23 255.420  18
   5   6  -4 1643.33 491.462  32
   6 -11  -7 1063.45 283.750  18
  11  -5   7 896.391 305.007  49
   6 -11  -7 1068.14 372.291  48
   5   6  -7 586.057 324.682  30
 -11   5  -7 1250.59 395.009  47
  -6  11   7 476.205 241.657  29
  -6  11   7 627.704 304.403  17
  -5  -6   7 1040.87 301.308  46
  -5  -6   7 586.252 216.290  27
  11  -5   7 665.113 216.495  44
  11  -5   7 1330.82 340.346  26
  -6  11   7 328.927 224.716  43
 -11   5  -7 986.613 371.421  25
  -6  11   7 1295.09 427.882  41
   5   6  -7 1489.62 561.983  45
   6 -11  -7 1063.71 355.869  25
 -11   5  -7 985.640 399.902  40
   6 -11  -7 1386.14 395.688  40
   6 -11  -7 1385.23 387.831   7
  -5  -6   7 1314.43 281.833  19
   5   6  -7 1458.10 564.435  32
  -7  11  -6-5.29780 196.194  31
   4   7   6-237.803 202.232  12
  -7  11  -6 159.427 181.237  30
  11  -4  -6 14.0510 363.622  48
 -11   4   6 140.946 187.692  29
   7 -11   6 611.155 260.448  11
   4   7   6-99.2134 210.761  17
 -11   4   6 620.255 267.065  46
   4   7   6 770.764 260.008  45
   7 -11   6 980.537 268.038  44
  -7  11  -6-429.801 334.883  42
  -4  -7  -6 553.986 313.219  25
  -4  -7  -6 324.183 364.775  40
  -4  -7  -6 61.1203 236.691  13
  -4  -7  -6 9.98143 361.936  22
  11  -4  -6 390.007 263.596  38
 -11   4   6 14.5624 175.217  14
  11  -4  -6 117.516 162.035  21
  11  -4  -6 106.936 225.039  18
  -7  11  -6-92.6084 191.910  47
 -11   4   6 92.4708 180.574  19
   7 -11   6 1.58001 166.297  46
   4   7   3 1643.46 349.958  32
  11  -4  -3 1444.99 228.280  18
   4   7   3 1734.34 365.057  12
  11  -4  -3 1345.59 381.539  48
  -7  11  -3 1537.39 250.522  47
   7 -11   3 1779.27 282.161  11
 -11   4   3 1062.24 223.397  29
   4   7   3 1213.68 284.356  17
 -11   4   3 1423.44 303.055  46
   4   7   3 994.102 212.651  49
   7 -11   3 1614.70 238.786  27
   4   7   3 1316.40 280.211  45
   7 -11   3 1693.04 338.674  44
  11  -4  -3 1602.84 259.426  16
  -7  11  -3 1754.96 385.625  42
  -4  -7  -3 1373.64 356.204  40
  11  -4  -3 1092.55 358.620  49
  11  -4  -3 2001.04 321.194  38
 -11   4   3 2078.13 317.839  14
  -4  -7  -3 1795.40 512.570  22
  11  -4  -3 1923.51 320.881  21
 -11   4   3 1309.64 210.521  37
 -11   4   3 1310.37 227.806  50
  -7  11  -3 1911.34 330.661  31
 -11   4   3 1581.04 288.528   8
 -11   4   3 1298.74 214.202  19
  11  -4   0 1570.43 387.026  49
   4   7   0 992.479 235.995  12
  11  -4   0 1028.51 287.476  48
   4   7   0 1998.75 366.477  48
  -7  11   0 1032.68 215.027  17
  -7  11   0 1624.43 316.510  29
 -11   4   0 904.121 212.448   8
   4   7   0 1314.22 307.873  45
  11  -4   0 1414.46 256.166  16
  11  -4   0 990.515 209.205  26
   4   7   0 1431.13 253.564  16
 -11   4   0 1062.94 183.314  29
 -11   4   0 1636.03 273.141  50
  -7  11   0 978.495 244.654  42
  11  -4   0 1018.57 194.650  15
   4   7   0 1333.03 259.586  39
  -7  11   0 1084.42 187.006  31
  -4  -7   0 996.211 269.473  22
 -11   4   0 949.684 190.724  14
  -4  -7   0 1056.82 315.952  13
  -4  -7   0 1228.00 212.824  50
   4   7   0 1417.31 309.767  32
   4   7  -3 315.059 263.662  48
 -11   4  -3 226.621 166.855  50
   7 -11  -3 17.8564 149.839  18
  11  -4   3-177.656 240.544  49
   7 -11  -3 199.466 187.148  48
  -7  11   3 82.7922 147.224  17
  -7  11   3 40.7464 141.349  29
  -4  -7   3 177.240 148.364  46
   4   7  -3 229.703 306.235  45
  -4  -7   3-71.6058 157.028  28
  -7  11   3 341.424 181.413  45
 -11   4  -3 313.736 158.256   8
  11  -4   3 19.4719 128.271  44
  11  -4   3 406.494 207.112  26
  -7  11   3 123.767 243.501  43
  -7  11   3 44.8057 174.619  42
 -11   4  -3 107.816 191.102  25
  11  -4   3 292.145 167.336  16
  -7  11   3 76.1183 226.372  41
 -11   4  -3-35.8652 233.918  40
 -11   4  -3 52.5810 214.427  24
   7 -11  -3 37.0440 109.588  15
  -4  -7   3 396.470 223.183  23
   4   7  -3 105.966 182.722  39
   7 -11  -3 213.773 132.321  38
  11  -4   3 74.2152 91.7403  20
   4   7  -3 209.627 279.562  32
  -4  -7   3 46.6937 148.288  50
   7 -11  -6 545.546 228.275  18
   4   7  -6 1080.09 486.680  45
   4   7  -6 566.273 297.651  30
   7 -11  -6 940.938 320.449  48
 -11   4  -6 576.411 331.253  47
  -7  11   6 557.890 271.478  29
  -4  -7   6 817.720 272.643  46
  -4  -7   6 1275.57 313.064  28
  11  -4   6 166.588 160.565  44
  11  -4   6 1278.75 342.951  26
  -7  11   6 538.596 252.949  43
 -11   4  -6 589.156 334.738  25
  -7  11   6 685.404 325.429  41
   7 -11  -6 1160.02 340.740  25
 -11   4  -6 943.289 402.329  40
 -11   4  -6 228.242 204.818  24
   7 -11  -6 477.416 269.555  40
  -7  11   6 580.933 264.512  17
  -4  -7   6 482.104 188.925  50
  11  -4   6 10.2088 270.705  49
   7 -11  -6-123.250 275.469   7
   4   7  -6 1155.20 505.576  32
  11  -3  -7 0.93649 301.973  48
  -8  11  -7 171.442 186.285  47
 -11   3   7 131.931 199.084  46
 -11   3   7 264.396 177.943  29
   8 -11   7 433.527 202.515  46
   3   8   7-7.29910 168.312  17
  -8  11  -7-256.526 226.757  30
   8 -11   7 79.9510 162.992  44
  11  -3  -7 156.786 274.460  10
   8 -11   7 250.815 211.381  26
   3   8   7 380.359 211.405  12
  -8  11  -7 98.0402 252.285  42
  -8  11  -7 844.615 306.289  31
  -3  -8  -7 337.740 300.576  25
   8 -11   7 289.514 175.990  16
  -3  -8  -7 3.39483 269.376  40
  -3  -8  -7-126.703 267.497  22
  11  -3  -7 555.923 289.700  38
 -11   3   7 87.5221 179.235  14
  11  -3  -7 241.872 248.519  18
 -11   3   4 139.568 106.467  50
   3   8   4 371.906 217.137  32
  -8  11  -4-24.0525 221.914  31
   3   8   4 107.337 188.550  12
 -11   3   4-22.2833 151.167   8
  11  -3  -4-82.4435 293.036  48
   3   8   4-41.3261 200.335  17
  -8  11  -4 116.374 141.343  47
 -11   3   4 20.6705 115.437  29
   8 -11   4 390.449 189.873  11
   8 -11   4-448.085 244.593  44
 -11   3   4 369.557 230.070  46
  11  -3  -4-47.9410 261.814  49
   8 -11   4 439.152 190.551  27
   3   8   4 98.9236 159.090  45
  11  -3  -4-26.8497 122.990  18
  -8  11  -4 113.558 237.701  42
  -3  -8  -4-75.1219 246.926  40
  -3  -8  -4 397.898 372.143  22
  11  -3  -4-56.4123 176.710  38
  11  -3  -4 343.789 227.088  21
 -11   3   4 94.5973 173.130  14
 -11   3   4 240.652 160.768  19
   3   8   1 6594.74 575.640  12
  -8  11  -1 6136.59 473.193  31
 -11   3   1 5914.19 470.009  50
  11  -3  -1 6387.72 699.446  49
  -8  11  -1 6391.86 503.379  17
   3   8   1 5248.44 484.504  17
  11  -3  -1 5307.76 606.698  48
  -8  11  -1 6077.23 559.710  29
   8 -11   1 5768.82 400.458  11
 -11   3   1 5627.25 470.947  46
   3   8   1 6206.53 458.406  16
   3   8   1 6251.93 595.166  45
  11  -3  -1 5608.42 473.883  16
  -8  11  -1 6003.94 563.835  42
   3   8   1 5676.45 468.011  39
  -3  -8  -1 6006.97 637.604  22
  11  -3  -1 6249.47 483.468  38
 -11   3   1 6086.82 449.398  14
  -8  11  -1 6538.89 514.394  37
  -3  -8  -1 4994.03 630.641  13
 -11   3   1 6025.87 514.744   8
   3   8   1 6585.00 617.937  32
  -3  -8  -1 5899.38 376.432  50
 -11   3  -2 608.682 172.630  50
   3   8  -2 894.626 265.127  31
   8 -11  -2 779.668 207.164  48
   3   8  -2 554.000 252.773  48
  11  -3   2 553.318 266.508  49
  -8  11   2 689.768 206.726  17
  -8  11   2 175.645 171.881  29
  -3  -8   2 760.920 166.501  46
   3   8  -2 1033.04 312.233  45
  -8  11   2 778.156 177.217  45
 -11   3  -2 738.074 208.202   8
  11  -3   2 436.417 159.159  26
  -8  11   2 820.043 284.651  43
 -11   3  -2 665.695 199.544  25
  -8  11   2 775.073 209.277  42
  -3  -8   2 830.998 201.203  50
  11  -3   2 741.829 198.872  16
 -11   3  -2 824.534 258.831  40
 -11   3  -2 796.203 233.450  24
   8 -11  -2 622.471 191.837  15
   3   8  -2 814.553 269.944  39
  -3  -8   2 1044.29 292.654  23
   8 -11  -2 721.171 176.393  38
   8 -11  -2 742.988 174.082  20
   3   8  -2 558.813 286.131  32
 -11   3  -5 475.228 226.879  31
 -11   3  -5 469.582 202.196  50
  11  -3   5 526.568 263.614  49
   3   8  -5 348.603 278.632  30
   8 -11  -5 352.276 223.346  48
  -8  11   5 301.063 184.341  29
  -8  11   5 494.309 245.296  17
  -3  -8   5 499.491 216.305  46
  -3  -8   5 920.378 263.762  28
   3   8  -5 262.342 332.761  45
  -3  -8   5 347.364 197.596  50
   3   8  -5 889.292 280.638  31
  11  -3   5 729.445 264.686  26
  -8  11   5 737.570 304.251  43
 -11   3  -5 617.017 293.875  25
  11  -3   5 494.731 186.137  16
  -8  11   5 317.865 270.352  41
   8 -11  -5 270.712 193.656  25
 -11   3  -5 677.477 340.343  40
 -11   3  -5 295.843 217.135  24
   8 -11  -5 725.740 235.255  18
   3   8  -5 544.272 227.462  39
   8 -11  -5 476.167 186.449  38
   3   8  -5 180.127 279.154  32
  -9  11  -5-33.0385 204.743  31
  11  -2  -5-45.9582 325.125  48
  -9  11  -5 24.4504 194.047  47
   9 -11   5 397.667 224.163  11
   2   9   5-239.874 231.689  17
 -11   2   5-135.117 245.934  46
   2   9   5-219.173 223.692  45
   9 -11   5-357.209 269.516  44
  11  -2  -5-319.302 286.684  49
  -9  11  -5 169.407 288.045  42
   2   9   5-285.406 212.389  41
  -2  -9  -5-64.8759 208.632  25
   9 -11   5-11.1399 163.002  16
  -2  -9  -5-102.138 283.793  40
  -2  -9  -5 395.638 337.282  22
  11  -2  -5 164.170 181.095  38
  11  -2  -5-127.365 192.594  21
 -11   2   5-84.6774 173.793  14
   2   9   5 39.9245 184.932  12
 -11   2   5-103.596 166.283  19
  -9  11  -2 6275.19 559.586  31
  11  -2  -2 5686.10 698.907  48
   2   9   2 5277.34 560.583  17
   9 -11   2 6535.79 451.546  11
  -9  11  -2 6961.41 612.876  29
 -11   2   2 6367.31 547.453  46
  11  -2  -2 5261.72 540.948  45
   2   9   2 6750.00 618.543  45
  11  -2  -2 5893.81 531.905  16
   2   9   2 7392.10 656.519  12
   2   9   2 7073.21 517.589  42
  -9  11  -2 6321.34 635.348  42
  11  -2  -2 6073.44 689.946  49
   2   9   2 6017.22 459.366  39
  -2  -9  -2 5737.93 675.889  22
  11  -2  -2 6138.34 478.700  38
 -11   2   2 6599.15 503.108  14
  11  -2  -2 6749.58 557.471  21
  -9  11  -2 5986.24 510.090  37
 -11   2   2 6592.71 541.614   8
  11  -2  -2 4877.41 520.175  32
   2   9   2 6949.46 666.403  32
 -11   2   2 5568.21 458.886  50
 -11   2  -1 15227.4 759.859  50
   9 -11  -1 12623.1 765.613  49
  11  -2   1 17864.1 1046.08  49
   2   9  -1 16848.0 815.741  31
  -2  -9   1 15586.0 700.553  50
  -9  11   1 15237.9 764.489  17
  11  -2   1 13661.0 805.475  48
   2   9  -1 15764.4 857.051  17
   2   9  -1 15065.8 948.160  45
  11  -2   1 16957.3 795.615  16
  11  -2   1 15792.6 847.832  26
   9 -11  -1 15019.5 638.470  16
  -9  11   1 15583.7 965.046  43
  -9  11   1 16647.1 876.790  42
  -9  11   1 14818.0 625.795  31
 -11   2  -1 16233.8 890.454  40
   9 -11  -1 15221.7 643.183  48
   2   9  -1 16658.7 898.070  39
  -2  -9   1 16279.6 993.719  23
 -11   2  -1 14326.1 671.543  14
  -9  11   1 16782.0 839.093  37
   9 -11  -1 16732.5 794.928  20
  -2  -9   1 15281.4 924.070  13
  -9  11   1 14967.3 842.906  29
   2   9  -1 15132.5 973.868  32
 -11   2  -1 15951.6 875.112   8
 -11   2  -4-55.1402 140.885  50
   9 -11  -4 144.053 185.535  18
  11  -2   4-116.184 206.126  49
   2   9  -4 267.351 208.620  31
   9 -11  -4 121.596 181.812  48
   2   9  -4 154.927 237.636  30
   2   9  -4 118.709 189.830  48
  -9  11   4 103.021 145.452  17
  -9  11   4-1.49282 179.864  29
  -2  -9   4-51.1355 139.139  46
  -2  -9   4 86.3731 168.540  28
   2   9  -4 19.8544 285.879  45
  11  -2   4-193.833 203.994  26
 -11   2  -4-29.1675 151.110   8
  -9  11   4-21.2033 214.155  43
  -9  11   4 74.4969 176.639  42
 -11   2  -4-84.8240 200.958  25
  11  -2   4 368.702 167.148  16
  -9  11   4 92.1064 184.593  41
 -11   2  -4-41.8810 272.206  40
 -11   2  -4-13.1533 212.755  24
   2   9  -4 165.588 187.327  39
   9 -11  -4-314.820 183.773  38
  -2  -9   4-48.1435 152.390  50
   2   9  -4-111.333 291.879  32
   9 -11  -7 613.915 244.949  18
   9 -11  -7 290.311 243.204  48
   2   9  -7 267.035 257.002  30
 -11   2  -7 542.815 260.180  47
  -9  11   7 94.2549 168.435  29
  -2  -9   7 221.308 177.227  46
  -2  -9   7 189.215 186.737  27
  11  -2   7-65.9283 197.332  26
  -9  11   7 116.227 184.810  43
 -11   2  -7 105.072 259.189  25
  -9  11   7 428.615 277.850  41
   9 -11  -7 630.629 274.156  25
 -11   2  -7 275.708 288.907  40
 -11   2  -7-26.6233 202.833  24
   9 -11  -7 506.594 270.424  40
  11  -2   7 233.845 224.631  49
   9 -11  -7 301.615 188.814  38
   2   9  -7 731.675 371.480  45
  -2  -9   7-288.483 146.796  50
  -2  -9   7 262.779 159.904  19
   9 -11  -7 0.49124 208.715   7
   2   9  -7 282.281 299.331  32
   1  10   6 253.659 212.839  12
 -10  11  -6 667.482 299.524  31
 -10  11  -6 73.0878 232.989  47
  10 -11   6 152.901 195.440  46
   1  10   6 115.220 208.220  17
 -11   1   6-143.262 232.570  46
  11  -1  -6 590.507 354.923  45
   1  10   6 710.641 265.953  45
  10 -11   6 302.125 216.011  44
  11  -1  -6 621.224 328.671  10
  10 -11   6-283.336 219.504  26
 -10  11  -6 7.49990 226.371  42
   1  10   6-67.0205 203.107  41
  -1 -10  -6-80.6820 220.841  25
  10 -11   6 375.154 207.103  16
  -1 -10  -6-107.238 297.020  40
  11  -1  -6 75.6882 320.307  48
  -1 -10  -6 330.078 326.179  22
  11  -1  -6 255.057 223.390  38
  11  -1  -6 564.885 272.377  21
 -11   1   6 431.230 213.872  14
 -11   1   6 530.045 232.383  19
   1  10   3 4258.23 548.005  12
  11  -1  -3 3430.31 676.289  48
   1  10   3 2710.46 480.360  17
 -10  11  -3 4535.96 551.044  31
 -10  11  -3 3406.90 392.639  47
  10 -11   3 3769.88 401.023  11
 -10  11  -3 4351.07 552.753  29
 -11   1   3 3854.68 477.775  46
  11  -1  -3 3226.30 506.558  45
   1  10   3 3413.50 470.918  45
  11  -1  -3 3830.64 469.925  16
  10 -11   3 3928.27 522.692  44
  10 -11   3 3996.14 451.427  16
 -10  11  -3 2783.45 478.431  42
  -1 -10  -3 3075.35 453.453   7
  11  -1  -3 3129.19 364.154  38
  -1 -10  -3 3151.04 596.914  22
 -11   1   3 4221.93 448.066  14
  11  -1  -3 4004.49 485.049  21
 -10  11  -3 2533.19 373.062  37
  11  -1  -3 2255.31 463.501  49
 -11   1   3 3918.99 428.396   8
  11  -1  -3 3379.77 514.760  32
   1  10   3 3434.32 509.840  32
 -11   1   3 3188.42 364.940  50
  10 -11   0 27647.7 1182.91  49
  11  -1   0 31423.6 1406.17  49
   1  10   0 25911.6 986.745  31
 -10  11   0 26531.7 955.485  31
   1  10   0 29223.1 1236.45  17
  11  -1   0 27182.2 1298.44  48
 -10  11   0 29808.0 1224.89  29
 -11   1   0 25785.2 958.216  46
  -1 -10   0 26227.5 843.041  50
   1  10   0 29437.8 1283.37  45
  11  -1   0 28225.4 1080.35  16
  10 -11   0 26912.7 926.679  16
   1  10   0 29588.9 1064.49  42
 -10  11   0 29114.9 1187.43  42
 -10  11   0 28513.0 982.152  17
   1  10   0 28608.7 1122.84  39
  -1 -10   0 24178.7 1147.58  22
 -10  11   0 31210.9 1164.81  37
  -1 -10   0 26267.5 1326.09  13
   1  10   0 31300.9 1370.90  32
 -11   1   0 29900.6 1178.73   8
 -11   1   0 27793.0 995.046  50
 -11   1  -3 1911.31 314.622  50
 -11   1  -3 2803.28 425.900   8
   1  10  -3 3367.70 432.466  31
  11  -1   3 2328.10 417.047  49
  10 -11  -3 2640.14 367.502  48
 -10  11   3 1640.71 286.734  17
   1  10  -3 2347.54 414.531  30
 -11   1  -3 2231.35 349.134  25
 -10  11   3 2715.49 431.139  29
  -1 -10   3 2144.87 284.041  46
  -1 -10   3 2863.85 388.561  28
   1  10  -3 2205.91 455.839  45
  11  -1   3 3084.32 357.388  16
  11  -1   3 1836.05 348.610  26
 -10  11   3 2677.20 478.512  43
 -10  11   3 2930.89 385.998  42
   1  10  -3 2338.27 353.779  42
 -10  11   3 2089.98 358.214  41
 -11   1  -3 2667.80 456.393  40
  10 -11  -3 2798.31 397.718  15
 -11   1  -3 2522.21 462.793  24
   1  10  -3 2526.06 391.615  39
  -1 -10   3 3146.03 421.637  23
  10 -11  -3 3276.70 396.087  38
  10 -11  -3 3355.27 421.931  18
   1  10  -3 2311.07 472.241  32
  -1 -10   3 2435.76 355.088  50
  -1 -10   6 153.454 136.891  50
  10 -11  -6-364.085 244.107  18
  11  -1   6-412.658 258.534  49
   1  10  -6 146.909 193.054  31
  10 -11  -6-295.420 279.246  48
   1  10  -6 60.4438 185.174  30
 -11   1  -6-704.877 316.311  47
 -10  11   6-258.105 242.784  29
  -1 -10   6 136.542 153.378  46
  -1 -10   6 285.491 187.623  28
   1  10  -6-49.7212 268.311  45
  -1 -10   6-366.618 248.914  27
  11  -1   6-696.532 296.216  26
 -10  11   6 9.21724 182.031  43
 -11   1  -6-21.5567 217.293  25
 -10  11   6 99.9692 197.811  41
  10 -11  -6 198.428 203.789  25
 -11   1  -6 248.525 286.650  40
 -11   1  -6-28.5421 244.687  24
  10 -11  -6-761.487 361.682  40
  10 -11  -6 319.731 193.648  38
   1  10  -6 129.225 281.932  32
 -11  11  -7 421.383 235.449  31
   0 -11  -7 184.556 210.332  48
  11 -11   7 478.498 205.320  46
  11   0  -7-290.381 312.577  48
 -11  11  -7 71.7017 196.493  47
   0  11   7 385.893 232.903  17
 -11   0   7 286.560 195.720  46
  11   0  -7 299.069 305.218  45
  11   0  -7-102.590 286.592  10
  11 -11   7-82.9692 153.390  44
  11 -11   7 78.8870 160.312  26
 -11  11  -7-201.458 226.971  42
   0 -11  -7 61.6089 242.127  25
  11 -11   7 42.0553 142.315  16
   0 -11  -7-96.9366 236.987  40
   0 -11  -7 364.793 295.854  22
 -11   0   7 188.216 170.389  14
 -11   0   7-367.454 199.221  19
  11   0  -7 193.212 297.855  32
 -11   0   4 1395.07 273.339  50
  11   0  -4 1151.38 350.771  49
 -11  11  -4 1816.07 426.021  31
  11   0  -4 1889.55 532.711  48
 -11  11  -4 1200.09 319.350  47
   0  11   4 1236.91 382.634  17
  11   0  -4 2020.03 355.610  16
 -11   0   4 1817.92 371.601  46
  11   0  -4 1691.92 442.733  45
   0  11   4 1144.09 320.113  45
  11 -11   4 1356.08 271.808  26
  11 -11   4 1463.05 338.761  44
 -11  11  -4 1316.59 381.525  42
  11 -11   4 1374.37 316.842  16
   0  11   4 1777.98 393.741  12
   0 -11  -4 537.293 278.166  40
   0 -11  -4 2157.20 422.528   7
 -11   0   4 2234.09 366.856  14
   0 -11  -4 1428.94 430.887  22
  11   0  -4 1906.24 403.215  21
 -11  11  -4 1209.89 278.380  37
 -11   0   4 1556.40 278.943   8
  11   0  -4 1074.42 368.953  32
   0  11   1 1201.68 372.732  32
  11   0  -1 757.285 338.835  48
 -11   0   1 882.893 247.231  50
 -11  11  -1 1024.21 264.239  31
  11   0  -1 1144.67 339.481  49
   0  11   1 1120.38 333.055  17
 -11  11  -1 958.553 276.444  29
 -11   0   1 808.302 219.288  46
  11   0  -1 590.026 236.639  45
 -11   0   1 1139.27 258.696   8
  11   0  -1 1257.95 306.387  16
   0  11   1 1006.27 247.559  42
 -11  11  -1 628.024 214.979  42
  11 -11   1 778.878 211.932  16
   0 -11  -1 808.107 289.195  22
  11 -11   1 1037.74 282.080  49
   0  11   1 1073.51 302.683  45
 -11  11  -1 1172.92 277.554  37
  11   0  -1 938.063 234.986  21
 -11   0   1 961.125 220.460  14
  11   0  -1 754.165 253.078  32
   0  11  -2 701.978 221.678  31
  11 -11  -2 478.382 184.295  48
   0  11  -2 640.634 265.971  17
  11   0   2 559.008 196.642  48
 -11  11   2 365.405 213.012  29
   0  11  -2 49.5855 255.701  45
  11   0   2 216.139 182.487  26
 -11   0  -2 494.178 225.422   8
 -11  11   2 390.507 238.064  43
  11   0   2 528.950 203.895  16
 -11  11   2 691.472 214.405  42
   0  11  -2 499.634 202.542  42
 -11   0  -2 624.795 252.379  40
 -11   0  -2 534.767 236.862  24
  11 -11  -2 711.525 259.113  15
   0  11  -2 940.872 280.556  39
   0 -11   2 314.621 144.472  50
  11   0   2 557.856 225.114  49
   0 -11   2 277.091 180.491  23
 -11   0  -2 318.763 157.311  50
  11 -11  -2 589.289 244.141  38
 -11  11   2 529.841 197.514  37
  11 -11  -2 105.921 223.482  49
  11 -11  -2 614.523 199.658  20
   0 -11   2 657.268 234.009  13
   0  11  -2 166.976 218.999  32
  11 -11  -5 713.209 263.698  18
  11   0   5 319.294 226.590  49
   0  11  -5 506.772 244.040  31
  11 -11  -5 502.362 258.559  48
   0 -11   5 374.396 197.109  50
 -11  11   5 192.604 193.427  29
   0 -11   5 447.285 178.171  46
   0 -11   5 859.423 255.620  28
   0  11  -5 152.961 244.312  45
  11   0   5 74.8973 216.377  26
 -11   0  -5 385.268 217.935   8
 -11  11   5 375.535 250.159  43
   0  11  -5 517.829 265.228  30
 -11   0  -5 336.250 245.664  25
 -11  11   5 300.258 205.442  41
  11 -11  -5 7.81129 202.835  25
 -11   0  -5 398.680 348.677  40
 -11   0  -5 372.403 292.480  24
   0  11  -5 683.119 225.058  39
  11 -11  -5 138.746 169.456  38
   0  11  -5 264.192 247.277  32
  11   1   7 0.90872 161.558  12
  11   1   7 74.4457 162.721  49
  12 -11  -7 2.83602 215.907  48
   1 -12   7-218.019 148.114  46
   1 -12   7 0.34944 172.490  27
  11   1   7-411.981 208.919  26
 -12  11   7-53.9988 146.550  43
  12 -11  -7-22.4600 171.798  25
  12 -11  -7 149.103 200.985  18
 -11  -1  -7 140.593 236.076  40
 -11  -1  -7 46.0128 189.905  24
  12 -11  -7 103.617 191.604  40
  12 -11  -7 63.4322 169.024  38
   1 -12   7-188.607 136.578  50
   1 -12   4-322.476 226.452  50
  12 -11  -4-189.719 210.098  18
  -1  12  -4-85.0950 187.294  31
  12 -11  -4-24.9597 220.542  48
  -1  12  -4-49.2622 157.232  30
 -12  11   4-89.5430 199.193  29
   1 -12   4-164.405 176.035  46
   1 -12   4 107.473 150.031  28
  -1  12  -4 75.3704 197.385  45
  11   1   4-182.396 204.992  49
  11   1   4-342.754 244.332  26
 -12  11   4-137.826 253.034  43
 -11  -1  -4-147.435 203.180   8
  11   1   4-93.5090 151.692  16
  -1  12  -4-66.8408 160.370  42
 -11  -1  -4-163.707 247.555  40
 -11  -1  -4-90.6106 225.676  24
  12 -11  -4-191.089 221.502  38
  -1  12  -4-81.0661 269.284  32
 -11  -1  -1 6802.73 637.318   8
  12 -11  -1 6311.36 686.851  49
  -1  12  -1 6283.66 528.407  31
  11   1   1 5556.27 569.845  49
  11   1   1 5187.18 576.021  48
 -12  11   1 6063.72 573.246  29
  -1  12  -1 6443.14 655.943  45
  11   1   1 6606.45 577.307  16
  12 -11  -1 6499.56 470.196  16
  -1  12  -1 7150.53 708.489  17
 -12  11   1 5174.30 545.492  43
 -12  11   1 6043.33 489.073  42
  -1  12  -1 5715.95 547.788  42
 -11  -1  -1 5806.82 549.190  40
 -11  -1  -1 5729.55 530.232  24
  12 -11  -1 7970.00 685.472  15
 -11  -1  -1 6008.42 496.416  50
 -12  11   1 6258.69 482.777  31
  11   1   1 5766.44 427.274  21
 -12  11   1 7167.82 617.194  37
  12 -11  -1 6490.96 553.122  20
   1 -12   1 6405.09 652.699  13
  -1  12  -1 6574.24 675.531  32
   1 -12   1 5053.52 438.234  50
  -1  12   2 592.198 254.169  32
 -11  -1   2 485.939 207.963  50
 -12  11  -2 615.695 259.264  31
  11   1  -2 531.539 352.311  48
  -1  12   2 390.809 239.830  17
 -12  11  -2 587.047 227.729  29
 -11  -1   2 455.348 204.231  46
 -11  -1   2 542.285 188.102   8
  11   1  -2 380.397 274.422  45
  11   1  -2 771.811 256.783  16
  -1  12   2 466.958 202.620  42
 -12  11  -2 389.643 215.775  42
  12 -11   2 287.794 163.423  49
  12 -11   2 613.778 224.889  16
  11   1  -2 225.368 193.719  49
   1 -12  -2-42.5818 287.652  22
  11   1  -2 622.173 223.895  21
 -12  11  -2 614.527 234.991  37
   1 -12  -2 686.305 218.764   7
  12 -11   2 486.668 214.454  20
 -11  -1   2 502.749 199.800  14
  11   1  -2 498.596 262.681  32
  -1  12   2 520.229 223.128  45
 -11  -1   5 400.943 177.346  50
 -12  11  -5 1117.34 390.566  31
  11   1  -5 1020.12 456.135  48
 -12  11  -5 710.261 301.874  47
  -1  12   5 682.719 299.597  17
 -11  -1   5 541.429 265.694  46
  11   1  -5 294.810 330.450  45
  -1  12   5 511.199 266.645  45
  11   1  -5 1127.13 349.809  10
  12 -11   5 503.748 246.604  44
  12 -11   5 516.817 216.351  26
 -12  11  -5 554.087 292.479  42
  12 -11   5 1208.08 306.272  16
   1 -12  -5 626.028 247.965  25
   1 -12  -5 277.946 252.878  40
   1 -12  -5 647.236 364.098  22
   1 -12  -5 1322.30 378.737   7
  11   1  -5 990.304 350.102  21
 -11  -1   5 798.120 266.868  14
 -11  -1   5 1303.65 283.944  19
  11   1  -5 780.358 379.088  32
  10   2   5-30.3360 172.025  49
  -2  12  -5 197.633 173.393  31
  12 -10  -5 172.711 256.665  48
  -2  12  -5 185.395 183.402  30
 -12  10   5 396.813 239.933  29
   2 -12   5 484.752 189.042  28
   2 -12   5 507.127 201.541  46
   2 -12   5 289.526 204.177  27
  10   2   5 44.2055 191.423  26
 -12  10   5 210.171 228.518  43
 -10  -2  -5 344.821 247.225   8
  12 -10  -5 603.728 233.163  18
  -2  12  -5 181.524 179.385  42
  12 -10  -5 97.3819 184.430  25
 -10  -2  -5 445.168 324.812  40
 -10  -2  -5 549.625 302.507  24
  12 -10  -5 45.4413 179.279  38
 -10  -2  -2 675.399 193.684  50
  12 -10  -2 713.873 335.968  49
  10   2   2 54.4212 160.531  49
  -2  12  -2 474.086 199.144  31
  12 -10  -2 430.592 205.845  48
  -2  12  -2 549.478 268.956  17
  -2  12  -2 427.449 239.538  45
 -12  10   2 186.115 182.339  43
 -10  -2  -2 610.270 258.416   8
  10   2   2 717.912 213.018  16
  -2  12  -2 406.495 234.240  32
  -2  12  -2 484.410 245.009  42
 -10  -2  -2 204.070 205.448  40
 -10  -2  -2 558.513 240.418  24
  12 -10  -2 395.937 220.665  15
   2 -12   2 490.000 213.522  23
 -12  10   2 545.811 227.198  29
  12 -10  -2 1004.20 303.643  38
 -12  10   2 525.823 208.052  37
 -12  10  -1 3490.01 459.405  50
  12 -10   1 2796.52 457.353  49
  10   2  -1 2257.01 367.873  49
  -2  12   1 2873.74 463.557  17
  10   2  -1 2468.09 493.813  48
 -12  10  -1 2656.62 385.423  29
  -2  12   1 2588.04 382.188  45
  10   2  -1 2463.28 406.711  16
 -10  -2   1 2438.56 316.901  46
  10   2  -1 1778.72 365.717  45
  12 -10   1 2661.93 348.515  16
  -2  12   1 2745.89 384.797  42
 -12  10  -1 2227.36 321.058  42
 -10  -2   1 2534.86 353.545  50
  10   2  -1 2394.52 338.144  21
 -12  10  -1 2687.56 407.714  37
 -12  10  -1 2942.67 432.366  31
 -12  10  -1 3027.24 376.433   8
  12 -10   1 2533.66 369.187  20
  -2  12   1 2558.29 427.239  32
  10   2  -1 2105.98 402.262  32
 -10  -2   1 2910.33 382.537   8
 -10  -2   4-90.2131 192.255  46
 -12  10  -4-90.9175 235.644  31
 -10  -2   4 29.4119 152.627  50
  10   2  -4-51.9789 325.007  48
  -2  12   4 155.311 212.763  17
  10   2  -4 159.769 300.390  45
  -2  12   4 87.8778 196.914  45
  12 -10   4-429.173 267.618  44
  10   2  -4 135.248 179.867  10
  12 -10   4 11.9704 158.970  26
  10   2  -4 103.918 153.772  16
 -12  10  -4-111.930 220.750  42
  12 -10   4-212.882 178.707  16
   2 -12  -4 236.851 137.263  25
   2 -12  -4 95.5122 162.146  40
 -12  10  -4 184.375 231.393  47
  10   2  -4 114.784 232.703  21
 -12  10  -4 11.2405 177.703  37
   2 -12  -4 138.416 206.954   7
 -10  -2   4 89.6789 168.210  14
  10   2  -4-78.3167 283.696  32
 -12  10  -7 318.597 200.475  31
   2 -12  -7-252.533 229.857  48
  10   2  -7-194.993 301.800  48
 -12  10  -7 131.768 220.197  47
  -2  12   7-23.0262 177.910  17
 -10  -2   7 182.051 211.978  46
  10   2  -7 1.66461 273.067  45
  12 -10   7 25.5192 135.275  46
  10   2  -7 360.170 317.128  10
  12 -10   7 54.0459 147.535  44
  12 -10   7 129.649 183.478  26
 -12  10  -7 55.4458 198.299  42
  12 -10   7 5.98255 142.300  16
   2 -12  -7-30.0456 183.105  25
   2 -12  -7 74.1390 232.480  40
   2 -12  -7-303.264 260.525  22
 -10  -2   7 145.642 177.196  19
  10   2  -7 213.360 286.367  32
  12  -9  -6 154.801 193.538  18
   9   3   6 332.594 197.297  49
  -3  12  -6 191.550 208.644  31
  12  -9  -6-85.2729 235.243  48
   9   3   6 469.695 244.936  12
  -3  12  -6 269.711 211.028  30
  -9  -3  -6 456.971 257.451  47
 -12   9   6-61.9044 167.877  29
   3 -12   6 326.440 185.907  46
   3 -12   6-167.047 195.905  11
   3 -12   6 215.172 181.401  28
   3 -12   6 71.1960 177.666  27
   9   3   6-131.576 200.982  26
 -12   9   6-423.926 310.122  43
  -9  -3  -6 166.301 172.784   8
  -9  -3  -6 269.343 225.151  25
  -3  12  -6-78.9850 210.915  42
  12  -9  -6 123.015 187.516  25
  -9  -3  -6 366.617 316.732  40
  -9  -3  -6 251.785 301.056  24
  12  -9  -6 179.192 229.701  38
  -3  12  -3 3021.99 418.971  31
  -9  -3  -3 2712.95 505.651   8
   9   3   3 1470.04 308.576  49
  12  -9  -3 2080.18 399.663  48
  -3  12  -3 1484.47 294.730  30
 -12   9   3 2184.20 372.925  29
   3 -12   3 1781.50 279.027  46
   3 -12   3 2185.98 326.672  28
   9   3   3 2278.13 322.788  16
  -3  12  -3 1269.61 308.011  45
  -9  -3  -3 1542.12 245.012  50
 -12   9   3 1943.10 391.910  43
  -3  12  -3 2529.51 438.227  42
  -9  -3  -3 2224.06 437.427  40
  12  -9  -3 2391.18 388.873  15
  -9  -3  -3 2529.99 498.039  24
   3 -12   3 2226.94 322.897  23
 -12   9   3 2007.97 353.370  14
  12  -9  -3 3094.97 447.566  38
 -12   9   3 2089.24 313.633  37
  -9  -3  -3 2410.68 401.087  13
  12  -9  -3 3046.85 414.115  18
  -3  12  -3 1225.74 308.882  32
  -3  12   0 1019.43 262.136  32
  -9  -3   0 972.915 221.037  50
 -12   9   0 983.086 247.771  50
   9   3   0 444.309 167.034  12
 -12   9   0 1234.03 259.367   8
   9   3   0 1117.50 346.064  48
  -3  12   0 910.488 257.128  17
  -3  12   0 831.169 193.741  31
 -12   9   0 1199.10 277.502  29
   9   3   0 611.152 226.106  45
  -3  12   0 893.176 235.169  45
  12  -9   0 1398.37 253.463  16
  -9  -3   0 1103.07 274.790   8
   9   3   0 1231.45 288.245  16
  -3  12   0 995.528 271.263  42
  -9  -3   0 770.915 211.188  23
   9   3   0 625.260 163.158  21
   9   3   0 578.586 191.493  49
 -12   9   0 1289.58 275.911  37
  12  -9   0 1149.42 253.963  20
  12  -9   0 1183.56 348.146  49
   9   3   0 842.062 268.342  32
  12  -9   3 2134.26 354.183  49
   9   3  -3 2199.08 532.876  48
 -12   9  -3 2842.03 457.686  47
  -3  12   3 2434.03 480.848  17
  -9  -3   3 2262.48 357.677  46
  -9  -3   3 2500.48 292.351  28
   9   3  -3 3451.03 482.935  16
  -3  12   3 2063.51 366.958  45
   9   3  -3 2434.19 500.723  45
 -12   9  -3 3536.97 532.811  31
   9   3  -3 1958.05 330.067  10
  12  -9   3 3068.55 449.773  44
  12  -9   3 2178.86 305.521  26
  12  -9   3 2722.67 389.519  16
  -3  12   3 3064.10 443.126  42
   3 -12  -3 2042.85 279.734  25
 -12   9  -3 1879.13 338.753  42
   3 -12  -3 2047.08 323.541  40
   3 -12  -3 2835.70 368.097   7
   9   3  -3 2320.61 414.513  21
  -9  -3   3 2872.14 370.414  14
 -12   9  -3 2854.25 422.316  37
  12  -9   3 2428.51 346.954  20
  -9  -3   3 2511.50 308.724   8
   9   3  -3 2266.78 478.581  32
  -9  -3   3 3006.31 390.497  50
   3 -12  -6 1693.89 439.448  48
  -3  12   6 2169.84 496.663  17
   9   3  -6 620.935 347.237  48
 -12   9  -6 2079.47 491.554  47
  -9  -3   6 1214.92 328.270  46
   9   3  -6 1340.15 498.827  45
   9   3  -6 959.544 396.645  10
  12  -9   6 1625.84 323.525  44
  12  -9   6 1327.97 319.801  26
 -12   9  -6 970.284 356.764  25
 -12   9  -6 781.094 297.747  42
  -3  12   6 1153.04 378.178  41
  12  -9   6 1568.47 298.830  16
   3 -12  -6 1126.48 338.261  25
   3 -12  -6 1252.24 373.029  40
   9   3  -6 1369.42 384.308  39
   3 -12  -6 1848.39 474.531  22
   3 -12  -6 1749.59 404.847   7
  -9  -3   6 1335.38 274.875  14
  -9  -3   6 1993.79 342.450  19
   9   3  -6 1649.58 532.362  32
 -12   9  -6 1981.89 440.266  31
  -4  12  -7-3.51347 192.973  31
   8   4   7 8.22185 164.496  12
  12  -8  -7-133.176 263.293  48
  -4  12  -7-446.101 246.429  30
 -12   8   7-150.690 164.894  29
   4 -12   7 137.878 185.184  11
   4 -12   7 476.819 244.002  27
 -12   8   7-326.842 229.995  43
   4 -12   7 76.7459 166.468  46
  -4  12  -7 120.008 252.078  42
  -8  -4  -7 130.555 240.372  25
  -8  -4  -7 473.626 326.952  40
  -8  -4  -7 722.775 345.745  24
  12  -8  -7 215.671 220.976  40
  12  -8  -7-177.436 237.460  18
  12  -8  -7 409.099 221.718  38
   4 -12   7 2.89983 145.248   9
   4 -12   7-115.442 119.422  50
   8   4   4-35.0289 139.295  49
  12  -8  -4 30.0297 223.818  48
  -4  12  -4-89.6237 167.726  30
   8   4   4 52.1279 160.404  12
  -4  12  -4 75.9354 173.527  31
 -12   8   4-76.7023 153.110  29
   4 -12   4-10.6012 129.405  46
 -12   8   4-308.903 209.808  46
   4 -12   4-5.30458 130.954  28
  12  -8  -4-50.7392 173.554  18
   4 -12   4 17.2925 155.661  27
   8   4   4-273.114 258.963  26
 -12   8   4 158.924 194.070  43
  -4  12  -4-152.178 231.425  42
  -8  -4  -4 121.873 289.070   8
  -8  -4  -4-73.9556 276.972  40
  12  -8  -4-258.973 225.010  38
 -12   8   4-87.1564 167.561  14
  -8  -4  -4 121.227 201.007  13
 -12   8   1 3163.70 374.522  50
  -4  12  -1 3306.46 367.896  31
  12  -8  -1 3459.26 565.526  49
   8   4   1 3057.04 414.409  12
   8   4   1 2661.70 316.500  49
  -4  12  -1 3914.73 500.766  17
  12  -8  -1 2299.18 348.872  48
   8   4   1 3192.27 453.124  48
 -12   8   1 2662.86 348.528  29
   8   4   1 2522.16 372.143  45
  -4  12  -1 2945.73 369.689  45
   8   4   1 3533.80 407.703  16
  12  -8  -1 2874.70 316.119  16
 -12   8   1 2005.10 304.575  43
  -4  12  -1 3767.47 475.672  42
  -8  -4  -1 2997.31 461.442   8
  -8  -4  -1 2894.83 371.936  24
  12  -8  -1 3496.81 419.867  15
   8   4   1 2872.25 342.998  39
  -8  -4  -1 2423.50 367.337  23
 -12   8   1 3370.80 373.503  14
 -12   8   1 3536.14 398.163  37
  12  -8  -1 2891.75 358.618  20
 -12   8   1 3435.87 423.919   8
  -8  -4  -1 3563.29 482.044  13
   8   4   1 2862.79 410.597  32
  -4  12  -1 3157.35 404.947  32
  -8  -4  -1 2874.10 323.310  50
  -8  -4   2 498.533 214.231  50
 -12   8  -2 728.606 289.327  50
  12  -8   2 627.959 270.917  49
   8   4  -2 737.943 350.071  48
 -12   8  -2 491.574 166.126   8
  -4  12   2 655.847 287.226  17
  -8  -4   2 363.705 174.120  46
 -12   8  -2 674.947 218.987  29
   8   4  -2 661.323 327.132  45
  -8  -4   2 586.361 153.610  28
  -4  12   2 703.861 230.291  45
  -8  -4   2 766.057 188.643   8
  12  -8   2 863.603 222.664  26
   8   4  -2 836.019 244.865  16
  -4  12   2 421.213 215.671  42
  12  -8   2 846.249 229.543  16
   4 -12  -2 984.041 195.618  25
  -8  -4   2 606.451 217.786  23
  -4  12   2 952.646 265.577  32
   8   4  -2 767.471 256.102  21
 -12   8  -2 774.181 251.739  37
  12  -8   2 544.020 202.337  20
   8   4  -2 387.010 287.438  32
  -8  -4   5 55.7478 144.058  50
  12  -8   5 202.442 196.617  49
   8   4  -5-396.973 414.836  48
 -12   8  -5 218.484 252.544  47
  -4  12   5 452.908 293.833  17
  -8  -4   5 265.393 216.738  46
  -8  -4   5 478.379 196.679  28
   8   4  -5 690.711 413.940  45
   8   4  -5 62.3124 258.611  10
  -4  12   5 544.072 247.196  45
  12  -8   5 29.0947 173.205  44
  12  -8   5 18.0709 175.459  26
 -12   8  -5-338.733 289.068  25
 -12   8  -5-27.1070 246.146  31
 -12   8  -5 137.143 179.887  42
  -4  12   5-654.030 423.976  41
  12  -8   5 125.603 163.361  16
   4 -12  -5 451.638 219.506  25
 -12   8  -5-887.974 315.850  40
   4 -12  -5 327.799 224.270  40
   8   4  -5 168.942 218.603  39
  -8  -4   5 377.183 164.026  14
  12  -8   5 316.971 160.845  20
   4 -12  -5 9.44841 191.435   7
   8   4  -5 132.111 345.065  32
  12  -7  -5-360.498 225.150  18
   7   5   5 70.1277 155.148  49
  12  -7  -5 130.472 248.665  48
   7   5   5 218.645 208.160  12
  -5  12  -5 138.554 194.979  47
 -12   7   5-14.3272 182.589  29
   5 -12   5-18.1257 145.483  46
 -12   7   5-339.757 215.495  46
   5 -12   5-203.091 230.423  11
   5 -12   5-52.0128 136.981  28
   5 -12   5-22.2811 162.302  27
   5 -12   5 121.053 136.275  44
 -12   7   5-88.0459 193.226  43
  -5  12  -5-129.973 310.099  42
  -7  -5  -5 85.7211 310.491   8
  12  -7  -5-205.136 179.200  25
  -7  -5  -5-103.249 302.402  40
  -5  12  -5 122.527 210.659  31
  12  -7  -5-157.432 205.949  38
 -12   7   5-98.4590 191.799  14
  12  -7  -5-252.625 179.204  21
  -7  -5  -5 127.090 231.385  13
  -5  12  -5-106.497 170.263  30
   7   5   2 1720.24 339.766  32
 -12   7   2 1728.94 272.674  50
   7   5   2 2308.40 389.942  12
  12  -7  -2 1418.35 425.027  49
  -7  -5  -2 2066.95 442.585   8
  12  -7  -2 1581.07 354.382  48
   5 -12   2 1440.30 232.366  46
 -12   7   2 1350.31 273.402  29
   7   5   2 1951.33 294.129  16
   7   5   2 1710.15 314.713  45
  12  -7  -2 1506.15 243.061  16
   5 -12   2 1824.26 300.256  44
  -5  12  -2 1911.93 369.916  17
 -12   7   2 1131.91 272.069  43
  -5  12  -2 2008.71 414.094  42
  -5  12  -2 1976.06 312.352  31
  12  -7  -2 1826.34 323.915  15
  -7  -5  -2 1326.89 281.192  40
   7   5   2 1483.93 232.657  39
 -12   7   2 1720.66 296.924  14
  12  -7  -2 2327.02 384.671  38
 -12   7   2 1945.96 287.134  37
   7   5   2 1682.34 261.880  49
[truncated: 178,065 more chars]
